# Supplementary material for: Clinically distinct metabotypes of pediatric MASLD identified through unsupervised clustering of NASH CRN data
Source: Nat Commun. 2026 Feb 24;17:3107. doi: 10.1038/s41467-026-69735-z (PMC13039967; doi:10.1038/s41467-026-69735-z)
Supplement: Supplementary file 3 — Supplementary Data [file 41467_2026_69735_MOESM3_ESM.xlsx]

## Sheet: Supp Data 1. NASH CRN study
Characteristic	DB1 N = 23	DB2 N = 398	TONIC N = 93	p-value	Overall N = 514
Age (yrs.)	13.00 (10.00, 15.00)	12.00 (10.00, 15.00)	13.00 (11.00, 14.00)	0.35	12.00 (10.00, 15.00)
Male (n,%)	13 (57%)	285 (72%)	79 (85%)	0.006	377 (73%)
Hispanic race/ethnicity (n,%)	15 (65%)	307 (77%)	58 (62%)	0.009	380 (74%)
BMI (kg/m2)	31.57 (29.18, 38.78)	31.24 (27.27, 35.35)	31.69 (29.09, 35.51)	0.178	31.43 (27.73, 35.45)
BMI Z-score	2.55 (2.23, 2.80)	2.31 (1.98, 2.79)	2.25 (2.01, 2.42)	0.011	2.31 (1.98, 2.67)
BMI %ile	99.16 (98.24, 99.62)	98.95 (97.59, 99.74)	99.15 (98.26, 99.72)	0.583	99.05 (97.66, 99.70)
WC (cm)	105.10 (95.70, 122.50)	102.69 (93.30, 112.40)	104.90 (97.15, 114.80)	0.127	103.25 (94.20, 113.25)
ALT (U/L)	63.00 (37.00, 94.00)	81.00 (54.00, 142.00)	105.00 (74.00, 155.00)	1.31 × 10⁻⁵	84.00 (59.00, 140.00)
AST (U/L)	38.00 (30.00, 49.00)	50.00 (35.00, 74.00)	58.00 (45.00, 81.00)	7.68 × 10⁻⁶	51.00 (37.00, 75.00)
GGT (U/L)	26.00 (22.00, 57.00)	36.00 (26.00, 55.00)	44.00 (29.00, 56.00)	0.051	37.00 (26.00, 55.00)
Glucose (mg/dL)	87.00 (78.00, 93.00)	87.00 (81.00, 94.00)	89.00 (82.00, 95.00)	0.267	88.00 (81.00, 94.00)
Insulin (uIU/L)	29.00 (15.20, 51.00)	25.95 (16.00, 42.60)	30.00 (21.00, 45.70)	0.061	26.70 (17.00, 43.20)
HbA1c (%)	5.20 (5.00, 5.40)	5.40 (5.20, 5.60)	5.30 (5.00, 5.50)	0.001	5.30 (5.10, 5.60)
HOMA2-IR	3.40 (1.83, 5.75)	3.19 (2.06, 4.93)	3.75 (2.67, 5.59)	0.031	3.29 (2.14, 5.18)
HOMA-B	237.80 (171.10, 360.90)	230.50 (166.80, 331.00)	247.00 (185.30, 334.80)	0.297	234.55 (171.10, 331.10)
HOMA-S	29.40 (17.40, 54.50)	31.30 (20.30, 48.60)	26.70 (17.90, 37.40)	0.045	30.40 (19.30, 46.80)
TG (mg/dL)	137.00 (101.00, 200.00)	132.50 (92.00, 179.00)	136.00 (90.00, 190.00)	0.6	134.00 (92.00, 183.00)
TC (mg/dL)	178.00 (161.00, 201.00)	162.50 (136.00, 187.00)	177.00 (152.00, 208.00)	7.67 × 10⁻⁵	166.00 (141.00, 191.00)
VLDL-c (mg/dL)	27.40 (20.20, 40.00)	26.50 (18.40, 35.80)	27.20 (18.00, 38.00)	0.6	26.80 (18.40, 36.60)
HDL-c (mg/dL)	38.00 (34.00, 41.00)	39.00 (33.00, 45.00)	37.00 (32.00, 44.00)	0.362	38.00 (33.00, 45.00)
LDL-c (mg/dL)	115.00 (95.00, 127.00)	92.00 (74.00, 112.00)	108.00 (95.00, 131.00)	4.77 × 10⁻⁸	97.00 (77.00, 118.00)
TG:HDL ratio	3.66 (2.39, 5.57)	3.33 (2.22, 5.14)	3.42 (2.53, 5.57)	0.596	3.39 (2.31, 5.16)
Alkaline phosphatase (U/L)	212.00 (140.00, 336.00)	239.00 (155.00, 297.00)	240.00 (149.00, 306.00)	0.882	239.50 (152.00, 299.00)
Bilirubin (mg/dL)	0.60 (0.40, 0.70)	0.40 (0.30, 0.60)	0.60 (0.40, 0.80)	1.36 × 10⁻⁹	0.50 (0.30, 0.60)
Creatinine (mg/dL)	0.60 (0.50, 0.70)	0.50 (0.40, 0.60)	0.60 (0.50, 0.70)	0.001	0.50 (0.50, 0.60)
Albumin (g/dL)	4.30 (4.10, 4.50)	4.60 (4.40, 4.80)	4.50 (4.30, 4.70)	2.85 × 10⁻⁴	4.55 (4.30, 4.70)
Uric acid (mg/dL)	5.50 (5.00, 6.10)	5.80 (4.70, 6.80)	6.20 (5.20, 7.40)	0.037	5.80 (4.90, 6.90)
SBP (mm Hg)	124.00 (118.00, 129.00)	118.00 (110.00, 127.00)	127.00 (113.00, 133.00)	4.98 × 10⁻⁵	119.00 (111.00, 128.00)
DBP (mm Hg)	69.00 (63.00, 79.00)	67.00 (61.00, 73.00)	68.00 (62.00, 75.00)	0.203	67.00 (61.00, 74.00)
Steatosis score (n,%)				0.04
0	1 (4.3%)	3 (0.8%)	1 (1.1%)		5 (1.0%)
1	10 (43%)	119 (30%)	21 (23%)		150 (29%)
2	9 (39%)	134 (34%)	27 (29%)		170 (33%)
3	3 (13%)	142 (36%)	44 (47%)		189 (37%)
Lobular inflammation score (n,%)				0.037
0	0 (0%)	2 (0.5%)	0 (0%)		2 (0.4%)
1	15 (65%)	261 (66%)	43 (46%)		319 (62%)
2	7 (30%)	118 (30%)	45 (48%)		170 (33%)
3	1 (4.3%)	17 (4.3%)	5 (5.4%)		23 (4.5%)
Ballooning score (n,%)				2.08 × 10⁻⁹
0	14 (61%)	272 (68%)	32 (34%)		318 (62%)
1	7 (30%)	93 (23%)	34 (37%)		134 (26%)
2	2 (8.7%)	33 (8.3%)	27 (29%)		62 (12%)
Fibrosis stage (n,%)				0.508
0	9 (39%)	136 (34%)	24 (26%)		169 (33%)
1	7 (30%)	131 (33%)	40 (43%)		178 (35%)
2	4 (17%)	68 (17%)	13 (14%)		85 (17%)
3	3 (13%)	56 (14%)	16 (17%)		75 (15%)
4	0 (0%)	7 (1.8%)	0 (0%)		7 (1.4%)
NAS (n,%)	3.00 (3.00, 4.00)	4.00 (3.00, 5.00)	5.00 (4.00, 6.00)	1.87 × 10⁻⁸	4.00 (3.00, 5.00)
Advanced fibrosis (n,%)	3 (13%)	63 (16%)	16 (17%)	0.879	82 (16%)
MASH (n,%)				3.84 × 10⁻⁵
No MASH	9 (39%)	136 (34%)	14 (15%)		159 (31%)
Borderline Zone 3 pattern	2 (8.7%)	59 (15%)	16 (17%)		77 (15%)
Borderline Zone 1 pattern	7 (30%)	124 (31%)	22 (24%)		153 (30%)
Definite MASH	5 (22%)	79 (20%)	41 (44%)		125 (24%)
MASH (any) (n,%)	14 (61%)	262 (66%)	79 (85%)	0.001	355 (69%)
Abbreviations: WC, waist circumference; ALT, alanine aminotransferase; AST, aspartate aminotransferase; GGT, gamma-glutamyl transferase; HbA1c, glycated hemoglobin; HOMA-IR, homeostatic model assessment for insulin resistance; HOMA-B, beta-cell function; HOMA-S, insulin sensitivity; TG, triglycerides; TC, total cholesterol; VLDL-c, very low-density lipoprotein cholesterol; HDL-c, high-density lip…

## Sheet: Supp Data 2. HILIC ANOVA
m/z	Retention time (s)	Annotation	Adduct	SLC	p-value	FDR	Tukey's HSD	Signal intensity
								Minimum	Median	Maximum
212.999	58.9	-	-	-	4.38e-20	1.65e-16	EM-CM; IF-CM; IF-EM	2.50421e+07	4.38893e+07	6.27364e+07
115.07	34.55	-	-	-	3.33e-19	6.26e-16	EM-CM; IF-CM	2.26183e+07	2.59642e+07	2.93101e+07
115.063	33.85	-	-	-	7.24e-18	9.07e-15	EM-CM; IF-CM	5.61611e+06	6.13453e+06	6.65295e+06
169.036	59.65	Uric acid	M+H	2	5.24e-15	4.92e-12	EM-CM; IF-CM	1.55258e+06	3.74561e+06	5.93864e+06
259.005	58.45	-	-	-	1.52e-14	1.14e-11	EM-CM; IF-CM; IF-EM	0	1.55724e+06	3.11447e+06
787.603	29.85	-	-	-	4.85e-12	3.03e-09	EM-CM; IF-EM	7.40847e+07	9.45868e+07	1.15089e+08
786.6	31.65	PC(36:2)	M+H	2	1.01e-11	5.43e-09	EM-CM; IF-EM	1.61499e+08	2.02742e+08	2.43985e+08
248.976	56.25	-	-	-	1.16e-11	5.43e-09	EM-CM; IF-CM	1.26857e+06	1.93465e+06	2.60072e+06
703.574	31.9	SM(d18:016:1(9Z))	M+H	2	1.66e-10	6.94e-08	EM-CM; IF-EM	1.89667e+07	1.91804e+07	1.93941e+07
188.014	37.55	4-Hydroxybenzyl isothiocyanate	M+Na	5	3.15e-10	1.18e-07	EM-CM; IF-EM	1.24291e+06	1.29854e+06	1.35417e+06
206.101	43.5	Tryptophan	M+H_[+1]	3	3.76e-10	1.28e-07	IF-CM; IF-EM	5.02747e+07	6.10081e+07	7.17415e+07
144.081	44.25	6-Methylquinoline	M+H	3	5e-10	1.57e-07	EM-CM; IF-CM; IF-EM	1.39938e+07	1.72575e+07	2.05212e+07
213.997	57.45	-	-	-	7.51e-10	2.17e-07	EM-CM; IF-EM	0	328734	657469
256.821	56.15	-	-	-	8.37e-10	2.25e-07	EM-CM; IF-CM	6.68725e+07	7.56023e+07	8.43322e+07
270.23	26.45	-	-	-	9.42e-10	2.36e-07	EM-CM; IF-CM	6.43675e+06	7.63411e+06	8.83146e+06
701.559	32.05	-	-	-	1.73e-09	4.05e-07	EM-CM; IF-EM	1.68478e+07	1.76044e+07	1.8361e+07
143.073	44.6	Pyrene	M+2ACN+2H	5	2.43e-09	5.38e-07	IF-CM; IF-EM	2.34856e+06	3.17711e+06	4.00567e+06
159.092	44.35	Indole	M+ACN+H	3	3.27e-09	6.83e-07	IF-CM; IF-EM	1.62591e+07	2.00271e+07	2.37951e+07
500.681	53.15	-	-	-	6.14e-09	1.21e-06	EM-CM; IF-CM	3.62427e+07	4.41847e+07	5.21267e+07
273.048	51.65	2-Pyridinemethanethiol	2M+Na	5	8.38e-09	1.58e-06	EM-CM; IF-EM	528961	1.35497e+06	2.18097e+06
146.06	43.85	Indole-3-carboxaldehyde	M+H	3	1.07e-08	1.91e-06	IF-CM; IF-EM	2.79716e+07	3.56091e+07	4.32466e+07
265.035	45.35	2-O-Caffeoyltartronic acid	M+H-H2O	5	1.36e-08	2.33e-06	IF-CM; IF-EM	30259465	4.40501e+07	5.78407e+07
609.398	35.15	Torvoside G	M+H	2	1.58e-08	2.56e-06	EM-CM; IF-CM	2.77626e+06	4.47344e+06	6.17061e+06
610.402	34.75	Melanostatin	2M+ACN+H	5	1.64e-08	2.56e-06	EM-CM; IF-CM	875253	1.27417e+06	1.67308e+06
266.038	44.6	-	-	-	1.86e-08	2.79e-06	IF-CM; IF-EM	3.79496e+06	5.34933e+06	6.9037e+06
330.914	58.25				2e-08	2.89e-06	EM-CM; IF-CM	2.16063e+06	3.24734e+06	4.33405e+06
771.608	31.05				2.13e-08	2.97e-06	EM-CM; IF-EM	342102	1.69968e+06	3.05725e+06
119.09	56.1				2.47e-08	3.31e-06	EM-CM; IF-CM; IF-EM	3.4526e+07	3.75682e+07	4.06105e+07
269.226	26.6				2.71e-08	3.51e-06	EM-CM; IF-CM	3.2355e+07	3.71578e+07	4.19607e+07
528.955	58.4				3.73e-08	4.68e-06	EM-CM; IF-CM	0	199571	399142
206.094	44				4.72e-08	5.72e-06	IF-CM; IF-EM	2.82405e+06	3.36565e+06	3.90726e+06
254.823	56.25				7.25e-08	8.51e-06	EM-CM; IF-CM	5.17875e+07	5.96984e+07	6.76093e+07
118.065	50.35				8.3e-08	9.46e-06	EM-CM; IF-CM; IF-EM	3.3871e+07	4.04232e+07	4.69754e+07
554.862	61.7				8.88e-08	9.81e-06	EM-CM; IF-CM	345838	836102	1.32637e+06
462.965	63.8				1.19e-07	1.27e-05	EM-CM	302910	513645	724380
258.818	56.05				1.22e-07	1.27e-05	EM-CM; IF-CM	3.16043e+07	3.56707e+07	3.9737e+07
326.805	53.75				1.43e-07	1.45e-05	EM-CM; IF-CM	2.89124e+07	3.62524e+07	4.35925e+07
330.079	59.45				1.51e-07	1.49e-05	EM-CM; IF-CM	0	63624.9	127250
545.342	34.95				1.66e-07	1.6e-05	EM-CM; IF-CM	4.10774e+07	4.1981e+07	4.28847e+07
142.065	44.8				1.91e-07	1.8e-05	IF-CM; IF-EM	1.63603e+06	2.14041e+06	2.64479e+06
382.767	54.75				2.45e-07	2.25e-05	EM-CM; IF-CM	5.73677e+07	7.50932e+07	9.28186e+07
338.946	56.1				2.83e-07	2.53e-05	EM-CM	854736	3.23203e+06	5.60931e+06
118.086	57.9				3.02e-07	2.64e-05	EM-CM; IF-CM; IF-EM	587382229	8.21516e+08	1055649520
579.1	142.95				3.09e-07	2.64e-05	IF-CM; IF-EM	0	21949.9	43899.7
188.071	43.8				3.7e-07	3.09e-05	IF-CM; IF-EM	5.80947e+08	7.17293e+08	8.5364e+08
789.615	31.9				5.14e-07	4.2e-05	EM-CM; IF-CM	4.27603e+06	6.32726e+06	8.37848e+06
796.621	35.25				5.25e-07	4.2e-05	EM-CM; IF-CM	6.58315e+06	8.30595e+06	1.00288e+07
173.03	66.45				5.87e-07	4.59e-05	EM-CM; IF-CM	447102	618098	789094
494.324	34.75				7.79e-07	5.97e-05	EM-CM; IF-EM	7.25878e+07	7.59224e+07	7.92569e+07
495.327	35				9.13e-07	6.86e-05	EM-CM; IF-EM	1.75991e+07	1.93074e+07	2.10158e+07
152.022	39.45				9.96e-07	7.21e-05	EM-CM; IF-CM	0	1.59585e+07	3.1917e+07
283.007	42.75				9.97e-07	7.21e-05	IF-CM; IF-EM	8.8947e+06	9.88383e+06	1.0873e+07
538.26	39.1				1.03e-06	7.22e-05	IF-CM; IF-EM	0	7034.94	14069.9
487.166	145.9				1.04e-06	7.22e-05	IF-CM; IF-EM	0	0	0
119.069	53.2				1.3e-06	8.89e-05	IF-CM; IF-EM	2.22792e+06	3.25019e+06	4.27246e+06
544.337	35.3				1.45e-06	9.76e-05	EM-CM; IF-CM	1.3133e+08	1.35054e+08	1.38778e+08
612.82	58.35				1.95e-06	0.00012881	EM-CM; IF-CM	116917	767090	1.41726e+06
506.931	61.55				1.99e-06	0.00012893	EM-CM; IF-CM	945933	1.26677e+06	1.5876e+06
141.072	57.4				2.44e-06	0.00015536	EM-CM; IF-EM	3.32094e+07	4.75674e+07	6.19253e+07
153.025	38.85				2.52e-06	0.00015812	EM-CM; IF-CM	0	0	0
527.158	142.35				2.88e-06	0.00017766	IF-CM; IF-EM	51152.4	337813	624474
352.06	61				3.08e-06	0.00018679	EM-CM; IF-EM	0	0	0
550.29	44.15				3.34e-06	0.00019913	EM-CM; IF-EM	1.75069e+06	2.35826e+06	2.96583e+06
795.609	30.7				5.52e-06	0.00032429	EM-CM; IF-EM	9.67757e+06	1.17383e+07	1.37991e+07
87.0999	44				5.98e-06	0.00034155	EM-CM; IF-EM	1.74185e+07	2.24574e+07	2.74963e+07
133.105	42.9				6e-06	0.00034155	EM-CM; IF-EM	1.00121e+08	1.25281e+08	1.50442e+08
341.963	54.75				7.25e-06	0.00040114	IF-CM; IF-EM	2.0172e+06	4.76716e+06	7.51711e+06
468.308	36.25				7.36e-06	0.00040114	EM-CM; IF-EM	3.33168e+07	3.80217e+07	4.27267e+07
205.097	44.75				7.37e-06	0.00040114	IF-CM; IF-EM	4.14971e+08	4.99094e+08	583218061
249.108	47.85				7.57e-06	0.00040621	EM-CM; IF-CM	2.19725e+06	2.42245e+06	2.64766e+06
528.162	142.1				8.91e-06	0.00047144	IF-CM; IF-EM	0	36285.3	72570.5
340.943	53.8				9.47e-06	0.00049146	EM-CM; IF-CM	483977	873798	1.26362e+06
794.606	32.35				9.55e-06	0.00049146	EM-CM; IF-EM	1.96847e+07	2.37542e+07	2.78237e+07
401.918	53.3				9.94e-06	0.00050489	IF-CM; IF-EM	0	3.56463e+06	7.12927e+06
386.876	55.8				1.08e-05	0.00053682	EM-CM; IF-EM	1.34902e+06	1.89752e+06	2.44603e+06
606.568	54.95				1.09e-05	0.00053682	EM-CM; IF-CM	4.05829e+07	4.3195e+07	4.58071e+07
365.136	80.25				1.14e-05	0.0005577	EM-CM; IF-CM	2.59861e+06	9.33918e+06	1.60798e+07
333.246	29.2				1.2e-05	0.00057938	IF-CM; IF-EM	343922	3.15749e+06	5.97106e+06
582.295	38.9				1.42e-05	0.00067045	EM-CM; IF-CM	2.81364e+06	2.94637e+06	3.07909e+06
821.528	44.8				1.43e-05	0.00067045	EM-CM	300922	435941	570960
512.334	37.9				1.54e-05	0.00071521	EM-CM; IF-EM	7.86574e+06	9.74163e+06	1.16175e+07
264.853	53.3				1.69e-05	0.00077267	EM-CM	1.78969e+07	2.66397e+07	3.53825e+07
322.81	54.85				1.92e-05	0.00085887	EM-CM; IF-CM	4.61644e+07	5.89345e+07	7.17046e+07
496.903	57.65				1.95e-05	0.00085887	EM-CM; IF-CM	842250	1.77849e+06	2.71473e+06
743.577	30.65				1.95e-05	0.00085887	EM-CM	2.56007e+06	3.28952e+06	4.01896e+06
452.277	33				1.97e-05	0.00085887	EM-CM; IF-EM	678232	831075	983918
259.903	51.3				2.15e-05	0.0009288	EM-CM; IF-CM	442473	583809	725145
257.147	58.25				2.43e-05	0.0010389	EM-CM; IF-EM	0	1.60446e+07	3.20892e+07
225.132	70.7				2.52e-05	0.0010636	EM-CM; IF-CM	239439	255106	270774
312.016	65				2.85e-05	0.0011892	EM-CM; IF-CM	1.59674e+06	4.05503e+06	6.51333e+06
198.862	54.65				3.23e-05	0.0013342	EM-CM; IF-CM	8.85141e+07	9.16132e+07	9.47122e+07
314.778	54.75				3.46e-05	0.0014148	EM-CM; IF-CM	1.27746e+08	1.32509e+08	137272633
520.922	57.35				3.53e-05	0.0014247	EM-CM; IF-CM	0	1.43445e+06	2.8689e+06
298.274	22.2				3.56e-05	0.0014247	EM-CM; IF-CM	772073	833875	895677
468.069	48.6				3.79e-05	0.0014996	IF-CM; IF-EM	1.63177e+06	1.92589e+06	2.22e+06
248.959	37.75				3.94e-05	0.0015435	EM-CM; IF-EM	1.14551e+06	1.19414e+06	1.24277e+06
286	54.5				4.29e-05	0.0016606	EM-CM; IF-CM; IF-EM	852437	1.74849e+06	2.64454e+06
229.155	51.95				4.47e-05	0.0017151	EM-CM	6.84424e+06	2.8127e+07	4.94098e+07
632.877	58				4.64e-05	0.0017609	EM-CM	607615	1.16834e+06	1.72906e+06
192.91	50.05				4.88e-05	0.0018344	EM-CM	147437	1.1927e+06	2.23797e+06
427.095	256.9				5.13e-05	0.0019079	IF-CM; IF-EM	0	0	0
115.072	35.9				5.23e-05	0.0019274	EM-CM; IF-CM; IF-EM	0	334718	669435
380.256	37.15				5.61e-05	0.0020454	EM-CM	1.60406e+06	1.60969e+06	1.61532e+06
172.04	38.9				6.34e-05	0.0022918	EM-CM	3.84993e+06	4.69886e+06	5.54779e+06
177.061	90.9				6.91e-05	0.0024747	EM-CM; IF-CM	1.50713e+06	4.87967e+06	8.25222e+06
1102.32	54.55				6.99e-05	0.0024783	EM-CM; IF-CM	0	1.0299e+06	2.05981e+06
195.088	31.7				7.43e-05	0.0025867	EM-CM	1.45588e+07	2.8665e+07	4.27711e+07
267.033	45.55				7.43e-05	0.0025867	IF-CM; IF-EM	2.13039e+06	3.4232e+06	4.71601e+06
326.987	60.25				7.98e-05	0.0027523	EM-CM; IF-CM	2.12139e+06	2.65241e+06	3.18342e+06
568.339	33.6				8.12e-05	0.0027748	EM-CM; IF-CM	2.13055e+07	2.27561e+07	2.42068e+07
676.551	50.1				8.24e-05	0.0027888	EM-CM	1.88588e+07	2.04412e+07	2.20236e+07
86.0965	42.45				8.43e-05	0.0028072	EM-CM	2.5946e+08	3.3974e+08	4.2002e+08
705.581	32.9				8.44e-05	0.0028072	EM-CM; IF-EM	1.42474e+06	2.20108e+06	2.97743e+06
467.32	31.7				9.17e-05	0.0030233	EM-CM; IF-CM; IF-EM	0	506089	1.01218e+06
228.994	57.45				9.42e-05	0.0030798	EM-CM	3.064e+06	3.5297e+06	3.9954e+06
200.859	55.55				9.63e-05	0.0031203	EM-CM; IF-CM	2.8661e+07	2.89077e+07	2.91544e+07
469.312	33.95				9.73e-05	0.0031264	EM-CM; IF-EM	8.68119e+06	8.75053e+06	8.81988e+06
268.847	54.35				0.00010694	0.0034011	EM-CM; IF-CM	5.58594e+06	8.32308e+06	1.10602e+07
368.279	26.1				0.0001083	0.0034011	EM-CM; IF-EM	1.51677e+07	1.64675e+07	1.77673e+07
328.063	53.55				0.0001089	0.0034011	EM-CM; IF-CM	134602	187573	240544
456.86	56.5				0.00010951	0.0034011	EM-CM	0	1.04078e+06	2.08156e+06
773.588	31				0.00011178	0.0034431	EM-CM; IF-EM	3.2662e+06	4.08043e+06	4.89465e+06
142.072	59.55				0.00011342	0.0034652	EM-CM; IF-EM	2.50687e+06	3.57808e+06	4.64928e+06
174.036	39.15				0.00011518	0.0034767	EM-CM; IF-CM	0	147995	295989
292.198	78.05				0.00011564	0.0034767	EM-CM; IF-EM	579158	813790	1.04842e+06
497.342	33.55				0.00011825	0.003527	EM-CM	522618911	542370255	562121599
134.106	43.35				0.00012394	0.0036482	EM-CM	6.12075e+06	7.07805e+06	8.03536e+06
908.387	54.1				0.00012426	0.0036482	EM-CM; IF-CM	4.37253e+06	5.07718e+06	5.78183e+06
266.85	53.3				0.00012632	0.00368	EM-CM; IF-CM	1.69295e+07	2.76032e+07	3.82768e+07
116.107	42.15				0.00015242	0.0044062	EM-CM	4.74963e+06	5.02972e+06	5.30981e+06
444.833	53.2				0.00015571	0.0044668	EM-CM	1.33054e+06	1.45466e+06	1.57877e+06
523.206	138.9				0.00017044	0.004818	IF-CM; IF-EM	0	275497	550994
381.025	64.3				0.00017051	0.004818	EM-CM	838295	1.49291e+06	2.14753e+06
306.74	144.3				0.00017298	0.0048511	EM-CM; IF-CM	424183	453369	482556
121.007	68.4				0.00017435	0.0048535	EM-CM	0	0	0
209.092	45.8				0.00017812	0.0049218	IF-CM; IF-EM	1.18035e+07	1.53413e+07	1.88791e+07
583.299	37.85				0.00019149	0.0052527	EM-CM; IF-CM	0	142826	285652
94.0652	53.1				0.00019407	0.0052849	IF-EM	2.41626e+06	2.60825e+06	2.80023e+06
287.245	65.5				0.00019585	0.005295	EM-CM	0	249926	499852
187.991	69.15				0.00021886	0.0058334	EM-CM; IF-CM	0	312735	625469
635.749	53.55				0.00021887	0.0058334	IF-CM; IF-EM	0	963189	1.92638e+06
454.292	31.15				0.00023225	0.0061464	EM-CM; IF-EM	6.64676e+06	1.14737e+07	1.63006e+07
1054.39	53.65				0.00024144	0.0063297	EM-CM; IF-CM	0	1.15112e+06	2.30225e+06
566.321	37.45				0.00024254	0.0063297	EM-CM; IF-CM	6.33055e+06	6.5998e+06	6.86904e+06
637.439	29.4				0.00024872	0.0064461	EM-CM; IF-CM	3.85194e+06	4.29826e+06	4.74459e+06
302.215	26				0.00025155	0.0064748	EM-CM; IF-EM	5.25347e+06	7.13598e+06	9.01848e+06
459.877	54.3				0.00026478	0.0067691	IF-CM; IF-EM	0	1.98325e+06	3.9665e+06
147.003	43.15				0.00027776	0.0070529	EM-CM; IF-EM	1.10183e+06	1.39287e+06	1.68392e+06
248.167	25.45				0.00028668	0.0072306	IF-CM; IF-EM	0	225174	450348
369.283	26.65				0.00031065	0.0077829	EM-CM; IF-EM	3.63897e+06	3.8527e+06	4.06643e+06
704.577	33.7				0.00031449	0.0078268	EM-CM; IF-EM	6.79748e+06	7.3538e+06	7.91011e+06
133.108	43.6				0.000321	0.0079364	EM-CM	2.88204e+06	3.81355e+06	4.74506e+06
192.998	86.6				0.00033487	0.0082251	EM-CM; IF-CM	148843	418759	688675
192.065	45.35				0.00034143	0.0083318	IF-CM; IF-EM	4.39518e+06	5.64598e+06	6.89677e+06
388.873	56.15				0.00034954	0.0084746	EM-CM	0	1.7044e+06	3.40879e+06
137.046	43.95				0.00035672	0.0085934	IF-CM; IF-EM	6.51017e+07	8.87506e+07	1.12399e+08
227.048	56.5				0.00037136	0.008889	EM-CM; IF-CM	678129	2.62338e+06	4.56862e+06
604.572	54.5				0.00038132	0.0090697	EM-CM	2.80772e+07	2.96639e+07	3.12505e+07
446.831	52.05				0.00038748	0.0091111	EM-CM	1.92125e+06	1.9381e+06	1.95495e+06
724.527	28.3				0.00038791	0.0091111	EM-CM	4.49045e+06	6.01543e+06	7.54041e+06
124.923	48.6				0.00043264	0.010099	EM-CM; IF-CM	8.33063e+06	9.40996e+06	1.04893e+07
235.984	55.8				0.00044931	0.010423	EM-CM; IF-CM	673187	1.38121e+06	2.08924e+06
820.62	30.05				0.00048724	0.011233	EM-CM	1.43714e+06	2.11024e+06	2.78334e+06
330.247	26.15				0.00050484	0.011568	EM-CM; IF-EM	1.27799e+06	1.88387e+06	2.48975e+06
123.928	50.35				0.00057434	0.013081	EM-CM; IF-CM	0	391077	782154
138.906	56.05				0.00059559	0.013483	EM-CM; IF-CM	1.9712e+07	1.98116e+07	1.99113e+07
415.152	40.35				0.00060856	0.013695	EM-CM; IF-CM	0	135183	270366
218.965	40.3				0.00063476	0.014199	EM-CM; IF-CM	0	0	0
119.092	58.55				0.00064394	0.014319	EM-CM; IF-EM	1.30277e+06	2.27825e+06	3.25373e+06
309.004	67.15				0.00064844	0.014334	EM-CM	613670	791216	968763
96.0784	59.6				0.00067466	0.014742	EM-CM; IF-EM	0	2.59751e+06	5.19502e+06
150.058	51.75				0.00067472	0.014742	IF-CM; IF-EM	2.59619e+07	3.81131e+07	5.02643e+07
120.052	55.3				0.00069234	0.015014	EM-CM; IF-CM	467594	1.42272e+06	2.37784e+06
514.818	53.5				0.00069518	0.015014	EM-CM	0	102898	205796
269.03	48				0.00071449	0.015343	IF-CM; IF-EM	879797	1.20423e+06	1.52867e+06
250.974	60.8				0.00072416	0.015463	EM-CM; IF-CM	617705	652118	686530
819.608	29.45				0.0007467	0.015854	EM-CM	1.31985e+06	1.77193e+06	2.22401e+06
484.044	51.95				0.00075993	0.016044	IF-CM; IF-EM	275390	761378	1.24736e+06
260.815	54.35				0.00076576	0.016077	EM-CM	6.20521e+06	7.00796e+06	7.81072e+06
208.884	49.7				0.00080835	0.016876	EM-CM; IF-CM	0	1.9286e+06	3.8572e+06
707.339	41.25				0.00081822	0.016925	EM-CM; IF-EM	110407	312247	514087
314.233	28.8				0.00081967	0.016925	IF-CM; IF-EM	3.42738e+07	3.91007e+07	4.39276e+07
397.021	60.3				0.00085993	0.017659	EM-CM	502881	1.00898e+06	1.51508e+06
366.264	27.05				0.00087602	0.017826	IF-EM	2.82086e+06	3.02181e+06	3.22275e+06
159.028	42				0.00087756	0.017826	IF-CM; IF-EM	1.07902e+07	1.08174e+07	1.08446e+07
176.04	61.9				0.00093866	0.018965	EM-CM; IF-CM	1.19394e+07	1.32031e+07	1.44667e+07
510.785	50.45				0.00098911	0.019877	EM-CM	0	2.86877e+06	5.73755e+06
183.138	169.65				0.0009968	0.019919	IF-CM; IF-EM	1.00794e+06	1.08192e+06	1.15589e+06
733.556	29.15				0.0010018	0.019919	IF-CM; IF-EM	1.23391e+07	1.25224e+07	1.27056e+07
727.574	32.45				0.0010151	0.02006	IF-CM; IF-EM	833710	1.14769e+06	1.46168e+06
86.9087	49.05				0.0010195	0.02006	EM-CM; IF-CM	3.28884e+06	3.46557e+06	3.6423e+06
633.398	35.4				0.0010319	0.020178	EM-CM; IF-CM	824016	1.14463e+06	1.46525e+06
148.082	76.7				0.0010363	0.020178	EM-CM	796259	972308	1.14836e+06
598.836	49.45				0.0010601	0.020535	EM-CM	4.7982e+06	4.87819e+06	4.95817e+06
208.891	53.15				0.0011474	0.022113	EM-CM; IF-CM	6.38364e+07	9.32716e+07	1.22707e+08
134.109	43.7				0.0011697	0.022427	EM-CM	2.57896e+06	3.39685e+06	4.21473e+06
871.627	32.85				0.001195	0.022795	EM-CM; IF-CM	1.27096e+06	1.93439e+06	2.59783e+06
424.342	26.1				0.001222	0.023194	IF-EM	2.09786e+07	2.4674e+07	2.83694e+07
465.287	29.45				0.0012363	0.023347	IF-EM	0	4.69158e+06	9.38316e+06
384.764	52.9				0.001247	0.023431	EM-CM; IF-CM	3.62311e+07	4.6659e+07	5.70869e+07
708.501	50.2				0.0012567	0.023496	EM-CM	140923	164523	188123
288.897	60.1				0.0012715	0.023654	EM-CM	0	852999	1.706e+06
778.995	36.95				0.0012828	0.023748	EM-CM	629974	1.07655e+06	1.52312e+06
206.894	54.4				0.0013116	0.024161	EM-CM; IF-CM	9.84341e+07	1.40648e+08	1.82863e+08
482.324	34.35				0.0013496	0.024741	EM-CM	2.21369e+07	2.33083e+07	2.44798e+07
282.251	24.05				0.0013585	0.024782	EM-CM; IF-EM	831775	1.04681e+06	1.26185e+06
219.923	55.85				0.0013683	0.024841	EM-CM	1.54545e+06	2.18216e+06	2.81887e+06
206.128	41.85				0.001414	0.025548	EM-CM; IF-EM	2.11996e+06	2.80431e+06	3.48866e+06
340.248	26.9				0.0014508	0.026028	IF-EM	4.30504e+06	4.91571e+06	5.52637e+06
529.709	148.65				0.0014552	0.026028	IF-CM	0	82284	164568
249.061	43.75				0.0014614	0.026028	IF-CM; IF-EM	1.463e+07	2.70719e+07	3.95138e+07
453.376	24.3				0.0015376	0.027076	EM-CM; IF-EM	0	17988.9	35977.8
1013.66	36.55				0.0015417	0.027076	EM-CM	512695	526709	540723
104.053	50.6				0.0015419	0.027076	IF-CM; IF-EM	1.84654e+06	2.93341e+06	4.02027e+06
371.299	25.4				0.0015923	0.027832	IF-EM	5.18915e+06	5.66697e+06	6.14478e+06
298.946	203.75				0.0016025	0.027881	EM-CM; IF-EM	0	79773.4	159547
339.92	53.55				0.0016427	0.028228	EM-CM; IF-EM	0	823436	1.64687e+06
145.945	143.9				0.0016444	0.028228	EM-CM	267815	888835	1.50986e+06
269.088	51.3				0.0016476	0.028228	IF-CM; IF-EM	1.15139e+06	2.48994e+06	3.8285e+06
164.074	45.8				0.0016525	0.028228	EM-CM	0	23149	46298
370.74	53.85				0.0016709	0.028413	EM-CM	2.03795e+07	2.32945e+07	2.62095e+07
394.072	61.25				0.0016826	0.028483	EM-CM	0	1.15964e+06	2.31927e+06
190.912	48.35				0.0017312	0.029174	EM-CM	4.45075e+06	1.04671e+07	1.64834e+07
547.356	32.45				0.0017652	0.029615	EM-CM	2.95928e+07	3.13844e+07	3.3176e+07
568.893	65.3				0.0018142	0.030301	EM-CM	3.25481e+06	3.93632e+06	4.61782e+06
978.371	53.7				0.0018283	0.030402	EM-CM; IF-CM	0	1.88959e+06	3.77917e+06
918.417	54.75				0.0018521	0.030662	EM-CM; IF-CM	0	2.52142e+06	5.04284e+06
295.932	60.85				0.0018968	0.031264	EM-CM; IF-CM	1.65852e+06	4.77986e+06	7.9012e+06
766.54	32.15				0.0019159	0.031333	EM-CM; IF-EM	634364	1.55058e+06	2.46679e+06
318.773	54.4				0.0019177	0.031333	EM-CM	2.62642e+07	2.7474e+07	2.86838e+07
591.319	29.65				0.0019764	0.032153	EM-CM	0	699878	1.39976e+06
215.897	116.7				0.0021405	0.034672	EM-CM; IF-CM	275538	310418	345298
452.096	46.1				0.0021991	0.035347	IF-EM	0	1.25485e+06	2.5097e+06
177.044	80				0.0022021	0.035347	EM-CM	277840	701184	1.12453e+06
248.047	99				0.0022103	0.035347	IF-CM	0	1.92462e+06	3.84923e+06
464.892	53.75				0.0022478	0.035524	EM-CM	1.07497e+06	1.28399e+06	1.49302e+06
171.096	83.15				0.0022549	0.035524	EM-CM; IF-CM	3.42573e+06	2.39506e+07	4.44754e+07
391.801	52.35				0.0022728	0.035524	EM-CM; IF-EM	0	685322	1.37064e+06
292.073	45.85				0.0022758	0.035524	IF-CM	383353	383471	383589
210.888	52.85				0.0022841	0.035524	EM-CM	1.11124e+07	1.43563e+07	1.76001e+07
133.032	50.45				0.0022848	0.035524	IF-EM	6.66443e+06	9.65361e+06	1.26428e+07
726.482	55.15				0.0022876	0.035524	EM-CM	8.68864e+06	8.93607e+06	9.18349e+06
142.075	59.55				0.0023037	0.035627	EM-CM; IF-EM	550078	1.00896e+06	1.46784e+06
506.264	37.9				0.0023313	0.035906	EM-CM; IF-EM	2.66144e+06	2.9495e+06	3.23756e+06
295.227	26.45				0.0023713	0.036373	EM-CM	2.10101e+06	2.8098e+06	3.51858e+06
413.924	60.65				0.0023832	0.036408	EM-CM	0	288153	576307
278.875	58.25				0.0024953	0.037966	EM-CM	1.63144e+06	2.51421e+06	3.39698e+06
186.106	69.4				0.0025064	0.03798	EM-CM; IF-EM	50623.4	963614	1.8766e+06
352.12	83.4				0.002548	0.038455	EM-CM; IF-CM	279023	282962	286901
744.59	31.2				0.0025772	0.038741	EM-CM	1.4185e+06	3.09359e+06	4.76868e+06
449.096	77.35				0.0026374	0.039488	EM-CM	347296	682035	1.01677e+06
381.079	83.95				0.0026515	0.03954	EM-CM; IF-EM	0	27822.6	55645.2
1052.4	53.7				0.0027865	0.041236	EM-CM	0	827611	1.65522e+06
247.114	65.4				0.0027896	0.041236	EM-CM	0	677612	1.35522e+06
765.988	38.9				0.0027981	0.041236	EM-CM	1.17951e+06	1.22658e+06	1.27365e+06
498.683	54.85				0.0028169	0.041351	EM-CM	3.68537e+07	4.44465e+07	5.20393e+07
163.054	54.85				0.0028408	0.04141	EM-CM; IF-EM	1.25028e+06	2.94351e+06	4.63673e+06
1006.46	52.55				0.002843	0.04141	EM-CM	0	1.04438e+06	2.08875e+06
133.08	67.05				0.0028612	0.041515	EM-CM; IF-CM	1.12697e+07	2.03289e+07	2.93882e+07
573.797	52.6				0.0028866	0.041642	IF-CM; IF-EM	0	680036	1.36007e+06
423.33	25.7				0.0028921	0.041642	IF-CM; IF-EM	51567	215842	380116
230.158	51.35				0.0029925	0.042675	EM-CM	727894	3.21317e+06	5.69845e+06
390.869	55.45				0.0029977	0.042675	EM-CM	0	962946	1.92589e+06
120.093	55.6				0.0029979	0.042675	IF-EM	599133	1.10607e+06	1.61301e+06
491.292	36.35				0.003013	0.042727	EM-CM	1.96309e+06	4.42532e+06	6.88756e+06
98.0964	45.55				0.0031146	0.044003	EM-CM; IF-EM	0	0	0
137.079	58				0.0031319	0.044081	IF-CM; IF-EM	0	1.89848e+06	3.79695e+06
396.311	26.7				0.0031651	0.04435	IF-EM	791907	2.16294e+06	3.53398e+06
451.843	53.55				0.0031746	0.04435	EM-CM; IF-EM	0	1.11785e+06	2.2357e+06
1062.42	53.75				0.0031909	0.044413	EM-CM; IF-CM	0	724389	1.44878e+06
434.084	54.65				0.0032671	0.045305	IF-EM	2.51369e+06	3.27152e+06	4.02934e+06
250.11	44.6				0.0033105	0.045725	EM-CM; IF-CM	352754	1.21652e+06	2.08028e+06
425.345	25.4				0.0033217	0.045725	EM-CM; IF-EM	6.17707e+06	6.85132e+06	7.52558e+06
792.589	30.2				0.0034046	0.046695	EM-CM	1.05825e+07	1.35151e+07	1.64476e+07
121.084	43.15				0.0034429	0.047049	IF-CM; IF-EM	5.31042e+07	5.47165e+07	5.63288e+07
486.657	54				0.0035047	0.047663	EM-CM	2.08353e+07	2.22278e+07	2.36203e+07
343.267	27.2				0.0035146	0.047663	IF-EM	3.13082e+06	4.54863e+06	5.96645e+06
991.681	34.35				0.0035259	0.047663	EM-CM	3.28288e+06	3.40392e+06	3.52497e+06
199.101	31.2				0.0035742	0.048143	EM-CM	1.01986e+07	1.06077e+07	1.10167e+07
575.794	54.3				0.003595	0.04825	EM-CM; IF-CM	0	1.31694e+06	2.63388e+06
133.074	62.15				0.0036217	0.048436	EM-CM; IF-CM	6.25015e+06	8.56322e+06	1.08763e+07
1004.46	53.75				0.0036448	0.048572	EM-CM; IF-CM	0	910725	1.82145e+06
556.642	54.2				0.0037223	0.049429	EM-CM	0	1.37858e+07	2.75716e+07
618.717	38.45				0.0037656	0.049828	EM-CM	0	72293.7	144587

## Sheet: Supp Data 3. C18 ANOVA
m/z	Retention time (s)				p-value	FDR	Tukey's HSD	Signal intensity
		Annotation	Adduct	SLC				Minimum	Median	Maximum
168.024	21.25	Uric acid	M-H_[-1]	3	2.78e-14	9.8e-11	EM-CM; IF-CM	0	2.53121e+07	5.06242e+07
183.016	18.85	5-Hydroxyisourate	M-H	3	1.31e-13	2.31e-10	EM-CM; IF-CM	1.88028e+07	3.13731e+07	4.39434e+07
169.025	19.7	Uric acid	M-H_[+2]	3	2.34e-13	2.74e-10	EM-CM; IF-CM	1.42374e+06	3.84565e+06	6.26757e+06
124.015	21	-	-	-	1.67e-12	1.46e-09	EM-CM; IF-CM	2305.86	2.29013e+06	4.57795e+06
539.224	139.95	-	-	-	2.07e-12	1.46e-09	EM-CM; IF-CM	92523.2	237035	381548
518.247	152.45	-	-	-	2.61e-12	1.53e-09	EM-CM; IF-CM	0	429567	859135
167.021	21.45	Urate	M-H	1	1.1e-11	5.51e-09	EM-CM; IF-CM	0	4.79917e+08	9.59834e+08
224.061	22.05	-	-	-	6.95e-11	3.06e-08	EM-CM; IF-EM	9.83431e+06	1.22778e+07	1.47212e+07
182.032	21.15	-	-	-	1.53e-10	6e-08	EM-CM; IF-CM	5.83339e+06	1.27465e+07	1.96596e+07
202.998	21.45	-	-	-	1.97e-09	6.95e-07	EM-CM; IF-CM	1.6686e+06	4.32527e+06	6.98193e+06
263.628	24.6	-	-	-	1.03e-08	3.23e-06	EM-CM; IF-CM; IF-EM	0	2.87948e+06	5.75895e+06
336.052	20.65	-	-	-	1.11e-08	3.23e-06	EM-CM; IF-CM	0	794442	1.58888e+06
533.237	139.05	-	-	-	1.23e-08	3.23e-06	EM-CM; IF-CM	273989	426853	579716
168.018	21.45	Uric acid	M-H_[-1]	3	1.29e-08	3.23e-06	EM-CM; IF-CM	0	6.49712e+06	1.29942e+07
335.049	21.1	-	-	-	1.47e-08	3.46e-06	EM-CM; IF-CM	0	5.57191e+06	1.11438e+07
239.991	22.2	-	-	-	6.37e-08	1.4e-05	EM-CM; IF-CM	810744	1.35309e+06	1.89544e+06
184.019	20.3	-	-	-	1.04e-07	2.15e-05	EM-CM; IF-CM	988832	1.10959e+06	1.23034e+06
131.091	24.65	Leucine/Isoleucine	M-H	3	2.85e-07	5.58e-05	EM-CM	3.66564e+06	8.0505e+06	1.24354e+07
151.026	23.9	Xanthine	M-H	2	3.41e-07	6.32e-05	IF-CM; IF-EM	1.97577e+06	3.93927e+06	5.90277e+06
445.296	130.2	Cepagenin	M-H	2	3.76e-07	6.61e-05	EM-CM	819626	841554	863482
298.185	156.65	-	-	-	6.63e-07	0.0001111	EM-CM; IF-EM	608459	750377	892295
203.083	26.25	Tryptophan	M-H	1	8.15e-07	0.00013035	IF-CM; IF-EM	6.86712e+07	9.61388e+07	123606383
254.053	19.95	Glutamyl-Serine	M+Na-2H	0	1.13e-06	0.00016661	EM-CM	92862.3	382153	671444
246.075	22.45	Cytokinin B	M+Na-2H	0	1.14e-06	0.00016661	EM-CM	1.48591e+07	1.86195e+07	2.23799e+07
435.146	40.65	Albanin B	M-H	3	1.3e-06	0.00018271	EM-CM; IF-CM	421298	942303	1.46331e+06
271.07	24.05				1.48e-06	0.00020076	IF-CM; IF-EM	1.6994e+07	1.91914e+07	2.13888e+07
224.563	23.7				3.32e-06	0.00043333	EM-CM; IF-EM	1.19896e+06	1.65696e+06	2.11496e+06
775.681	133.95				3.59e-06	0.00044429	EM-CM; IF-CM	1.00082e+06	1.59363e+06	2.18643e+06
130.087	25				3.66e-06	0.00044429	EM-CM	6.37086e+07	1.25185e+08	1.86661e+08
105.019	20.3				4.18e-06	0.00049097	EM-CM; IF-CM	983051	8.87794e+06	1.67728e+07
833.519	211.05				8.26e-06	0.00093807	EM-CM; IF-CM	0	1.1632e+06	2.3264e+06
450.26	183.75				8.98e-06	0.00098767	EM-CM; IF-EM	3.15899e+06	3.72873e+06	4.29846e+06
129.056	22.95				1.1e-05	0.0011706	EM-CM	1.47768e+08	1.95295e+08	2.42823e+08
435.313	185.45				1.32e-05	0.0013427	EM-CM	257434	619648	981861
198.075	24.8				1.35e-05	0.0013427	EM-CM; IF-EM	0	2.57335e+07	5.14669e+07
285.086	26.4				1.37e-05	0.0013427	IF-CM; IF-EM	5.89499e+06	7.08276e+06	8.27054e+06
587.318	188.25				1.42e-05	0.0013507	EM-CM	0	0	0
339.057	26.2				1.6e-05	0.0014787	IF-CM; IF-EM	3.39847e+06	3.67114e+06	3.94382e+06
117.056	23.75				1.76e-05	0.0015906	EM-CM; IF-EM	9.66913e+06	1.94287e+07	2.91884e+07
433.238	164.05				1.96e-05	0.0017273	EM-CM; IF-CM	8.6086e+06	8.88677e+06	9.16493e+06
116.072	24.95				2.06e-05	0.001771	EM-CM; IF-EM	1.8227e+07	4.60825e+07	7.3938e+07
197.808	19.2				2.19e-05	0.0018385	EM-CM	5.64981e+06	7.18304e+06	8.71626e+06
475.306	171.5				2.89e-05	0.0023642	EM-CM; IF-EM	1.94606e+06	2.14887e+06	2.35168e+06
204.086	25.85				3.46e-05	0.0027703	IF-CM; IF-EM	7.28989e+06	1.08341e+07	1.43783e+07
115.04	23.3				3.87e-05	0.0030248	EM-CM; IF-EM	1.62373e+07	2.18695e+07	2.75017e+07
505.337	188.95				4.03e-05	0.0030548	EM-CM; IF-EM	812496	929875	1.04725e+06
104.035	21.55				4.08e-05	0.0030548	EM-CM; IF-CM	5.11701e+06	7.74715e+06	1.03773e+07
145.014	19.4				4.56e-05	0.0033422	IF-CM; IF-EM	0	4.82947e+06	9.65893e+06
238.025	22.5				4.92e-05	0.0035376	IF-CM; IF-EM	4.70571e+06	6.3935e+06	8.08129e+06
429.301	171.6				5.44e-05	0.0038331	EM-CM	7.80875e+06	8.25952e+06	8.71029e+06
626.347	201.55				6.28e-05	0.0043231	EM-CM	4.06281e+06	4.50223e+06	4.94165e+06
163.025	20.95				6.43e-05	0.0043231	EM-CM	0	2.05225e+06	4.1045e+06
130.059	23.6				6.51e-05	0.0043231	EM-CM; IF-EM	6.87374e+06	1.13628e+07	1.5852e+07
242.184	130.8				7.14e-05	0.0046543	EM-CM; IF-EM	622170	823105	1.02404e+06
658.361	138.95				7.73e-05	0.0049469	EM-CM; IF-EM	0	94428.8	188858
526.316	196.9				8.37e-05	0.0052594	EM-CM; IF-EM	1.49296e+07	1.6391e+07	1.78525e+07
379.083	20.65				9.59e-05	0.0059241	IF-CM; IF-EM	0	173405	346809
348.065	25.65				0.00010112	0.006137	EM-CM	0	2.81392e+06	5.62785e+06
92.928	20.8				0.00010375	0.0061895	EM-CM	8.12576e+08	8.95944e+08	9.79311e+08
122.015	189.8				0.00010888	0.0063874	EM-CM; IF-EM	0	0	0
195.811	17.5				0.00012626	0.0072857	EM-CM	5.18699e+06	6.34375e+06	7.50052e+06
624.315	163.85				0.0001421	0.0080676	EM-CM	0	2.74045e+06	5.4809e+06
421.273	19.65				0.00017124	0.0095675	EM-CM	0	21235.5	42471
288.62	23				0.00017414	0.0095778	IF-CM; IF-EM	0	628448	1.2569e+06
212.091	26.7				0.00019855	0.010752	EM-CM; IF-CM	1.68688e+07	1.97139e+07	2.2559e+07
211.083	24.15				0.0002232	0.011904	EM-CM	764324	885205	1.00609e+06
495.369	186.5				0.00022949	0.011969	EM-CM	0	107069	214139
222.158	148.3				0.0002337	0.011969	EM-CM	520665	668632	816600
213.186	198.9				0.00023462	0.011969	EM-CM	1.00974e+07	1.49381e+07	1.97787e+07
465.306	248.3				0.0002401	0.012074	IF-EM	6.77704e+07	2.02758e+08	3.37745e+08
187.014	23.1				0.00024856	0.012167	EM-CM; IF-EM	0	1.40307e+07	2.80615e+07
272.073	24.2				0.00024963	0.012167	IF-CM; IF-EM	1.18264e+06	1.67658e+06	2.17051e+06
188.017	165.4				0.00025232	0.012167	EM-CM; IF-CM	114013	215848	317682
334.05	25.5				0.00026098	0.012372	EM-CM	0	2.15761e+06	4.31522e+06
569.272	160.1				0.00026466	0.012372	IF-CM; IF-EM	1.35076e+06	1.53676e+06	1.72276e+06
261.041	23.3				0.00026713	0.012372	IF-CM; IF-EM	0	4.88133e+06	9.76266e+06
375.221	225.3				0.00027654	0.012628	EM-CM; IF-EM	4.06812e+07	4.35497e+07	4.64181e+07
411.202	137.55				0.00027984	0.012628	EM-CM	680044	1.00914e+06	1.33824e+06
224.174	167.5				0.00030617	0.013642	EM-CM; IF-EM	3.46255e+06	3.84011e+06	4.21767e+06
620.291	154.7				0.00032568	0.01433	EM-CM; IF-CM	5.72402e+06	6.20011e+06	6.6762e+06
650.815	47.25				0.0003385	0.014604	EM-CM	62289	70651.6	79014.3
362.912	60.8				0.00034022	0.014604	EM-CM	0	0	0
199.805	18.95				0.0003553	0.015068	EM-CM	2.40068e+06	3.50997e+06	4.61925e+06
524.278	187.7				0.00040077	0.016462	EM-CM; IF-CM	2.56046e+07	2.82095e+07	3.08144e+07
270.244	151.1				0.00040138	0.016462	EM-CM	0	4273.45	8546.9
424.248	177.15				0.00040219	0.016462	EM-CM; IF-EM	0	205604	411207
820.573	179.15				0.00041093	0.016626	EM-CM; IF-EM	0	94299.2	188598
238.077	22.45				0.00042146	0.01679	EM-CM	1.21771e+07	1.619e+07	2.02028e+07
197.043	27.9				0.00042453	0.01679	EM-CM	7.13926e+06	8.11928e+06	9.09931e+06
352.167	146.35				0.00043766	0.017118	IF-CM; IF-EM	0	110304	220608
525.283	184				0.00044872	0.017357	EM-CM; IF-CM	7.90066e+06	8.63491e+06	9.36916e+06
369.096	19.4				0.00046794	0.017904	EM-CM; IF-EM	560552	1.14513e+06	1.72971e+06
256.059	21.4				0.00048775	0.018461	EM-CM; IF-CM	2.23218e+06	2.80901e+06	3.38584e+06
302.969	48.05				0.00050637	0.018715	EM-CM; IF-EM	8.24269e+06	1.03757e+07	1.25087e+07
791.465	23.05				0.00050973	0.018715	EM-CM	0	4.65961e+06	9.31922e+06
158.061	105.2				0.00051243	0.018715	EM-CM; IF-CM	1.82632e+07	2.55449e+07	3.28267e+07
238.579	23.95				0.00051758	0.018715	EM-CM	3.07338e+06	4.53136e+06	5.98935e+06
325.238	222.55				0.00052103	0.018715	EM-CM; IF-EM	1.88685e+08	191786705	1.94888e+08
599.317	164				0.00053838	0.019143	EM-CM; IF-EM	1.92728e+06	2.99994e+06	4.07261e+06
445.332	223.65				0.00054887	0.01932	EM-CM; IF-EM	2.05968e+06	2.41283e+06	2.76598e+06
160.842	19.3				0.00060127	0.020752	EM-CM	5.29709e+06	6.74553e+06	8.19396e+06
223.17	168.6				0.00060134	0.020752	EM-CM; IF-EM	2.35207e+07	2.69365e+07	3.03522e+07
280.078	26.9				0.00061818	0.021126	EM-CM	5.05334e+06	5.93253e+06	6.81172e+06
527.296	191.35				0.00062848	0.021272	EM-CM	1.6262e+06	2.09994e+06	2.57368e+06
246.577	21.8				0.00063792	0.021386	EM-CM	1.47259e+06	2.52786e+06	3.58313e+06
264.13	26.2				0.00064657	0.021471	EM-CM; IF-EM	308736	4.93633e+06	9.56393e+06
180.067	26.05				0.00065632	0.021523	IF-CM; IF-EM	1.5212e+07	3.73049e+07	5.93978e+07
188.006	24.5				0.00066037	0.021523	EM-CM; IF-EM	2.48028e+06	2.90658e+06	3.33289e+06
690.923	45.15				0.00069935	0.022584	EM-CM; IF-CM	0	29497.6	58995.3
132.03	19.95				0.00071375	0.022681	IF-CM; IF-EM	1.99175e+06	6.42565e+06	1.08595e+07
248.054	23.95				0.00071524	0.022681	IF-CM; IF-EM	4.26821e+06	5.66357e+06	7.05894e+06
189.003	24.25				0.0007314	0.022987	EM-CM; IF-EM	1.15918e+07	1.3772e+07	1.59523e+07
685.524	224.05				0.00074213	0.023118	EM-CM; IF-EM	1.82337e+07	2.02913e+07	2.23489e+07
116.051	26.3				0.00074995	0.023156	IF-CM; IF-EM	1.32571e+06	2.20836e+06	3.09101e+06
556.325	173.6				0.0007739	0.023688	EM-CM	3.84567e+07	4.01287e+07	4.18007e+07
422.273	178.3				0.00079753	0.024201	EM-CM	582479	606781	631083
344.135	25				0.00081311	0.024463	IF-CM; IF-EM	2.30401e+06	3.08208e+06	3.86015e+06
592.394	189.1				0.00082453	0.024596	EM-CM	1.06288e+06	1.07584e+06	1.0888e+06
200.174	172.1				0.00084205	0.024731	EM-CM	1.03049e+07	1.06698e+07	1.10347e+07
526.29	196.5				0.00084584	0.024731	EM-CM; IF-EM	7.68801e+06	8.98085e+06	1.02737e+07
199.078	24.95				0.00085012	0.024731	EM-CM	2.66585e+06	2.88174e+06	3.09764e+06
373.205	200.3				0.00087374	0.02521	EM-CM; IF-EM	5.92275e+06	6.74773e+06	7.5727e+06
370.136	135.7				0.00095182	0.027239	EM-CM; IF-EM	202450	407641	612831
498.262	181.35				0.00098511	0.027965	EM-CM	1.1892e+06	1.85283e+06	2.51645e+06
135.03	21.4				0.001014	0.028459	EM-CM	6.3304e+06	4.41824e+07	8.20344e+07
586.315	190.25				0.0010187	0.028459	EM-CM	665232	1.66248e+06	2.65972e+06
149.061	25.15				0.0010848	0.030068	EM-CM; IF-EM	1.93464e+06	2.0448e+06	2.15495e+06
499.934	149.45				0.0011284	0.031031	EM-CM; IF-CM	519863	622865	725867
263.038	24.85				0.0011379	0.031049	IF-CM; IF-EM	0	1.64908e+06	3.29816e+06
249.964	52.5				0.0011577	0.031347	IF-CM	349801	394559	439317
376.225	225.3				0.0011842	0.031818	EM-CM	5.99159e+06	7.14e+06	8.28841e+06
468.281	257.4				0.001211	0.032292	IF-EM	6.85743e+06	1.47633e+07	2.26692e+07
170.044	29.45				0.0012254	0.032432	EM-CM	0	2.28616e+06	4.57232e+06
807.502	203.55				0.0012617	0.033143	IF-CM; IF-EM	0	166740	333481
188.01	23.3				0.0012853	0.033512	EM-CM; IF-EM	2.51858e+07	2.74728e+07	2.97599e+07
240.038	20.4				0.0013288	0.034393	EM-CM	209906	398582	587258
202.08	21.4				0.0013668	0.035119	EM-CM; IF-EM	8508.88	1.77062e+06	3.53273e+06
348.248	207				0.0014035	0.035584	EM-CM; IF-EM	313508	424451	535393
808.506	206.45				0.0014098	0.035584	IF-CM; IF-EM	0	0	0
367.159	36.6				0.0014153	0.035584	EM-CM	1.00245e+08	1.39538e+08	1.7883e+08
136.033	20.45				0.0014886	0.037162	EM-CM	409578	1.75356e+06	3.09755e+06
613.334	199				0.0015064	0.037342	EM-CM	1.17755e+06	1.44658e+06	1.7156e+06
627.35	203.1				0.0015378	0.037853	EM-CM	577830	688354	798877
686.529	226				0.001562	0.038072	EM-CM; IF-EM	8.55869e+06	9.56942e+06	1.05801e+07
268.2	147.05				0.0015683	0.038072	EM-CM	569154	572567	575980
277.217	207.2				0.0016243	0.039161	EM-CM; IF-EM	4.56885e+08	4.91204e+08	5.25524e+08
326.242	221.8				0.0016954	0.040596	EM-CM; IF-EM	3.71351e+07	3.80614e+07	3.89877e+07
808.509	204.9				0.0017401	0.041319	IF-CM; IF-EM	0	0	0
214.153	54				0.001749	0.041319	EM-CM	320817	458499	596181
187.007	24.4				0.0017828	0.041397	EM-CM; IF-EM	3.76542e+08	3.90878e+08	4.05215e+08
353.179	148.75				0.0017922	0.041397	EM-CM	165347	310049	454751
580.289	191.9				0.0017955	0.041397	EM-CM	349888	360237	370586
463.343	196.2				0.0017993	0.041397	EM-CM	0	11515.2	23030.5
362.081	26.45				0.0019128	0.043721	EM-CM	0	2.78652e+06	5.57305e+06
655.945	39.3				0.0019575	0.044151	EM-CM; IF-CM	1.25686e+06	2.42589e+06	3.59491e+06
368.281	170.1				0.0019625	0.044151	EM-CM; IF-EM	235147	445878	656608
766.935	44.6				0.001973	0.044151	IF-CM; IF-EM	0	767860	1.53572e+06
272.169	144				0.0019912	0.044151	EM-CM; IF-EM	247152	502061	756970
209.155	145.1				0.0020092	0.044151	EM-CM	526098	787147	1.0482e+06
301.911	115.65				0.0020104	0.044151	IF-EM	493747	852248	1.21075e+06
590.338	205.05				0.0020194	0.044151	EM-CM	2.59547e+06	3.7238e+06	4.85213e+06
162.839	18.85				0.0020448	0.04443	EM-CM	4.51883e+06	6.40389e+06	8.28895e+06
764.443	26.5				0.0021275	0.045589	EM-CM	0	2.58827e+06	5.17654e+06
197.191	151.2				0.0021684	0.045589	EM-CM	880561	1.21481e+06	1.54905e+06
635.338	186.75				0.0021689	0.045589	EM-CM	0	292390	584781
197.155	148.45				0.0021747	0.045589	EM-CM	1.76055e+07	1.91863e+07	2.07671e+07
232.059	25.75				0.002179	0.045589	EM-CM; IF-EM	1.92023e+07	2.00838e+07	2.09652e+07
114.056	26.35				0.002184	0.045589	EM-CM	2.82973e+06	1.31342e+07	2.34387e+07
245.176	173.85				0.0021888	0.045589	EM-CM	1.70182e+06	1.84552e+06	1.98921e+06
198.158	147.45				0.002222	0.045793	EM-CM	2.20772e+06	2.26595e+06	2.32417e+06
169.123	141.1				0.0022246	0.045793	EM-CM; IF-EM	3.20408e+06	4.86452e+06	6.52496e+06
684.513	210.65				0.0022803	0.046667	EM-CM	984405	1.01141e+06	1.03841e+06
268.96	37.6				0.0023524	0.047865	EM-CM	0	1.87346e+06	3.74692e+06
231.05	23.55				0.002378	0.048107	EM-CM	823548	2.45336e+06	4.08317e+06
390.873	113				0.0024507	0.049295	EM-CM	150570	261470	372370
254.994	22.7				0.0024963	0.049748	IF-EM	0	4.94246e+06	9.88492e+06
311.075	20.15				0.0025044	0.049748	EM-CM	85123.2	1.57916e+06	3.0732e+06
190.006	24.45				0.0025156	0.049748	EM-CM; IF-EM	1.53301e+06	1.5556e+06	1.57818e+06

## Sheet: Supp Data 4. Pathway enrichment
KEGG pathway	mz	time	KEGG ID	SLC	Chemical name	Formula	Adduct	Mode
Tryptophan metabolism	159.092	44.35	C00780	5	Serotonin	C10H12N2O	M-H2O+H[1+]	HILIC+
Tryptophan metabolism	142.065	44.8	C05662	5	Indole-3-acetaldehyde	C10H9NO	M-H2O+H[1+]	HILIC+
Tryptophan metabolism	188.071	43.8	C03245	5	5-Methoxyindoleacetate	C10H9NO3	M-H2O+H[1+]	HILIC+
Tryptophan metabolism	205.097	44.75	C00078	3	Tryptophan	C11H12N2O2	M+H[1+]	HILIC+
Tryptophan metabolism	209.092	45.8	C00463	1	Kynurenine	C10H12N2O3	M+H	HILIC+
Tryptophan metabolism	192.065	45.35	C00238	3	5-Phenyl-13-oxazinane-24-dione	C10H9NO3	M+H	HILIC+
Purine metabolism	137.046	43.95	C00262	1	Hypoxanthine	C5H4N4O	M+H	HILIC+
Purine metabolism	269.088	51.3	C00294	3	Inosine	C10H12N4O5	M+H	HILIC+
Purine metabolism	177.061	90.9	C06176	2	Allantoate	C4H7N4O4	M+H[1+]	HILIC+
Purine metabolism	169.036	59.65	C00064	2	Uric acid	C5H4N4O3	M+H	HILIC+
Pantothenate and CoA biosynthesis	104.035	21.55	C00065	2	Serine	C3H7NO3	M-H	C18-
Pantothenate and CoA biosynthesis	132.03	19.95	C00049	2	Aspartate	C4H7NO4	M-H	C18-
Pantothenate and CoA biosynthesis	115.04	23.3	C03125	5	3-Methyl-2-oxobutanoic acid	C5H8O3	M-H	C18-
Pantothenate and CoA biosynthesis	116.072	24.95	C00183	2	Valine	C5H11NO2	M-H	C18-
BCAA degradation	163.025	20.95	C00042	5	Succinate	C4H6O4	M+HCOO[-]	C18-
BCAA degradation	115.04	23.3	C03125	5	3-Methyl-2-oxobutanoic acid	C5H8O3	M-H	C18-
BCAA degradation	116.072	24.95	C00183	2	Valine	C5H11NO2	M-H	C18-
BCAA degradation	124.015	21	C00712	5	2-Hydroxybutanoic acid	C4H8O3	M+Na-2H[-]	C18-
BCAA degradation	129.056	22.95	C02957	5	4-Methyl-2-oxopentanoate	C6H10O3	M-H	C18-
BCAA degradation	130.087	25	C00123	3	Leucine/Isoleucine	C6H13NO2	M-H	C18-
Butanoate metabolism	124.015	21	C00712	5	2-Hydroxybutanoic acid	C4H8O3	M+Na-2H[-]	C18-
Butanoate metabolism	167.021	21.45	C00025	5	Glutamate	C5H9NO4	M+Na-2H[-]	C18-
Butanoate metabolism	145.014	19.4	C00026	1	2-Oxoglutarate	C5H6O5	M-H	C18-
Butanoate metabolism	163.025	20.95	C01087	5	2-Hydroxyglutarate	C5H8O5	M-H+O[-]	C18-
Propanoate metabolism	124.015	21	C00712	5	2-Hydroxybutanoic acid	C4H8O3	M+Na-2H[-]	C18-
Propanoate metabolism	104.035	21.55	C00041	5	Alanine	C3H7NO2	M-H+O[-]	C18-
Propanoate metabolism	105.019	20.3	C00164	5	3-Hydroxypropanoate	C3H6O3	M-H+O[-]	C18-
Propanoate metabolism	163.025	20.95	C00042	5	Succinate	C4H6O4	M+HCOO[-]	C18-

## Sheet: Supp Data 5. xMWAS centrality 
A.
m/z	RT (seconds)	Mode	All_classes	CM	EM	IF	EM_vs_CM	IF_vs_CM	IF_vs_EM
282.251	24.05	HILIC+	0	0	0	0	0	0	0
283.007	42.75	HILIC+	0.168	0.042	0.156	0	0.114	0.042	0.156
286	54.5	HILIC+	0.158	0.071	0.15	0.135	0.079	0.064	0.015
288.897	60.1	HILIC+	0	0	0	0	0	0	0
292.198	78.05	HILIC+	0	0	0	0	0	0	0
302.215	26	HILIC+	0	0	0	0	0	0	0
306.74	144.3	HILIC+	0	0	0	0	0	0	0
309.004	67.15	HILIC+	0.014	0	0	0	0	0	0
314.233	28.8	HILIC+	0	0	0	0	0	0	0
326.987	60.25	HILIC+	0	0	0	0	0	0	0
330.079	59.45	HILIC+	0.011	0	0	0	0	0	0
119.069	53.2	HILIC+	0.141	0.065	0.133	0.084	0.068	0.019	0.049
330.247	26.15	HILIC+	0	0	0	0	0	0	0
330.914	58.25	HILIC+	0.05	0	0	0	0	0	0
338.946	56.1	HILIC+	0.031	0	0	0	0	0	0
340.248	26.9	HILIC+	0	0	0	0	0	0	0
340.943	53.8	HILIC+	0.027	0	0	0	0	0	0
341.963	54.75	HILIC+	0.177	0.071	0.177	0.132	0.106	0.061	0.045
343.267	27.2	HILIC+	0	0	0	0	0	0	0
352.06	61	HILIC+	0.009	0	0	0	0	0	0
119.09	56.1	HILIC+	0	0	0	0	0	0	0
366.264	27.05	HILIC+	0	0	0	0	0	0	0
368.279	26.1	HILIC+	0	0	0	0	0	0	0
369.283	26.65	HILIC+	0	0	0	0	0	0	0
370.74	53.85	HILIC+	0	0	0	0	0	0	0
371.299	25.4	HILIC+	0	0	0	0	0	0	0
119.092	58.55	HILIC+	0	0	0	0	0	0	0
386.876	55.8	HILIC+	0.014	0	0	0	0	0	0
388.873	56.15	HILIC+	0.038	0	0	0	0	0	0
390.869	55.45	HILIC+	0.008	0	0	0	0	0	0
394.072	61.25	HILIC+	0.01	0	0	0	0	0	0
397.021	60.3	HILIC+	0.011	0	0	0	0	0	0
401.918	53.3	HILIC+	0.152	0.064	0.122	0.118	0.058	0.054	0.004
444.833	53.2	HILIC+	0.044	0	0	0	0	0	0
446.831	52.05	HILIC+	0.013	0	0	0	0	0	0
449.096	77.35	HILIC+	0	0	0	0	0	0	0
451.843	53.55	HILIC+	0.077	0.059	0	0.031	0.059	0.028	0.031
452.096	46.1	HILIC+	0.127	0.065	0.094	0.03	0.029	0.035	0.064
452.277	33	HILIC+	0.146	0.136	0.168	0.125	0.032	0.011	0.043
454.292	31.15	HILIC+	0.128	0.166	0.154	0.145	0.012	0.021	0.009
456.86	56.5	HILIC+	0.011	0	0	0	0	0	0
459.877	54.3	HILIC+	0.127	0.059	0.09	0.034	0.031	0.025	0.056
462.965	63.8	HILIC+	0.026	0	0	0	0	0	0
464.892	53.75	HILIC+	0.013	0	0	0	0	0	0
468.069	48.6	HILIC+	0.156	0.102	0.106	0.165	0.004	0.063	0.059
121.007	68.4	HILIC+	0	0	0	0	0	0	0
468.308	36.25	HILIC+	0.224	0.245	0.283	0.237	0.038	0.008	0.046
469.312	33.95	HILIC+	0.167	0.162	0.222	0.124	0.06	0.038	0.098
482.324	34.35	HILIC+	0.143	0.147	0.183	0.148	0.036	0.001	0.035
484.044	51.95	HILIC+	0.133	0.056	0.114	0.038	0.058	0.018	0.076
486.657	54	HILIC+	0	0	0	0	0	0	0
491.292	36.35	HILIC+	0.096	0.152	0	0.098	0.152	0.054	0.098
494.324	34.75	HILIC+	0.214	0.224	0.264	0.188	0.04	0.036	0.076
495.327	35	HILIC+	0.197	0.211	0.222	0.188	0.011	0.023	0.034
496.903	57.65	HILIC+	0.012	0	0	0	0	0	0
497.342	33.55	HILIC+	0.175	0.195	0.225	0.173	0.03	0.022	0.052
506.264	37.9	HILIC+	0.191	0.217	0.256	0.198	0.039	0.019	0.058
506.931	61.55	HILIC+	0.011	0	0	0	0	0	0
512.334	37.9	HILIC+	0.099	0	0.141	0.109	0.141	0.109	0.032
514.818	53.5	HILIC+	0.01	0	0	0	0	0	0
520.922	57.35	HILIC+	0.011	0	0	0	0	0	0
528.955	58.4	HILIC+	0.013	0	0	0	0	0	0
538.26	39.1	HILIC+	0.076	0	0	0.058	0	0.058	0.058
544.337	35.3	HILIC+	0.15	0.132	0.155	0.137	0.023	0.005	0.018
545.342	34.95	HILIC+	0.152	0.131	0.162	0.14	0.031	0.009	0.022
547.356	32.45	HILIC+	0.131	0.171	0.142	0.114	0.029	0.057	0.028
550.29	44.15	HILIC+	0.096	0.115	0.105	0.108	0.01	0.007	0.003
554.862	61.7	HILIC+	0.014	0	0	0	0	0	0
566.321	37.45	HILIC+	0.114	0	0	0.135	0	0.135	0.135
568.339	33.6	HILIC+	0.123	0.101	0.092	0.115	0.009	0.014	0.023
87.0999	44	HILIC+	0.137	0.069	0.044	0	0.025	0.069	0.044
133.032	50.45	HILIC+	0.107	0.064	0.127	0	0.063	0.064	0.127
573.797	52.6	HILIC+	0.084	0	0	0.096	0	0.096	0.096
575.794	54.3	HILIC+	0.127	0.063	0.118	0.115	0.055	0.052	0.003
582.295	38.9	HILIC+	0.134	0.115	0.113	0.128	0.002	0.013	0.015
583.299	37.85	HILIC+	0.015	0	0	0	0	0	0
609.398	35.15	HILIC+	0.016	0	0.007	0.067	0.007	0.067	0.06
610.402	34.75	HILIC+	0.014	0	0	0	0	0	0
612.82	58.35	HILIC+	0.011	0	0	0	0	0	0
632.877	58	HILIC+	0.013	0	0	0	0	0	0
633.398	35.4	HILIC+	0.013	0	0.007	0	0.007	0	0.007
635.749	53.55	HILIC+	0.133	0.066	0.121	0.066	0.055	0	0.055
701.559	32.05	HILIC+	0	0	0	0	0	0	0
703.574	31.9	HILIC+	0	0	0	0	0	0	0
133.08	67.05	HILIC+	0	0	0.032	0	0.032	0	0.032
726.482	55.15	HILIC+	0	0	0	0	0	0	0
743.577	30.65	HILIC+	0	0	0	0	0	0	0
744.59	31.2	HILIC+	0	0	0	0	0	0	0
765.988	38.9	HILIC+	0.149	0.165	0.182	0.122	0.017	0.043	0.06
133.108	43.6	HILIC+	0.095	0.067	0.106	0	0.039	0.067	0.106
771.608	31.05	HILIC+	0	0	0	0	0	0	0
773.588	31	HILIC+	0	0	0	0	0	0	0
778.995	36.95	HILIC+	0.152	0.141	0.185	0.148	0.044	0.007	0.037
786.6	31.65	HILIC+	0	0.014	0	0.02	0.014	0.006	0.02
787.603	29.85	HILIC+	0	0.014	0.004	0.017	0.01	0.003	0.013
789.615	31.9	HILIC+	0	0.006	0	0	0.006	0.006	0
794.606	32.35	HILIC+	0	0	0	0	0	0	0
795.609	30.7	HILIC+	0	0	0	0	0	0	0
796.621	35.25	HILIC+	0	0	0	0	0	0	0
134.106	43.35	HILIC+	0.121	0.057	0.082	0.119	0.025	0.062	0.037
820.62	30.05	HILIC+	0	0	0	0	0	0	0
821.528	44.8	HILIC+	0.013	0	0	0.103	0	0.103	0.103
871.627	32.85	HILIC+	0.015	0	0.007	0	0.007	0	0.007
908.387	54.1	HILIC+	0	0	0	0	0	0	0
991.681	34.35	HILIC+	0.176	0.203	0.215	0.187	0.012	0.016	0.028
1006.46	52.55	HILIC+	0	0	0	0	0	0	0
1013.66	36.55	HILIC+	0.192	0.219	0.241	0.171	0.022	0.048	0.07
1052.4	53.7	HILIC+	0	0	0	0.001	0	0.001	0.001
134.109	43.7	HILIC+	0.09	0.062	0.086	0.048	0.024	0.014	0.038
1054.39	53.65	HILIC+	0	0	0	0	0	0	0
137.079	58	HILIC+	0.129	0	0.116	0.111	0.116	0.111	0.005
141.072	57.4	HILIC+	0	0	0	0	0	0	0
142.065	44.8	HILIC+	0.211	0.095	0.275	0.204	0.18	0.109	0.071
142.072	59.55	HILIC+	0	0	0	0	0	0	0
142.075	59.55	HILIC+	0	0	0	0	0	0	0
143.073	44.6	HILIC+	0.212	0.096	0.268	0.22	0.172	0.124	0.048
144.081	44.25	HILIC+	0.315	0.096	0.328	0.222	0.232	0.126	0.106
145.945	143.9	HILIC+	0	0	0	0	0	0	0
146.06	43.85	HILIC+	0.299	0.08	0.326	0.209	0.246	0.129	0.117
148.082	76.7	HILIC+	0	0	0	0	0	0	0
150.058	51.75	HILIC+	0.103	0.061	0.112	0	0.051	0.061	0.112
152.022	39.45	HILIC+	0.044	0	0	0	0	0	0
96.0784	59.6	HILIC+	0	0	0	0	0	0	0
153.025	38.85	HILIC+	0.035	0	0.018	0	0.018	0	0.018
159.092	44.35	HILIC+	0.311	0.095	0.333	0.218	0.238	0.123	0.115
164.074	45.8	HILIC+	0	0	0	0	0	0	0
169.036	59.65	HILIC+	0.08	0	0	0	0	0	0
172.04	38.9	HILIC+	0	0	0	0	0	0	0
173.03	66.45	HILIC+	0.038	0	0.021	0	0.021	0	0.021
187.991	69.15	HILIC+	0	0	0	0	0	0	0
188.014	37.55	HILIC+	0	0	0	0	0	0	0
188.071	43.8	HILIC+	0.249	0.124	0	0.166	0.124	0.042	0.166
190.912	48.35	HILIC+	0	0	0	0	0	0	0
192.065	45.35	HILIC+	0.142	0.041	0.071	0.025	0.03	0.016	0.046
104.053	50.6	HILIC+	0.102	0.065	0.112	0	0.047	0.065	0.112
205.097	44.75	HILIC+	0.18	0	0	0.181	0	0.181	0.181
206.094	44	HILIC+	0.216	0.086	0.306	0.232	0.22	0.146	0.074
206.101	43.5	HILIC+	0.305	0.079	0.331	0.215	0.252	0.136	0.116
206.128	41.85	HILIC+	0	0	0	0	0	0	0
209.092	45.8	HILIC+	0.141	0.042	0.07	0	0.028	0.042	0.07
212.999	58.9	HILIC+	0.082	0	0	0	0	0	0
115.063	33.85	HILIC+	0.066	0	0.019	0	0.019	0	0.019
213.997	57.45	HILIC+	0.013	0	0	0	0	0	0
219.923	55.85	HILIC+	0	0.009	0	0.089	0.009	0.08	0.089
225.132	70.7	HILIC+	0	0	0	0	0	0	0
227.048	56.5	HILIC+	0.126	0.007	0.11	0.117	0.103	0.11	0.007
228.994	57.45	HILIC+	0.014	0	0	0	0	0	0
229.155	51.95	HILIC+	0.048	0	0.018	0	0.018	0	0.018
230.158	51.35	HILIC+	0.045	0	0.018	0	0.018	0	0.018
235.984	55.8	HILIC+	0.009	0	0	0.002	0	0.002	0.002
115.07	34.55	HILIC+	0.064	0	0.019	0	0.019	0	0.019
248.047	99	HILIC+	0.085	0.061	0	0.025	0.061	0.036	0.025
248.976	56.25	HILIC+	0.057	0	0	0	0	0	0
249.061	43.75	HILIC+	0.175	0.164	0.129	0.136	0.035	0.028	0.007
249.108	47.85	HILIC+	0.052	0	0	0	0	0	0
250.11	44.6	HILIC+	0.013	0	0.009	0	0.009	0	0.009
250.974	60.8	HILIC+	0.014	0	0	0	0	0	0
257.147	58.25	HILIC+	0	0	0	0	0	0	0
115.072	35.9	HILIC+	0.014	0	0	0	0	0	0
259.005	58.45	HILIC+	0.051	0	0	0	0	0	0
265.035	45.35	HILIC+	0.233	0.004	0.182	0.191	0.178	0.187	0.009
266.038	44.6	HILIC+	0.155	0.04	0.252	0.142	0.212	0.102	0.11
267.033	45.55	HILIC+	0.14	0.065	0.194	0.158	0.129	0.093	0.036
269.03	48	HILIC+	0.08	0.042	0	0	0.042	0.042	0
269.226	26.6	HILIC+	0.1	0	0	0.098	0	0.098	0.098
270.23	26.45	HILIC+	0.099	0	0	0.099	0	0.099	0.099
273.048	51.65	HILIC+	0.028	0	0.01	0	0.01	0	0.01
129.056	22.95	C18-	0.154	0.067	0.026	0.145	0.041	0.078	0.119
335.049	21.1	C18-	0.029	0	0	0	0	0	0
336.052	20.65	C18-	0.045	0	0	0	0	0	0
339.057	26.2	C18-	0.278	0.191	0.198	0.22	0.007	0.029	0.022
344.135	25	C18-	0.111	0.06	0.095	0.059	0.035	0.001	0.036
348.065	25.65	C18-	0.023	0.072	0	0.118	0.072	0.046	0.118
352.167	146.35	C18-	0.012	0	0	0	0	0	0
362.081	26.45	C18-	0.02	0.027	0	0	0.027	0.027	0
130.059	23.6	C18-	0.108	0.077	0	0.049	0.077	0.028	0.049
367.159	36.6	C18-	0.033	0	0	0	0	0	0
369.096	19.4	C18-	0.008	0	0	0.096	0	0.096	0.096
373.205	200.3	C18-	0	0	0	0	0	0	0
375.221	225.3	C18-	0	0	0	0	0	0	0
376.225	225.3	C18-	0	0	0	0	0	0	0
411.202	137.55	C18-	0.01	0	0	0	0	0	0
131.091	24.65	C18-	0.122	0.05	0.071	0	0.021	0.05	0.071
424.248	177.15	C18-	0.138	0.147	0.139	0.159	0.008	0.012	0.02
429.301	171.6	C18-	0.081	0	0	0	0	0	0
435.146	40.65	C18-	0.03	0	0	0	0	0	0
445.296	130.2	C18-	0.092	0	0	0	0	0	0
445.332	223.65	C18-	0	0	0	0	0	0	0
450.26	183.75	C18-	0.213	0.209	0.27	0.187	0.061	0.022	0.083
475.306	171.5	C18-	0.083	0	0	0	0	0	0
498.262	181.35	C18-	0.174	0.214	0.197	0.151	0.017	0.063	0.046
518.247	152.45	C18-	0.024	0.054	0	0	0.054	0.054	0
524.278	187.7	C18-	0.157	0.123	0.17	0.08	0.047	0.043	0.09
525.283	184	C18-	0.151	0.117	0.17	0.065	0.053	0.052	0.105
526.29	196.5	C18-	0.205	0.198	0.268	0.154	0.07	0.044	0.114
526.316	196.9	C18-	0.158	0.163	0.179	0.182	0.016	0.019	0.003
527.296	191.35	C18-	0.194	0.189	0.231	0.159	0.042	0.03	0.072
533.237	139.05	C18-	0.047	0	0.009	0	0.009	0	0.009
539.224	139.95	C18-	0.047	0.05	0.006	0	0.044	0.05	0.006
556.325	173.6	C18-	0.148	0.137	0.161	0.133	0.024	0.004	0.028
569.272	160.1	C18-	0.156	0.23	0.175	0.146	0.055	0.084	0.029
580.289	191.9	C18-	0.015	0.055	0	0.075	0.055	0.02	0.075
586.315	190.25	C18-	0.159	0.145	0.182	0.121	0.037	0.024	0.061
587.318	188.25	C18-	0.137	0.128	0.15	0.083	0.022	0.045	0.067
613.334	199	C18-	0.017	0.066	0	0.081	0.066	0.015	0.081
624.315	163.85	C18-	0.128	0.107	0.125	0.123	0.018	0.016	0.002
626.347	201.55	C18-	0.088	0.007	0	0	0.007	0.007	0
627.35	203.1	C18-	0.018	0.031	0	0.082	0.031	0.051	0.082
635.338	186.75	C18-	0.105	0.107	0.111	0.098	0.004	0.009	0.013
684.513	210.65	C18-	0	0	0	0	0	0	0
685.524	224.05	C18-	0	0	0	0	0	0	0
686.529	226	C18-	0	0	0	0	0	0	0
807.502	203.55	C18-	0.12	0.158	0.175	0.126	0.017	0.032	0.049
808.506	206.45	C18-	0.113	0.172	0.132	0.134	0.04	0.038	0.002
808.509	204.9	C18-	0.115	0.184	0.129	0.138	0.055	0.046	0.009
151.026	23.9	C18-	0.097	0.026	0.15	0	0.124	0.026	0.15
158.061	105.2	C18-	0.101	0	0.024	0.186	0.024	0.186	0.162
163.025	20.95	C18-	0	0	0	0.004	0	0.004	0.004
167.021	21.45	C18-	0.084	0	0.002	0.004	0.002	0.004	0.002
168.018	21.45	C18-	0.03	0	0	0	0	0	0
168.024	21.25	C18-	0.084	0	0.002	0	0.002	0	0.002
169.025	19.7	C18-	0.077	0	0	0	0	0	0
180.067	26.05	C18-	0.205	0.129	0.177	0.199	0.048	0.07	0.022
182.032	21.15	C18-	0.044	0	0	0	0	0	0
114.056	26.35	C18-	0.038	0	0.033	0.028	0.033	0.028	0.005
183.016	18.85	C18-	0.045	0	0	0	0	0	0
184.019	20.3	C18-	0.015	0	0	0	0	0	0
187.014	23.1	C18-	0.107	0.162	0	0.049	0.162	0.113	0.049
195.811	17.5	C18-	0	0	0	0.067	0	0.067	0.067
115.04	23.3	C18-	0.089	0.008	0.139	0.044	0.131	0.036	0.095
197.043	27.9	C18-	0.111	0.009	0.022	0.043	0.013	0.034	0.021
197.155	148.45	C18-	0	0.019	0	0	0.019	0.019	0
197.808	19.2	C18-	0	0	0	0	0	0	0
198.075	24.8	C18-	0.243	0.197	0.04	0.213	0.157	0.016	0.173
198.158	147.45	C18-	0	0.022	0	0	0.022	0.022	0
199.805	18.95	C18-	0	0	0	0	0	0	0
200.174	172.1	C18-	0	0.007	0	0	0.007	0.007	0
116.051	26.3	C18-	0.147	0.025	0.139	0.216	0.114	0.191	0.077
202.998	21.45	C18-	0.016	0	0	0	0	0	0
203.083	26.25	C18-	0.322	0.209	0.201	0.235	0.008	0.026	0.034
204.086	25.85	C18-	0.164	0.198	0.09	0.234	0.108	0.036	0.144
222.158	148.3	C18-	0	0.008	0	0	0.008	0.008	0
223.17	168.6	C18-	0	0	0	0	0	0	0
116.072	24.95	C18-	0.145	0.166	0.121	0	0.045	0.166	0.121
224.061	22.05	C18-	0.054	0	0.014	0.002	0.014	0.002	0.012
224.174	167.5	C18-	0	0	0	0	0	0	0
224.563	23.7	C18-	0.042	0	0.021	0	0.021	0	0.021
232.059	25.75	C18-	0.103	0.051	0.039	0.001	0.012	0.05	0.038
238.025	22.5	C18-	0.156	0.122	0.134	0.103	0.012	0.019	0.031
238.077	22.45	C18-	0.035	0	0	0	0	0	0
238.579	23.95	C18-	0.031	0	0.007	0	0.007	0	0.007
239.991	22.2	C18-	0.024	0	0	0	0	0	0
240.038	20.4	C18-	0.013	0.066	0	0	0.066	0.066	0
242.184	130.8	C18-	0	0.01	0	0	0.01	0.01	0
245.176	173.85	C18-	0	0.017	0	0	0.017	0.017	0
246.075	22.45	C18-	0.05	0.015	0	0	0.015	0.015	0
246.577	21.8	C18-	0.017	0	0.006	0.025	0.006	0.025	0.019
248.054	23.95	C18-	0.167	0.118	0.133	0.114	0.015	0.004	0.019
254.053	19.95	C18-	0.03	0.066	0	0	0.066	0.066	0
261.041	23.3	C18-	0.245	0.109	0.121	0.186	0.012	0.077	0.065
122.015	189.8	C18-	0.017	0.06	0	0	0.06	0.06	0
263.038	24.85	C18-	0.117	0	0.091	0.201	0.091	0.201	0.11
263.628	24.6	C18-	0.084	0	0.098	0.072	0.098	0.072	0.026
268.2	147.05	C18-	0	0.01	0	0	0.01	0.01	0
271.07	24.05	C18-	0.307	0.201	0.185	0.224	0.016	0.023	0.039
272.073	24.2	C18-	0.158	0.069	0.147	0.206	0.078	0.137	0.059
272.169	144	C18-	0	0	0	0	0	0	0
277.217	207.2	C18-	0	0	0	0	0	0	0
124.015	21	C18-	0.074	0	0.001	0	0.001	0	0.001
280.078	26.9	C18-	0.009	0	0.028	0.025	0.028	0.025	0.003
285.086	26.4	C18-	0.271	0.153	0.251	0.214	0.098	0.061	0.037
288.62	23	C18-	0.094	0.065	0	0.029	0.065	0.036	0.029
298.185	156.65	C18-	0	0	0	0	0	0	0
325.238	222.55	C18-	0	0	0	0	0	0	0
326.242	221.8	C18-	0	0	0	0	0	0	0
334.05	25.5	C18-	0.094	0.202	0	0.052	0.202	0.15	0.052
86.9087	49.05	HILIC+	0	0.006	0	0.075	0.006	0.069	0.075
278.875	58.25	HILIC+	0	0	0	0.104	0	0.104	0.104
118.086	57.9	HILIC+	0	0	0	0	0	0	0
339.92	53.55	HILIC+	0	0.004	0	0.04	0.004	0.036	0.04
365.136	80.25	HILIC+	0	0	0	0	0	0	0
381.025	64.3	HILIC+	0	0	0	0.029	0	0.029	0.029
381.079	83.95	HILIC+	0	0.025	0.084	0	0.059	0.025	0.084
391.801	52.35	HILIC+	0	0.007	0	0	0.007	0.007	0
424.342	26.1	HILIC+	0	0.007	0	0	0.007	0.007	0
425.345	25.4	HILIC+	0	0.006	0	0	0.006	0.006	0
427.095	256.9	HILIC+	0	0	0	0.002	0	0.002	0.002
434.084	54.65	HILIC+	0	0.004	0.023	0.032	0.019	0.028	0.009
123.928	50.35	HILIC+	0	0	0	0	0	0	0
510.785	50.45	HILIC+	0	0	0	0	0	0	0
124.923	48.6	HILIC+	0	0	0	0	0	0	0
598.836	49.45	HILIC+	0	0	0	0	0	0	0
724.527	28.3	HILIC+	0	0.007	0	0	0.007	0.007	0
1004.46	53.75	HILIC+	0	0	0	0	0	0	0
1062.42	53.75	HILIC+	0	0	0	0	0	0	0
1102.32	54.55	HILIC+	0	0	0	0.077	0	0.077	0.077
174.036	39.15	HILIC+	0	0	0	0	0	0	0
192.91	50.05	HILIC+	0	0	0	0	0	0	0
247.114	65.4	HILIC+	0	0.005	0	0	0.005	0.005	0
259.903	51.3	HILIC+	0	0	0	0	0	0	0
104.035	21.55	C18-	0	0	0	0.052	0	0.052	0.052
362.912	60.8	C18-	0	0	0	0.004	0	0.004	0.004
368.281	170.1	C18-	0	0	0	0	0	0	0
435.313	185.45	C18-	0	0	0	0	0	0	0
833.519	211.05	C18-	0	0.102	0.124	0.098	0.022	0.004	0.026
170.044	29.45	C18-	0	0.057	0	0.027	0.057	0.03	0.027
199.078	24.95	C18-	0	0.18	0.026	0.092	0.154	0.088	0.066
212.091	26.7	C18-	0	0.064	0	0.019	0.064	0.045	0.019
116.107	42.15	HILIC+	0	0	0.017	0	0.017	0	0.017
396.311	26.7	HILIC+	0	0	0	0	0	0	0
487.166	145.9	HILIC+	0	0	0.083	0	0.083	0	0.083
527.158	142.35	HILIC+	0	0	0.082	0	0.082	0	0.082
133.074	62.15	HILIC+	0	0	0.03	0	0.03	0	0.03
637.439	29.4	HILIC+	0	0	0.111	0	0.111	0	0.111
94.0652	53.1	HILIC+	0	0	0.022	0	0.022	0	0.022
176.04	61.9	HILIC+	0	0	0.038	0.024	0.038	0.024	0.014
177.061	90.9	HILIC+	0	0	0.04	0.03	0.04	0.03	0.01
269.088	51.3	HILIC+	0	0	0	0	0	0	0
433.238	164.05	C18-	0	0	0.099	0.112	0.099	0.112	0.013
132.03	19.95	C18-	0	0	0.121	0	0.121	0	0.121
135.03	21.4	C18-	0	0	0.06	0.005	0.06	0.005	0.055
136.033	20.45	C18-	0	0	0	0	0	0	0
775.681	133.95	C18-	0	0	0	0.029	0	0.029	0.029
105.019	20.3	C18-	0	0	0	0.005	0	0.005	0.005
264.13	26.2	C18-	0	0	0.021	0.002	0.021	0.002	0.019
295.932	60.85	HILIC+	0	0	0	0.08	0	0.08	0.08
328.063	53.55	HILIC+	0	0	0	0.002	0	0.002	0.002
333.246	29.2	HILIC+	0	0	0	0	0	0	0
352.12	83.4	HILIC+	0	0	0	0	0	0	0
120.052	55.3	HILIC+	0	0	0	0.027	0	0.027	0.027
423.33	25.7	HILIC+	0	0	0	0	0	0	0
467.32	31.7	HILIC+	0	0	0	0.064	0	0.064	0.064
121.084	43.15	HILIC+	0	0	0	0.084	0	0.084	0.084
733.556	29.15	HILIC+	0	0	0	0.089	0	0.089	0.089
137.046	43.95	HILIC+	0	0	0	0.001	0	0.001	0.001
159.028	42	HILIC+	0	0	0	0	0	0	0
163.054	54.85	HILIC+	0	0	0	0.037	0	0.037	0.037
186.106	69.4	HILIC+	0	0	0	0	0	0	0
192.998	86.6	HILIC+	0	0	0	0	0	0	0
208.884	49.7	HILIC+	0	0	0	0	0	0	0
215.897	116.7	HILIC+	0	0	0	0.002	0	0.002	0.002
248.167	25.45	HILIC+	0	0	0	0	0	0	0
379.083	20.65	C18-	0	0	0	0	0	0	0
465.306	248.3	C18-	0	0	0	0.063	0	0.063	0.063
468.281	257.4	C18-	0	0	0	0	0	0	0
145.014	19.4	C18-	0	0	0	0.03	0	0.03	0.03
599.317	164	C18-	0	0	0	0.11	0	0.11	0.11
820.573	179.15	C18-	0	0	0	0.017	0	0.017	0.017
160.842	19.3	C18-	0	0	0	0.076	0	0.076	0.076
162.839	18.85	C18-	0	0	0	0.081	0	0.081	0.081
169.123	141.1	C18-	0	0	0	0	0	0	0
187.007	24.4	C18-	0	0	0	0	0	0	0
188.01	23.3	C18-	0	0	0	0	0	0	0
188.017	165.4	C18-	0	0	0	0.083	0	0.083	0.083
189.003	24.25	C18-	0	0	0	0	0	0	0
211.083	24.15	C18-	0	0	0	0.002	0	0.002	0.002
214.153	54	C18-	0	0	0	0	0	0	0
256.059	21.4	C18-	0	0	0	0.031	0	0.031	0.031
270.244	151.1	C18-	0	0	0	0	0	0	0
311.075	20.15	C18-	0	0	0	0	0	0	0
B.
Clinical variables	All_classes	CM	EM	IF	EM_vs_CM	IF_vs_CM	IF_vs_EM
AGE	0.295	0	0.11	0	0.11	0	0.11
LDL	0.275	0.196	0.228	0	0.032	0.196	0.228
Fibrosis stage	0.442	0.154	0.34	0.036	0.186	0.118	0.304
ALT	0.911	0.483	0.8	0	0.317	0.483	0.8
AST	0.898	0.527	0.721	0.029	0.194	0.498	0.692
WC	0.309	0	0.187	0.056	0.187	0.056	0.131
HOMA2-IR	0.527	0.084	0.412	0.687	0.328	0.603	0.275
TRIG	1	1	1	1	0	0	0
Uric acid	0.209	0	0	0	0	0	0
SBP	0.035	0	0	0	0	0	0
VLDL	1	1	1	1	0	0	0

## Sheet: Supp Data 6. xMWAS pathways
KEGG pathway	mz	time	KEGG ID	SLC	Chemical name	Formula	Adduct	Mode	Group-wise comparison
Tryptophan metabolism	159.092	44.35	C00780	5	Serotonin	C10H12N2O	M-H2O+H[1+]	HILIC+	EM vs. CM
Tryptophan metabolism	142.065	44.8	C05662	5	Indole-3-acetaldehyde	C10H9NO	M-H2O+H[1+]	HILIC+	EM vs. CM
Tryptophan metabolism	188.071	43.8	C03245	5	5-Methoxyindoleacetate	C10H9NO3	M-H2O+H[1+]	HILIC+	EM vs. CM
Tryptophan metabolism	205.097	44.75	C00078	3	Tryptophan	C11H12N2O2	M+H[1+]	HILIC+	EM vs. CM
Tryptophan metabolism	209.092	45.8	C00463	1	Kynurenine	C10H12N2O3	M+H	HILIC+	EM vs. CM
Tryptophan metabolism	192.065	45.35	C00238	3	5-Phenyl-13-oxazinane-24-dione	C10H9NO3	M+H	HILIC+	EM vs. CM
Pantothenate and CoA biosynthesis	132.03	19.95	C00049	3	Aspartate	C4H7NO4	M-H	C18-	EM vs. CM
Pantothenate and CoA biosynthesis/BCAA degradation	115.04	23.3	C03125	2	3-Methyl-2-oxobutanoic acid	C5H8O3	M-H	C18-	EM vs. CM
Pantothenate and CoA biosynthesis/BCAA degradation	116.072	24.95	C00183	3	Valine	C5H11NO2	M-H	C18-	EM vs. CM
BCAA degradation	129.056	22.95	C02957	5	4-Methyl-2-oxopentanoate	C6H10O3	M-H	C18-	EM vs. CM
Tryptophan metabolism	159.092	44.35	C00780	5	Serotonin	C10H12N2O	M-H2O+H[1+]	HILIC+	EM vs. IF
Tryptophan metabolism	142.065	44.8	C05662	5	Indole-3-acetaldehyde	C10H9NO	M-H2O+H[1+]	HILIC+	EM vs. IF
Tryptophan metabolism	188.071	43.8	C03245	5	5-Methoxyindoleacetate	C10H9NO3	M-H2O+H[1+]	HILIC+	EM vs. IF
Tryptophan metabolism	205.097	44.75	C00078	3	Tryptophan	C11H12N2O2	M+H[1+]	HILIC+	EM vs. IF
Tryptophan metabolism	209.092	45.8	C00463	1	Kynurenine	C10H12N2O3	M+H	HILIC+	EM vs. IF
Tryptophan metabolism	192.065	45.35	C00238	3	5-Phenyl-13-oxazinane-24-dione	C10H9NO3	M+H	HILIC+	EM vs. IF
Pantothenate and CoA biosynthesis	132.03	19.95	C00049	3	Aspartate	C4H7NO4	M-H	C18-	EM vs. IF
Pantothenate and CoA biosynthesis/Glycine, serine, threonine metabolism	104.035	21.55	C00065	2	Serine	C3H7NO3	M-H	C18-	EM vs. IF
Pantothenate and CoA biosynthesis/Glycine, serine, threonine metabolism	116.072	24.95	C00183	3	Valine	C5H11NO2	M-H	C18-	EM vs. IF
Pantothenate and CoA biosynthesis/BCAA degradation	115.04	23.3	C03125	2	3-Methyl-2-oxobutanoic acid	C5H8O3	M-H	C18-	EM vs. IF
BCAA degradation	129.056	22.95	C02957	5	4-Methyl-2-oxopentanoate	C6H10O3	M-H	C18-	EM vs. IF
BCAA degradation	130.087	25	C00123	3	Leucine/Isoleucine	C6H13NO2	M-H	C18-	EM vs. IF
Glycine, serine threonine metabolism	151.026	23.9	C01157	5	Hydroxyproline	C5H9NO3	M+Na-2H[-]	C18-	EM vs. IF
Tryptophan metabolism	159.092	44.35	C00780	5	Serotonin	C10H12N2O	M-H2O+H[1+]	HILIC+	IF vs. CM
Tryptophan metabolism	142.065	44.8	C05662	5	Indole-3-acetaldehyde	C10H9NO	M-H2O+H[1+]	HILIC+	IF vs. CM
Tryptophan metabolism	188.071	43.8	C03245	5	5-Methoxyindoleacetate	C10H9NO3	M-H2O+H[1+]	HILIC+	IF vs. CM
Tryptophan metabolism	205.097	44.75	C00078	3	Tryptophan	C11H12N2O2	M+H[1+]	HILIC+	IF vs. CM
Tryptophan metabolism	209.092	45.8	C00463	1	Kynurenine	C10H12N2O3	M+H	HILIC+	IF vs. CM
Tryptophan metabolism	192.065	45.35	C00238	3	5-Phenyl-13-oxazinane-24-dione	C10H9NO3	M+H	HILIC+	IF vs. CM
BCAA degradation	129.056	22.95	C02957	5	4-Methyl-2-oxopentanoate	C6H10O3	M-H	C18-	IF vs. CM
BCAA degradation	130.087	25	C00123	3	Leucine/Isoleucine	C6H13NO2	M-H	C18-	IF vs. CM
Pantothenate and CoA biosynthesis/BCAA degradation	115.04	23.3	C03125	2	3-Methyl-2-oxobutanoic acid	C5H8O3	M-H	C18-	IF vs. CM
Pantothenate and CoA biosynthesis/Glycine, serine, threonine metabolism/BCAA	104.035	21.55	C00065	2	Serine	C3H7NO3	M-H	C18-	IF vs. CM
Pantothenate and CoA biosynthesis/Glycine, serine, threonine metabolism/BCAA	116.072	24.95	C00183	3	Valine	C5H11NO2	M-H	C18-	IF vs. CM
Glycine, serine threonine metabolism	151.026	23.9	C01157	5	Hydroxyproline	C5H9NO3	M+Na-2H[-)	C18-	IF vs. CM

## Sheet: Supp Data 7. xMWAS correlation 
m/z	rt	Chemical name	Adduct	Mode	ALT	AST	Fibrosis stage	HOMA2-IR	Uric acid	WC	SBP	TRIG	VLDL	LDL	AGE
142.065	44.8	Indole-3-acetaldehyde	M-H2O+H[1+]	HILIC+	0.6513	0.6577	0.4783	0.3231	0.0699	0.0863	0.1532	0.2364	0.2364	0.2181	-0.0497
159.092	44.35	Serotonin	M-H2O+H[1+]	HILIC+	0.6932	0.6987	0.4928	0.371	0.059	0.1121	0.158	0.3188	0.3188	0.2207	-0.0308
188.071	43.8	5-Methoxyindoleacetate	M-H2O+H[1+]	HILIC+	0.4664	0.4739	0.3624	0.2984	0.0412	0.0171	0.0266	0.4208	0.4208	0.2107	-0.1534
192.065	45.35	5-Phenyl-13-oxazinane-24-dione	M+H	HILIC+	0.3957	0.3919	0.3626	0.3403	0.2723	0.1184	0.1146	-0.0221	-0.0221	-0.0372	-0.072
205.097	44.75	Tryptophan	M+H[1+]	HILIC+	0.5437	0.5489	0.3958	0.3338	0.042	0.0788	0.0875	0.2567	0.2567	0.1029	-0.0653
209.092	45.8	Kynurenine	M+H	HILIC+	0.3953	0.3898	0.3501	0.345	0.2755	0.1415	0.1312	-0.002	-0.002	-0.029	-0.0362

## Sheet: Supp Data 8. Correlations Fib
m/z	rt (s)	Annotation	Adduct	SLC	Correlation	p-value	(-1)log10(p)	Mode
283.007	42.75	4-Hydroxy-5-methyl-3-thiophenone	2M+Na	5	0.234984	1.42372e-07	6.84658	HILIC+
527.158	142.35	Deoxyinosine	2M+Na	5	0.23183	2.1082e-07	6.67609	HILIC+
415.152	40.35	-	-	-	-0.217792	1.13151e-06	5.94634	HILIC+
119.069	53.2	Indole	M+H	2	0.214752	1.60503e-06	5.79452	HILIC+
142.065	44.8	-	-	-	0.214501	1.65174e-06	5.78206	HILIC+
144.081	44.25	2-Aminonaphthalene	M+H	2	0.206595	4.00096e-06	5.39784	HILIC+
450.93	50.05	-	-	-	0.202783	6.05602e-06	5.21781	HILIC+
159.092	44.35	Pyridine	2M+H	5	0.202347	6.34717e-06	5.19742	HILIC+
188.071	43.8	Indoleacrylic acid	M+H	2	0.199001	9.06736e-06	5.04252	HILIC+
266.038	44.6	-	-	-	0.198845	9.21845e-06	5.03534	HILIC+
550.29	44.15	PA(O-22:4)	M+ACN+Na	5	0.198386	9.67536e-06	5.01433	HILIC+
206.101	43.5	Tryptophan	M+H_[+1]	3	0.196329	1.20048e-05	4.92064	HILIC+
146.06	43.85	Indole-3-carboxaldehyde	M+H	3	0.195219	1.34732e-05	4.87053	HILIC+
451.325	28.7	PC(42:7)	M+ACN+2H	5	0.195063	1.36936e-05	4.86348	HILIC+
484.044	51.95	-	-	-	0.195009	1.37709e-05	4.86104	HILIC+
143.073	44.6	Pyrene	M+2ACN+2H	5	0.192518	1.77963e-05	4.74967	HILIC+
209.092	45.8	Kynurenine	M+H	1	0.188166	2.764e-05	4.55846	HILIC+
192.065	45.35	5-Hydroxyindoleacetic acid	M+H	1	0.186944	3.1221e-05	4.50555	HILIC+
766.54	32.15	PE(38:5)	M+H	3	0.183783	4.26335e-05	4.37025	HILIC+
335.095	70	Argininosuccinic acid	M+2Na-H	5	0.180124	6.07526e-05	4.21644	HILIC+
265.035	45.35				0.178	7.43852e-05	4.12851	HILIC+
206.094	44				0.177981	7.45188e-05	4.12773	HILIC+
753.925	33.65				0.176263	8.76245e-05	4.05737	HILIC+
538.26	39.1				0.175657	9.27422e-05	4.03272	HILIC+
118.065	50.35				0.175588	9.33383e-05	4.02994	HILIC+
457.88	53.2				0.173628	0.000112012	3.95074	HILIC+
724.169	24.45				0.169474	0.000163779	3.78574	HILIC+
839.634	31.4				0.16662	0.000211563	3.67456	HILIC+
450.059	47.55				0.165834	0.000226842	3.64428	HILIC+
433.316	28.3				0.165291	0.000237999	3.62343	HILIC+
487.166	145.9				0.161139	0.000341911	3.46609	HILIC+
366.264	27.05				-0.159885	0.000380791	3.41931	HILIC+
115.07	34.55				-0.159733	0.000385783	3.41366	HILIC+
467.909	57.25				0.159257	0.000401794	3.396	HILIC+
288.29	25.65				-0.15811	0.000442912	3.35368	HILIC+
286	54.5				0.156541	0.000505563	3.29622	HILIC+
333.246	29.2				-0.156438	0.000509955	3.29247	HILIC+
838.628	33.75				0.155037	0.000573234	3.24167	HILIC+
640.604	52.4				-0.149363	0.000911639	3.04018	HILIC+
542.321	37.7				-0.149022	0.000936933	3.02829	HILIC+
341.963	54.75				0.148822	0.000952047	3.02134	HILIC+
468.069	48.6				0.148536	0.000974114	3.01139	HILIC+
733.556	29.15				0.147846	0.00102925	2.98748	HILIC+
846.652	56.15				-0.145441	0.00124475	2.90492	HILIC+
427.095	256.9				-0.145031	0.00128538	2.89097	HILIC+
635.586	36.7				0.143843	0.00141008	2.85076	HILIC+
115.063	33.85				-0.143029	0.00150178	2.82339	HILIC+
267.033	45.55				0.140193	0.00186616	2.72905	HILIC+
456.068	78.45				0.139423	0.0019781	2.70375	HILIC+
295.942	61.6				-0.137446	0.00229447	2.63932	HILIC+
634.876	62.1				-0.137303	0.00231895	2.63471	HILIC+
212.074	45.7				0.136297	0.00249879	2.60227	HILIC+
716.495	25				0.136254	0.00250691	2.60086	HILIC+
421.805	149.9				-0.136226	0.00251201	2.59998	HILIC+
153.025	38.85				-0.134896	0.0027706	2.55743	HILIC+
153.04	59.75				0.13458	0.0028355	2.54737	HILIC+
281.113	64.15				0.134101	0.00293635	2.53219	HILIC+
579.1	142.95				0.132981	0.00318549	2.49682	HILIC+
384.119	60.95				0.131425	0.00356332	2.44814	HILIC+
161.019	51.9				-0.130618	0.0037748	2.42311	HILIC+
269.03	48				0.130506	0.00380514	2.41963	HILIC+
434.084	54.65				0.129804	0.00399967	2.39798	HILIC+
719.535	28.35				0.129111	0.0042006	2.37669	HILIC+
221.942	111				-0.129086	0.00420818	2.37591	HILIC+
250.178	214.55				0.128681	0.00432991	2.36352	HILIC+
218.139	38				0.128573	0.00436284	2.36023	HILIC+
406.132	73.45				0.128453	0.00439986	2.35656	HILIC+
860.859	65.65				-0.12831	0.00444422	2.3522	HILIC+
133.074	62.15				0.128249	0.00446342	2.35033	HILIC+
165.12	57.35				0.127659	0.00465145	2.33241	HILIC+
512.334	37.9				0.127193	0.00480515	2.31829	HILIC+
728.672	37.75				0.126913	0.00489983	2.30982	HILIC+
227.048	56.5				0.126748	0.00495635	2.30484	HILIC+
369.283	26.65				-0.125749	0.00531089	2.27483	HILIC+
219.142	39.65				0.125603	0.00536459	2.27046	HILIC+
119.09	56.1				-0.12429	0.00587023	2.23134	HILIC+
314.233	28.8				-0.123879	0.00603725	2.21916	HILIC+
837.618	29.2				0.123851	0.00604871	2.21834	HILIC+
287.07	68.8				0.12383	0.0060572	2.21773	HILIC+
287.633	36.15				-0.123823	0.00605997	2.21753	HILIC+
367.269	26.5				-0.123251	0.00630006	2.20066	HILIC+
543.325	36.15				-0.122861	0.00646889	2.18917	HILIC+
120.052	55.3				0.122855	0.00647151	2.18899	HILIC+
135.117	29.35				0.122148	0.00678737	2.1683	HILIC+
94.0652	53.1				0.12182	0.00693841	2.15874	HILIC+
316.248	27.2				-0.121605	0.00703922	2.15248	HILIC+
136.076	56.2				0.121431	0.00712173	2.14741	HILIC+
400.254	230.7				0.121293	0.00718805	2.14339	HILIC+
137.079	58				0.121141	0.00726136	2.13898	HILIC+
133.08	67.05				0.120702	0.00747686	2.12628	HILIC+
294.939	63.65				-0.120191	0.00773526	2.11153	HILIC+
561.487	25.75				-0.118541	0.0086245	2.06427	HILIC+
138.049	46.7				0.118481	0.00865868	2.06255	HILIC+
864.404	52.95				0.11843	0.00868754	2.0611	HILIC+
263.074	61.3				0.118121	0.00886531	2.05231	HILIC+
234.083	71.5				0.117802	0.00905185	2.04326	HILIC+
317.232	27.2				-0.117552	0.00920024	2.0362	HILIC+
272.186	31.8				-0.117288	0.00935996	2.02873	HILIC+
204.919	261.25				0.116764	0.00968355	2.01397	HILIC+
609.398	35.15				-0.116375	0.00992983	2.00306	HILIC+
814.623	32				0.116309	0.00997242	2.0012	HILIC+
684.476	24.3				0.11629	0.00998458	2.00067	HILIC+
120.102	208.2				0.116253	0.0100086	1.99963	HILIC+
279.17	27.05				0.116196	0.0100455	1.99803	HILIC+
192.998	86.6				0.115903	0.0102368	1.98984	HILIC+
283.817	245.6				-0.115497	0.0105071	1.97852	HILIC+
604.7	52.55				-0.115366	0.0105962	1.97485	HILIC+
414.321	26.7				-0.115269	0.010662	1.97216	HILIC+
470.604	150.85				-0.115145	0.0107471	1.96871	HILIC+
461.935	46.15				-0.115054	0.0108096	1.96619	HILIC+
257.1	207.1				0.11482	0.0109723	1.9597	HILIC+
341.251	27.8				-0.114743	0.0110263	1.95757	HILIC+
734.568	32.8				0.114383	0.0112823	1.9476	HILIC+
860.368	57.15				-0.114268	0.011365	1.94443	HILIC+
209.996	50.75				0.113972	0.0115809	1.93626	HILIC+
164.117	56.3				0.113909	0.0116272	1.93452	HILIC+
173.128	44.25				0.113727	0.0117621	1.92951	HILIC+
340.248	26.9				-0.113533	0.0119073	1.92419	HILIC+
176.04	61.9				0.113513	0.0119227	1.92363	HILIC+
456.746	53.5				-0.113406	0.012003	1.92071	HILIC+
289.088	70.75				0.113378	0.0120244	1.91994	HILIC+
368.279	26.1				-0.113296	0.0120869	1.91769	HILIC+
810.599	29.85				0.113212	0.0121516	1.91537	HILIC+
220.924	56.9				0.11306	0.0122679	1.91123	HILIC+
673.198	77.4				0.112926	0.012372	1.90756	HILIC+
295.029	55.55				-0.11264	0.0125964	1.89975	HILIC+
148.06	71.85				0.11257	0.0126522	1.89783	HILIC+
379.972	107.2				0.112543	0.0126734	1.89711	HILIC+
160.133	38.3				0.112539	0.0126771	1.89698	HILIC+
139.915	44.6				-0.112379	0.0128049	1.89262	HILIC+
188.892	134.7				-0.112005	0.0131086	1.88244	HILIC+
1024.52	53.35				-0.112005	0.0131086	1.88244	HILIC+
577.792	56.1				0.111717	0.0133464	1.87464	HILIC+
640.65	54.7				0.110872	0.0140662	1.85182	HILIC+
291.07	45.65				-0.110737	0.014185	1.84817	HILIC+
452.277	33				0.110335	0.0145419	1.83738	HILIC+
808.751	59				-0.110328	0.014548	1.8372	HILIC+
1049.81	65.8				-0.109954	0.0148873	1.82718	HILIC+
98.9841	30.15				0.109783	0.0150452	1.8226	HILIC+
615.431	24.8				0.109136	0.0156539	1.80538	HILIC+
158.077	85.95				0.108805	0.0159737	1.79659	HILIC+
277.089	60.6				0.108588	0.0161868	1.79084	HILIC+
1212.77	65.5				-0.108561	0.0162134	1.79013	HILIC+
934.696	60.6				-0.108463	0.0163109	1.78752	HILIC+
203.122	49				0.108277	0.0164962	1.78262	HILIC+
131.118	49				0.108276	0.0164975	1.78258	HILIC+
455.296	31.4				0.108274	0.0164996	1.78253	HILIC+
402.285	28.6				-0.108037	0.0167389	1.77627	HILIC+
655.625	28.9				0.107847	0.0169328	1.77127	HILIC+
1179.78	65.45				-0.1077	0.0170837	1.76742	HILIC+
610.402	34.75				-0.107699	0.0170854	1.76737	HILIC+
1014.49	57.1				-0.10766	0.0171254	1.76636	HILIC+
271.064	62.8				0.107532	0.0172589	1.76299	HILIC+
307.044	46.7				-0.107505	0.0172865	1.76229	HILIC+
269.088	51.3				-0.107007	0.0178139	1.74924	HILIC+
248.167	25.45				-0.106753	0.018088	1.74261	HILIC+
430.914	62.15				-0.106607	0.0182476	1.7388	HILIC+
115.072	35.9				-0.106598	0.0182579	1.73855	HILIC+
941.319	66.25				-0.106547	0.0183142	1.73721	HILIC+
290.855	52.15				-0.106324	0.0185599	1.73142	HILIC+
145.105	59.5				-0.106127	0.0187805	1.72629	HILIC+
514.377	25.2				0.106043	0.0188755	1.7241	HILIC+
773.588	31				-0.105516	0.0194776	1.71046	HILIC+
144.102	62				-0.105395	0.0196182	1.70734	HILIC+
379.917	62.6				0.104984	0.0201031	1.69674	HILIC+
766.338	64.95				-0.104892	0.0202133	1.69436	HILIC+
685.308	24.25				0.104846	0.0202687	1.69317	HILIC+
746.606	32.9				0.104658	0.0204953	1.68835	HILIC+
418.111	45.45				0.104538	0.0206415	1.68526	HILIC+
402.138	48.2				0.103904	0.0214275	1.66903	HILIC+
284.167	56.9				-0.103861	0.0214815	1.66793	HILIC+
315.236	28.1				-0.103757	0.0216127	1.66529	HILIC+
178.086	62.4				0.103559	0.0218662	1.66023	HILIC+
467.32	31.7				0.103204	0.022325	1.65121	HILIC+
454.292	31.15				0.103189	0.0223452	1.65082	HILIC+
401.918	53.3				0.103093	0.0224701	1.64839	HILIC+
595.493	25.9				-0.103092	0.0224715	1.64837	HILIC+
646.118	24.5				0.102873	0.0227614	1.6428	HILIC+
278.058	46.85				0.10282	0.0228313	1.64147	HILIC+
836.615	32.05				0.102697	0.0229963	1.63834	HILIC+
357.981	52.6				0.102512	0.0232445	1.63368	HILIC+
233.157	38.75				0.102478	0.0232914	1.6328	HILIC+
288.217	29.75				-0.102417	0.0233732	1.63128	HILIC+
177.066	124.45				0.102271	0.0235732	1.62758	HILIC+
246.17	33.9				0.102247	0.023605	1.627	HILIC+
244.263	25				-0.102129	0.0237675	1.62402	HILIC+
461.873	54.5				0.102045	0.0238835	1.6219	HILIC+
296.807	275.15				-0.101797	0.0242299	1.61565	HILIC+
691.711	53.5				0.101723	0.0243328	1.61381	HILIC+
279.647	36.35				-0.101626	0.0244702	1.61136	HILIC+
534.317	38.7				0.101406	0.0247821	1.60586	HILIC+
335.125	74.3				0.101145	0.025158	1.59932	HILIC+
357.264	25.35				-0.101101	0.0252221	1.59822	HILIC+
274.165	273				0.101015	0.025347	1.59607	HILIC+
288.922	18.9				-0.100993	0.0253797	1.59551	HILIC+
706.539	33.05				0.100961	0.0254261	1.59472	HILIC+
811.604	31.55				0.100807	0.0256516	1.59089	HILIC+
329.093	71.55				0.100744	0.0257452	1.5893	HILIC+
158.843	47.8				0.100738	0.0257536	1.58916	HILIC+
575.794	54.3				0.100708	0.0257982	1.58841	HILIC+
445.282	27.95				0.100706	0.0258013	1.58836	HILIC+
265.981	38.8				0.100583	0.0259839	1.5853	HILIC+
216.94	183.1				-0.100546	0.026039	1.58438	HILIC+
813.618	31.3				0.100408	0.0262442	1.58097	HILIC+
423.33	25.7				-0.100342	0.0263445	1.57931	HILIC+
519.832	54.3				0.100197	0.0265627	1.57573	HILIC+
852.854	65.35				-0.100174	0.0265982	1.57515	HILIC+
149.064	70.6				0.0999576	0.0269288	1.56978	HILIC+
193.93	284.6				0.0994673	0.0276906	1.55767	HILIC+
768.55	31.2				0.0994141	0.0277744	1.55636	HILIC+
1044.36	55				-0.0993649	0.0278521	1.55514	HILIC+
194.975	262.9				-0.0993097	0.0279395	1.55378	HILIC+
351.1	220.2				0.0987911	0.0287718	1.54103	HILIC+
417.144	81.95				0.0987604	0.0288217	1.54028	HILIC+
680.72	52.95				-0.0986326	0.0290302	1.53715	HILIC+
344.28	26.05				-0.0985904	0.0290995	1.53611	HILIC+
319.92	60.35				0.0984916	0.029262	1.5337	HILIC+
523.825	53.45				0.0983359	0.0295197	1.52989	HILIC+
142.035	116.65				-0.0982417	0.0296766	1.52759	HILIC+
536.057	47.35				0.098168	0.0297998	1.52579	HILIC+
317.179	41.75				0.0979354	0.0301915	1.52012	HILIC+
149.06	44.3				0.0979249	0.0302093	1.51986	HILIC+
591.042	55.35				0.0977485	0.0305095	1.51556	HILIC+
637.746	53.1				0.0976516	0.0306754	1.51321	HILIC+
459.877	54.3				0.0975678	0.0308196	1.51117	HILIC+
365.106	85.4				0.0974837	0.030965	1.50913	HILIC+
344.892	55.05				-0.0971482	0.0315502	1.501	HILIC+
726.67	38.2				0.0969907	0.0318284	1.49719	HILIC+
631.711	53.05				0.09672	0.0323111	1.49065	HILIC+
174.025	93.8				0.0966729	0.0323956	1.48951	HILIC+
729.171	24.7				0.0966061	0.032516	1.4879	HILIC+
249.108	47.85				-0.0963125	0.0330495	1.48083	HILIC+
287.81	250.2				-0.0962698	0.0331279	1.47981	HILIC+
794.606	32.35				0.096216	0.0332265	1.47852	HILIC+
212.118	26.5				0.0959303	0.0337553	1.47166	HILIC+
352.224	35.75				0.0958484	0.0339081	1.4697	HILIC+
272.826	259.45				-0.0958451	0.0339144	1.46962	HILIC+
666.129	24.3				0.0956285	0.0343217	1.46443	HILIC+
134.045	81.65				0.0956155	0.0343462	1.46412	HILIC+
651.12	25.05				0.0955916	0.0343915	1.46355	HILIC+
769.593	30.3				0.0954408	0.0346779	1.45995	HILIC+
205.962	41.1				-0.0953235	0.0349022	1.45715	HILIC+
304.212	33.2				-0.0951897	0.0351594	1.45396	HILIC+
812.613	30.25				0.0951764	0.0351851	1.45364	HILIC+
728.504	25.2				0.0950654	0.0353999	1.451	HILIC+
357.763	147.4				-0.0950492	0.0354313	1.45061	HILIC+
564.422	25.75				0.0948997	0.0357225	1.44706	HILIC+
640.445	26.7				0.0947202	0.036075	1.44279	HILIC+
732.551	29.7				0.0945615	0.0363891	1.43903	HILIC+
196.085	30.05				0.0944934	0.0365246	1.43741	HILIC+
499.903	62.55				-0.0944433	0.0366245	1.43623	HILIC+
324.768	47.65				0.0944343	0.0366425	1.43601	HILIC+
118.123	39.7				-0.0943706	0.0367699	1.43451	HILIC+
150.065	63.75				0.0942435	0.0370254	1.4315	HILIC+
177.98	284.8				0.0941362	0.0372422	1.42897	HILIC+
132.077	66.6				0.0940684	0.0373798	1.42736	HILIC+
474.76	52.5				-0.0939537	0.0376135	1.42466	HILIC+
339.065	71				0.0939136	0.0376955	1.42371	HILIC+
130.159	28.6				-0.093897	0.0377295	1.42332	HILIC+
1072.67	61.2				0.0937394	0.0380534	1.41961	HILIC+
152.022	39.45				-0.0937209	0.0380915	1.41917	HILIC+
864.451	55.35				-0.093632	0.0382755	1.41708	HILIC+
990.657	35.35				0.0935494	0.0384469	1.41514	HILIC+
564.1	89.85				-0.0934835	0.0385843	1.41359	HILIC+
940.473	52.55				-0.0933788	0.0388035	1.41113	HILIC+
728.507	24.35				0.0933644	0.0388336	1.41079	HILIC+
417.718	146.6				-0.0931716	0.0392402	1.40627	HILIC+
698.847	64.35				-0.0930617	0.0394734	1.4037	HILIC+
166.084	54.4				-0.0930361	0.039528	1.4031	HILIC+
593.426	24.9				0.0930069	0.03959	1.40241	HILIC+
363.108	165.6				0.0928346	0.0399591	1.39838	HILIC+
475.852	35.4				0.0927948	0.0400447	1.39745	HILIC+
643.783	37.85				0.0924327	0.0408313	1.38901	HILIC+
371.299	25.4				-0.0924107	0.0408794	1.3885	HILIC+
257.147	58.25				-0.0923129	0.0410942	1.38622	HILIC+
555.957	63.4				-0.0921938	0.0413573	1.38345	HILIC+
174.938	51.45				-0.0921807	0.0413862	1.38314	HILIC+
250.044	91.85				0.0920868	0.0415947	1.38096	HILIC+
833.823	65				-0.09208	0.0416099	1.3808	HILIC+
764.03	26.3				0.0920711	0.0416295	1.3806	HILIC+
618.717	38.45				0.0918729	0.0420728	1.376	HILIC+
514.395	25.9				-0.0918503	0.0421236	1.37547	HILIC+
355.248	272				0.0917787	0.0422847	1.37382	HILIC+
1247.76	65.65				-0.0917195	0.0424184	1.37245	HILIC+
1111.79	66.2				-0.0916631	0.0425462	1.37114	HILIC+
662.964	23.35				0.0915724	0.0427522	1.36904	HILIC+
161.137	44.05				0.0915142	0.0428848	1.3677	HILIC+
493.883	50.7				0.0914058	0.0431327	1.36519	HILIC+
944.417	52.5				-0.0913069	0.0433601	1.36291	HILIC+
163.116	58.35				0.0910252	0.0440132	1.35642	HILIC+
100.014	141.55				-0.0910125	0.0440427	1.35613	HILIC+
533.911	59				0.0909539	0.0441798	1.35478	HILIC+
211.096	131.75				0.0907074	0.0447597	1.34911	HILIC+
699.322	27.2				0.0906463	0.0449046	1.34771	HILIC+
107.049	46.55				0.090637	0.0449267	1.3475	HILIC+
896.58	55.2				-0.0905464	0.045142	1.34542	HILIC+
1009.81	65.35				-0.0904856	0.0452872	1.34402	HILIC+
411.687	149.3				-0.090412	0.0454635	1.34234	HILIC+
822.553	47.3				0.0902546	0.0458421	1.33874	HILIC+
283.05	141.3				-0.0902424	0.0458715	1.33846	HILIC+
675.137	23.7				0.0901581	0.0460754	1.33653	HILIC+
1010.31	68.15				-0.090092	0.0462361	1.33502	HILIC+
932.438	52.65				-0.0900375	0.0463687	1.33377	HILIC+
549.053	31				0.0899917	0.0464804	1.33273	HILIC+
153.993	264.25				0.0897915	0.0469714	1.32817	HILIC+
403.914	51.9				0.0896691	0.0472739	1.32538	HILIC+
716.83	24.05				0.0895338	0.0476099	1.3223	HILIC+
249.185	26.9				-0.089315	0.0481578	1.31733	HILIC+
187.126	135.2				-0.0891889	0.0484759	1.31447	HILIC+
461.896	48.55				0.0890979	0.0487067	1.31241	HILIC+
326.766	47.65				0.0890166	0.0489135	1.31057	HILIC+
230.038	55.6				0.0889792	0.049009	1.30972	HILIC+
279.947	64.1				0.0888398	0.049366	1.30657	HILIC+
328.248	28.5				-0.0886989	0.049729	1.30339	HILIC+
523.206	138.9				0.088603	0.0499772	1.30123	HILIC+
437.161	66.9	-	-		-0.228874	3.03051e-07	6.51848	C18-
203.083	26.25	Tryptophan	M-H	1	0.194508	1.45033e-05	4.83853	C18-
595.385	155.25	-	-	-	0.189143	2.50598e-05	4.60102	C18-
367.159	36.6	Testosterone sulfate	M-H	2	-0.188351	2.7133e-05	4.5665	C18-
285.086	26.4	-	-	-	0.188082	2.78719e-05	4.55483	C18-
435.146	40.65	-	-	-	-0.18647	3.27229e-05	4.48515	C18-
421.061	27.3	-	-	-	0.186039	3.4151e-05	4.4666	C18-
271.07	24.05	Aminomethyldihydrolipoamide	M+Cl	5	0.184154	4.11136e-05	4.38601	C18-
572.293	158.75	-	-	-	0.180446	5.89057e-05	4.22984	C18-
116.051	26.3	Indole	M-H	2	0.17766	7.6816e-05	4.11455	C18-
517.079	27.2	-	-	-	0.176441	8.61674e-05	4.06466	C18-
263.628	24.6	-	-	-	0.173169	0.000116863	3.93232	C18-
611.38	143.15	Cholestane-371225-tetrol-3-glucuronide	M-H	3	0.172904	0.000119753	3.92171	C18-
151.026	23.9	Xanthine	M-H	3	0.170929	0.000143523	3.84308	C18-
367.089	25.6	-	-	-	0.170744	0.000145963	3.83576	C18-
238.579	23.95	-	-	-	-0.168329	0.000181582	3.74093	C18-
413.268	145.8	Chenodeoxycholic acid	M+Na-2H	5	0.168209	0.000183554	3.73624	C18-
435.076	26.65	-	-	-	0.167309	0.000198963	3.70123	C18-
834.522	210.95	PI (34:2)	M-H_[–1]	3	0.167145	0.000201897	3.69487	C18-
158.061	105.2	Indoleacetaldehyde	M-H	3	0.1654	0.000235729	3.62759	C18-
204.086	25.85				0.162225	0.000311273	3.50686	C18-
238.077	22.45				-0.16112	0.000342457	3.46539	C18-
533.237	139.05				-0.160561	0.00035934	3.44449	C18-
807.502	203.55				0.160291	0.000367779	3.43441	C18-
571.288	155.3				0.16006	0.00037514	3.42581	C18-
263.038	24.85				0.157565	0.000463803	3.33367	C18-
145.014	19.4				0.15707	0.000483551	3.31556	C18-
996.933	47.7				-0.155732	0.000540996	3.26681	C18-
438.165	65.7				-0.155296	0.000561004	3.25103	C18-
141.067	16.8				0.153409	0.000655933	3.18314	C18-
224.563	23.7				-0.150986	0.000799635	3.09711	C18-
626.347	201.55				-0.150816	0.000810722	3.09113	C18-
397.205	77.15				-0.149541	0.000898672	3.0464	C18-
339.057	26.2				0.148267	0.000995305	3.00204	C18-
224.061	22.05				-0.14811	0.00100786	2.9966	C18-
881.519	207.3				0.144527	0.00133694	2.87389	C18-
185.057	18.95				0.142663	0.00154483	2.81112	C18-
476.346	200.6				0.142623	0.00154962	2.80977	C18-
260.023	20.05				0.142291	0.00158973	2.79868	C18-
272.073	24.2				0.14217	0.00160459	2.79464	C18-
368.94	49.85				-0.141687	0.00166518	2.77854	C18-
295.984	23.8				0.140964	0.00175977	2.75454	C18-
453.157	92.75				-0.140306	0.00185022	2.73278	C18-
392.289	131.15				0.139199	0.0020119	2.69639	C18-
399.202	136.4				0.137366	0.00230824	2.63672	C18-
360.93	53.15				-0.137098	0.0023546	2.62808	C18-
370.178	84.3				-0.136977	0.00237598	2.62416	C18-
238.025	22.5				0.136845	0.00239945	2.61989	C18-
503.411	276.4				-0.136825	0.00240296	2.61925	C18-
361.203	143.85				-0.135796	0.00259304	2.58619	C18-
473.364	242.1				-0.135595	0.00263184	2.57974	C18-
248.054	23.95				0.135378	0.00267421	2.5728	C18-
775.681	133.95				0.135029	0.00274358	2.56168	C18-
379.083	20.65				0.133861	0.00298833	2.52457	C18-
261.041	23.3				0.133769	0.00300834	2.52167	C18-
595.493	273.2				-0.133344	0.00310261	2.50827	C18-
475.306	171.5				0.133055	0.00316845	2.49915	C18-
569.272	160.1				0.132958	0.00319068	2.49612	C18-
180.067	26.05				0.132913	0.0032011	2.4947	C18-
102.056	19.7				0.132688	0.00325374	2.48762	C18-
197.082	22.8				0.132616	0.00327063	2.48537	C18-
465.193	73.9				-0.132275	0.00335215	2.47468	C18-
424.248	177.15				0.13193	0.00343651	2.46388	C18-
446.335	219.65				-0.130879	0.00370525	2.43118	C18-
577.375	159.1				0.13017	0.00389728	2.40924	C18-
488.276	141				0.129933	0.00396341	2.40193	C18-
952.908	38.7				-0.129306	0.00414337	2.38265	C18-
501.395	260.55				-0.129299	0.00414518	2.38246	C18-
320.935	31.35				-0.129225	0.00416702	2.38017	C18-
369.172	212.15				0.128498	0.00438584	2.35795	C18-
387.274	217.65				0.128465	0.00439602	2.35694	C18-
351.164	147.35				-0.128236	0.0044673	2.34996	C18-
828.896	32.15				-0.127833	0.00459539	2.33768	C18-
572.903	50.35				-0.127591	0.00467364	2.33035	C18-
267.073	22.4				-0.127462	0.00471608	2.32642	C18-
647.32	161.85				0.126925	0.00489572	2.31018	C18-
473.348	178.5				-0.126779	0.0049456	2.30578	C18-
645.305	158.85				0.12676	0.00495226	2.3052	C18-
433.238	164.05				0.12608	0.00519089	2.28476	C18-
352.167	146.35				-0.125967	0.00523165	2.28136	C18-
369.096	19.4				0.125599	0.00536638	2.27032	C18-
147.049	18.85				0.125504	0.00540163	2.26747	C18-
247.17	183.15				-0.125036	0.00557807	2.25352	C18-
808.506	206.45				0.124904	0.0056287	2.24959	C18-
288.62	23				0.12424	0.00589055	2.22984	C18-
496.01	38.95				0.123348	0.00625882	2.20351	C18-
409.237	165.3				0.123051	0.00638635	2.19475	C18-
294.843	24.5				0.122901	0.0064512	2.19036	C18-
308.099	20.25				0.122888	0.0064572	2.18996	C18-
264.13	26.2				0.122849	0.00647407	2.18882	C18-
445.332	223.65				-0.119991	0.00783856	2.10576	C18-
360.239	151.6				-0.119975	0.00784714	2.10529	C18-
582.827	53.45				-0.119513	0.0080905	2.09202	C18-
654.922	37.6				0.119482	0.00810687	2.09115	C18-
415.322	219.55				-0.119446	0.00812624	2.09011	C18-
576.472	273.4				-0.1183	0.00876211	2.05739	C18-
508.275	154.4				0.118238	0.00879781	2.05563	C18-
735.468	25.95				-0.11769	0.00911811	2.0401	C18-
412.206	129.75				0.117545	0.00920436	2.03601	C18-
503.064	26.95				0.116936	0.00957603	2.01881	C18-
384.935	45.8				-0.116887	0.00960628	2.01744	C18-
453.261	151.45				0.116434	0.00989222	2.00471	C18-
150.002	219.15				0.115495	0.0105089	1.97844	C18-
596.498	275				-0.115478	0.01052	1.97798	C18-
541.937	56.4				-0.114718	0.0110442	1.95687	C18-
738.905	49.5				0.114417	0.011258	1.94854	C18-
543.256	149.85				0.114332	0.0113193	1.94618	C18-
887.557	226.2				0.113646	0.0118223	1.9273	C18-
309.119	24.2				0.11252	0.0126924	1.89646	C18-
465.306	248.3				0.112519	0.0126925	1.89645	C18-
212.002	22.95				0.111584	0.013457	1.87105	C18-
429.301	171.6				0.111176	0.0138039	1.86	C18-
132.03	19.95				0.111032	0.0139274	1.85613	C18-
883.535	211.9				0.11057	0.0143321	1.84369	C18-
520.694	22.65				0.110353	0.0145255	1.83787	C18-
445.296	130.2				0.110148	0.0147103	1.83238	C18-
594.482	259.35				-0.109884	0.0149518	1.82531	C18-
188.986	23.85				-0.109494	0.0153148	1.81489	C18-
213.005	28.6				0.108953	0.01583	1.80052	C18-
390.313	254.2				0.108246	0.0165276	1.78179	C18-
361.957	56.35				0.107956	0.0168211	1.77415	C18-
539.224	139.95				-0.107865	0.0169143	1.77175	C18-
125.946	18.25				-0.106487	0.0183794	1.73567	C18-
292.003	39.3				-0.106144	0.0187608	1.72675	C18-
419.284	204.35				-0.105784	0.0191691	1.7174	C18-
158.989	62.9				0.105696	0.0192705	1.71511	C18-
116.072	24.95				0.10567	0.0192998	1.71445	C18-
515.411	265.2				-0.105562	0.0194245	1.71165	C18-
353.949	30.05				-0.10548	0.0195195	1.70953	C18-
217.048	19.5				0.104779	0.0203489	1.69146	C18-
155.144	163.75				0.104323	0.0209049	1.67975	C18-
490.936	47.75				-0.103979	0.0213333	1.67094	C18-
338.93	131.55				-0.103528	0.0219054	1.65945	C18-
389.166	25.55				0.103377	0.0221008	1.65559	C18-
561.38	181.25				0.103187	0.022347	1.65078	C18-
199.038	21.65				-0.10312	0.0224349	1.64908	C18-
152.996	19.85				0.103039	0.0225412	1.64702	C18-
398.987	50.3				-0.102665	0.023039	1.63754	C18-
692.919	39.55				-0.102348	0.0234673	1.62954	C18-
450.26	183.75				0.102252	0.023599	1.62711	C18-
197.022	284.1				-0.102029	0.023906	1.62149	C18-
382.886	93.8				-0.101994	0.0239545	1.62061	C18-
606.377	202.1				-0.101845	0.0241615	1.61688	C18-
195.051	19.4				0.101791	0.0242375	1.61551	C18-
234.064	283.2				-0.101762	0.0242779	1.61479	C18-
143.024	37.35				-0.101482	0.0246745	1.60775	C18-
568.81	54.65				-0.10135	0.0248625	1.60445	C18-
290.037	28.2				-0.101033	0.0253215	1.59651	C18-
818.891	46.25				0.10102	0.0253397	1.5962	C18-
337.11	54.5				-0.100882	0.0255411	1.59276	C18-
808.509	204.9				0.10081	0.0256468	1.59097	C18-
174.03	23.65				0.100626	0.0259199	1.58637	C18-
598.372	175.65				0.100554	0.0260262	1.58459	C18-
212.075	161.4				-0.100367	0.0263068	1.57993	C18-
493.265	180.6				-0.10035	0.0263316	1.57952	C18-
1054.96	45.8				0.100124	0.0266741	1.57391	C18-
264.837	81.35				0.100104	0.0267054	1.5734	C18-
445.369	293.85				-0.0998193	0.0271418	1.56636	C18-
204.981	32.95				-0.0996331	0.027431	1.56176	C18-
395.19	117.35				-0.09944	0.0277336	1.55699	C18-
315.235	188.5				-0.0994096	0.0277816	1.55624	C18-
463.967	142.1				0.099309	0.0279406	1.55376	C18-
953.574	174.2				0.0992567	0.0280235	1.55248	C18-
891.972	50.95				-0.099205	0.0281058	1.5512	C18-
188.017	165.4				0.0988795	0.0286283	1.5432	C18-
835.923	35.1				-0.0987065	0.0289096	1.53896	C18-
246.075	22.45				-0.0986372	0.0290228	1.53726	C18-
378.284	233.7				-0.09863	0.0290345	1.53709	C18-
858.586	190.2				-0.0984391	0.0293486	1.53241	C18-
397.974	39.65				0.098178	0.029783	1.52603	C18-
908.563	183.45				-0.0981088	0.029899	1.52434	C18-
413.003	38.4				0.0980392	0.0300161	1.52265	C18-
465.252	182.25				0.0979124	0.0302305	1.51956	C18-
549.453	275.15				-0.0978135	0.0303986	1.51715	C18-
176.072	98.15				0.0976627	0.0306564	1.51348	C18-
340.945	49.45				-0.0976317	0.0307096	1.51273	C18-
341.238	216.35				0.0976267	0.0307183	1.5126	C18-
245.114	19.9				0.0976051	0.0307554	1.51208	C18-
411.202	137.55				0.0974165	0.0310813	1.5075	C18-
555.442	287				-0.0972333	0.0314008	1.50306	C18-
636.993	51.25				0.0971831	0.031489	1.50184	C18-
370.956	48.95				-0.0970217	0.0317735	1.49794	C18-
292.883	65.35				0.096798	0.0321713	1.49253	C18-
365.246	18.65				-0.0967649	0.0322305	1.49173	C18-
390.873	113				-0.0965701	0.0325811	1.48703	C18-
392.894	68.35				-0.0965615	0.0325967	1.48683	C18-
345.192	147.1				-0.0964377	0.0328212	1.48385	C18-
914.909	43.15				0.0963779	0.0329302	1.48241	C18-
424.907	58				-0.0962064	0.0332443	1.47828	C18-
122.033	222.8				-0.095959	0.0337018	1.47235	C18-
350.27	165.3				-0.0959453	0.0337274	1.47202	C18-
326.188	278.6				-0.0958644	0.0338782	1.47008	C18-
279.125	284.35				0.0956637	0.0342551	1.46527	C18-
262.62	28.55				0.0951889	0.0351609	1.45394	C18-
824.402	22.9				-0.0951645	0.035208	1.45336	C18-
366.266	158.25				-0.0951636	0.0352098	1.45334	C18-
194.127	80.9				-0.0948725	0.0357758	1.44641	C18-
610.915	39.5				-0.0948347	0.03585	1.44551	C18-
377.217	224.8				-0.0948201	0.0358784	1.44517	C18-
300.883	103.7				-0.0945362	0.0364393	1.43843	C18-
284.112	163.25				-0.0944747	0.0365617	1.43697	C18-
146.018	20.1				0.0942459	0.0370206	1.43156	C18-
593.479	256.75				-0.0941844	0.0371447	1.4301	C18-
136.892	18.8				-0.0940961	0.0373235	1.42802	C18-
495.369	186.5				0.093878	0.0377683	1.42287	C18-
656.902	49.7				0.0938398	0.0378467	1.42197	C18-
160.068	104				0.0938245	0.0378782	1.42161	C18-
738.46	23.45				-0.0937475	0.0380366	1.4198	C18-
283.171	200.2				0.0937122	0.0381096	1.41897	C18-
694.843	43.6				-0.0935334	0.0384803	1.41476	C18-
284.909	110.7				-0.0929812	0.0396451	1.40181	C18-
493.22	157				0.0927835	0.0400691	1.39719	C18-
364.042	150				-0.0927292	0.0401864	1.39592	C18-
279.614	23.1				0.0926873	0.0402769	1.39494	C18-
271.228	165.6				0.0926515	0.0403545	1.39411	C18-
561.588	21.65				-0.0925957	0.0404756	1.39281	C18-
568.36	192.25				-0.0925093	0.0406638	1.39079	C18-
248.96	41.85				-0.0920704	0.0416311	1.38058	C18-
303.05	21.4				-0.0917032	0.0424554	1.37207	C18-
327.245	219.7				-0.0909937	0.0440868	1.35569	C18-
256.2	146.25				0.090909	0.0442851	1.35374	C18-
139.004	292				0.0908334	0.0444625	1.35201	C18-
150.947	91.7				0.0908223	0.0444887	1.35175	C18-
463.145	150.7				0.090754	0.0446498	1.35018	C18-
331.212	168.15				-0.0907539	0.0446498	1.35018	C18-
305.096	30.75				0.0907218	0.0447257	1.34944	C18-
551.934	35.3				-0.0903649	0.0455765	1.34126	C18-
155.059	27.85				-0.0902375	0.0458832	1.33835	C18-
207.067	285.05				0.0902144	0.0459391	1.33782	C18-
340.236	218.55				0.0901972	0.0459808	1.33742	C18-
685.524	224.05				-0.090174	0.046037	1.33689	C18-
630.923	49				0.0900923	0.0462352	1.33503	C18-
274.868	15.75				0.0899108	0.0466782	1.33089	C18-
589.334	202.9				-0.0898051	0.0469379	1.32848	C18-
443.317	199.75				-0.0896572	0.0473032	1.32511	C18-
592.265	187.5				-0.0896245	0.0473845	1.32436	C18-
153.019	25				-0.0894879	0.0477245	1.32126	C18-
113.024	25.4				0.0891964	0.0484571	1.31464	C18-
213.998	24.65				0.0891693	0.0485256	1.31403	C18-
412.852	95.25				-0.0891606	0.0485475	1.31383	C18-
782.512	21.45				0.0890647	0.0487911	1.31166	C18-
278.996	46.55				-0.0889999	0.0489562	1.31019	C18-
809.925	37.55				0.088955	0.0490708	1.30918	C18-
452.277	200				0.0888373	0.0493723	1.30652	C18-
272.231	167.75				0.0887615	0.0495673	1.30481	C18-
514.305	281.4				0.0886868	0.0497603	1.30312	C18-
250.938	66.05				-0.0886054	0.0499711	1.30128	C18-

## Sheet: Supp Data 9. HILIC pathway
m.z	r.t	p.value	mode
212.999	58.9	0.0001	positive
115.07	34.55	0.0001	positive
115.063	33.85	0.0001	positive
169.036	59.65	0.0001	positive
787.603	29.85	0.0001	positive
786.6	31.65	0.0001	positive
248.976	56.25	0.0001	positive
703.574	31.9	0.0001	positive
259.005	58.45	0.0001	positive
213.997	57.45	0.0001	positive
206.101	43.5	0.0001	positive
701.559	32.05	0.0001	positive
188.014	37.55	0.0001	positive
256.821	56.15	0.0001	positive
144.081	44.25	0.0001	positive
500.681	53.15	0.0001	positive
609.398	35.15	0.0001	positive
159.092	44.35	0.0001	positive
528.955	58.4	0.0001	positive
610.402	34.75	0.0001	positive
273.048	51.65	0.0001	positive
143.073	44.6	0.0001	positive
119.09	56.1	0.0001	positive
330.079	59.45	0.0001	positive
330.914	58.25	0.0001	positive
771.608	31.05	0.0001	positive
146.06	43.85	0.0001	positive
462.965	63.8	0.0001	positive
265.035	45.35	0.0001	positive
554.862	61.7	0.0001	positive
326.805	53.75	0.0001	positive
796.621	35.25	0.0001	positive
789.615	31.9	0.0001	positive
118.065	50.35	0.0001	positive
258.818	56.05	0.0001	positive
382.767	54.75	0.0001	positive
269.226	26.6	0.0001	positive
254.823	56.25	0.0001	positive
206.094	44	0.0001	positive
266.038	44.6	0.0001	positive
118.086	57.9	0.0001	positive
173.03	66.45	0.0001	positive
338.946	56.1	0.0001	positive
188.071	43.8	0.0001	positive
545.342	34.95	0.0001	positive
795.609	30.7	0.0001	positive
579.1	142.95	0.0001	positive
794.606	32.35	0.0001	positive
487.166	145.9	0.0001	positive
142.065	44.8	0.0001	positive
152.022	39.45	0.0001	positive
612.82	58.35	0.0001	positive
141.072	57.4	0.0001	positive
87.0999	44	0.0001	positive
494.324	34.75	0.0001	positive
340.943	53.8	0.0001	positive
538.26	39.1	0.0001	positive
506.931	61.55	0.0001	positive
153.025	38.85	0.0001	positive
495.327	35	0.0001	positive
133.105	42.9	0.0001	positive
352.06	61	0.0001	positive
527.158	142.35	0.0001	positive
528.162	142.1	0.0001	positive
544.337	35.3	0.0001	positive
270.23	26.45	0.0001	positive
322.81	54.85	0.0001	positive
550.29	44.15	0.0001	positive
468.308	36.25	0.0001	positive
283.007	42.75	0.0001	positive
365.136	80.25	0.0001	positive
205.097	44.75	0.0001	positive
264.853	53.3	0.0001	positive
512.334	37.9	0.0001	positive
119.069	53.2	0.0001	positive
249.108	47.85	0.0001	positive
386.876	55.8	0.0001	positive
259.903	51.3	0.0001	positive
743.577	30.65	0.0001	positive
341.963	54.75	0.0001	positive
452.277	33	0.0001	positive
520.922	57.35	0.0001	positive
333.246	29.2	0.0001	positive
86.0965	42.45	0.0001	positive
632.877	58	0.0001	positive
401.918	53.3	0.0001	positive
381.025	64.3	0.0001	positive
496.903	57.65	0.0001	positive
115.072	35.9	0.0001	positive
773.588	31	0.0001	positive
427.095	256.9	0.0001	positive
195.088	31.7	0.0001	positive
606.568	54.95	0.0001	positive
142.072	59.55	0.0001	positive
583.299	37.85	0.0001	positive
676.551	50.1	0.0001	positive
266.85	53.3	0.0001	positive
314.778	54.75	0.0001	positive
326.987	60.25	0.0001	positive
248.959	37.75	0.0001	positive
229.155	51.95	0.0001	positive
456.86	56.5	0.0001	positive
225.132	70.7	0.0001	positive
292.198	78.05	0.0001	positive
198.862	54.65	0.0001	positive
705.581	32.9	0.0001	positive
177.061	90.9	0.0001	positive
582.295	38.9	0.0001	positive
134.106	43.35	0.0001	positive
312.016	65	0.0001	positive
469.312	33.95	0.0001	positive
467.32	31.7	0.0001	positive
116.107	42.15	0.0001	positive
268.847	54.35	0.0001	positive
192.91	50.05	0.0001	positive
147.003	43.15	0.0001	positive
707.339	41.25	0.0001	positive
368.279	26.1	0.0001	positive
523.206	138.9	0.0001	positive
444.833	53.2	0.0001	positive
286	54.5	0.0001	positive
123.928	50.35	0.0001	positive
200.859	55.55	0.0001	positive
415.152	40.35	0.0001	positive
568.339	33.6	0.0001	positive
820.62	30.05	0.0001	positive
257.147	58.25	0.0001	positive
298.274	22.2	0.0001	positive
388.873	56.15	0.0001	positive
704.577	33.7	0.0001	positive
454.292	31.15	0.0001	positive
287.245	65.5	0.0001	positive
172.04	38.9	0.0001	positive
302.215	26	0.0001	positive
380.256	37.15	0.0001	positive
446.831	52.05	0.0001	positive
96.0784	59.6	0.0001	positive
309.004	67.15	0.0001	positive
369.283	26.65	0.0001	positive
637.439	29.4	0.0001	positive
228.994	57.45	0.0001	positive
137.046	43.95	0.0001	positive
497.342	33.55	0.0001	positive
510.785	50.45	0.0001	positive
453.376	24.3	0.0001	positive
566.321	37.45	0.0001	positive
235.984	55.8	0.0001	positive
133.108	43.6	0.0001	positive
328.063	53.55	0.0001	positive
267.033	45.55	0.0001	positive
1102.32	54.55	0.0001	positive
821.528	44.8	0.0001	positive
209.092	45.8	0.0001	positive
119.092	58.55	0.0001	positive
724.527	28.3	0.0001	positive
514.818	53.5	0.0001	positive
208.884	49.7	0.0001	positive
397.021	60.3	0.0001	positive
459.877	54.3	0.0001	positive
708.501	50.2	0.0001	positive
564.422	25.75	0.0001	positive
1054.39	53.65	0.0001	positive
124.923	48.6	0.0001	positive
381.079	83.95	0.0001	positive
604.572	54.5	0.0001	positive
306.74	144.3	0.0001	positive
227.048	56.5	0.0001	positive
819.608	29.45	0.0001	positive
633.398	35.4	0.0001	positive
598.836	49.45	0.0001	positive
465.287	29.45	0.0001	positive
250.974	60.8	0.0001	positive
249.061	43.75	0.0001	positive
958.314	55.1	0.0001	positive
150.058	51.75	0.0001	positive
384.764	52.9	0.0001	positive
330.247	26.15	0.0001	positive
394.072	61.25	0.0001	positive
206.894	54.4	0.0001	positive
174.036	39.15	0.0001	positive
248.167	25.45	0.0001	positive
121.007	68.4	0.0001	positive
314.233	28.8	0.0001	positive
219.923	55.85	0.0001	positive
187.991	69.15	0.0001	positive
208.891	53.15	0.0001	positive
164.921	282.9	0.0001	positive
366.264	27.05	0.0001	positive
727.574	32.45	0.0001	positive
413.924	60.65	0.0001	positive
134.109	43.7	0.0001	positive
778.995	36.95	0.0001	positive
164.074	45.8	0.0001	positive
211.169	162.85	0.0001	positive
1012.28	54.3	0.0001	positive
371.299	25.4	0.0001	positive
529.709	148.65	0.0001	positive
210.888	52.85	0.0001	positive
226.038	56.25	0.0001	positive
484.044	51.95	0.0001	positive
635.749	53.55	0.0001	positive
292.073	45.85	0.0001	positive
275.877	49.75	0.0001	positive
186.828	143.85	0.0001	positive
260.815	54.35	0.0001	positive
424.342	26.1	0.0001	positive
86.9087	49.05	0.0001	positive
138.906	56.05	0.0001	positive
192.065	45.35	0.0001	positive
250.11	44.6	0.0001	positive
215.897	116.7	0.0001	positive
183.138	169.65	0.0001	positive
339.92	53.55	0.0001	positive
159.028	42	0.0001	positive
391.801	52.35	0.0001	positive
733.556	29.15	0.0001	positive
282.251	24.05	0.0001	positive
482.324	34.35	0.0001	positive
340.248	26.9	0.0001	positive
1013.66	36.55	0.0001	positive
766.54	32.15	0.0001	positive
190.912	48.35	0.0001	positive
390.869	55.45	0.0001	positive
160.073	81.4	0.0001	positive
206.128	41.85	0.0001	positive
298.946	203.75	0.0001	positive
269.03	48	0.0001	positive
498.683	54.85	0.0001	positive
186.106	69.4	0.0001	positive
249.983	77.7	0.0001	positive
486.787	53.05	0.0001	positive
171.096	83.15	0.0001	positive
142.075	59.55	0.0001	positive
239.237	126.95	0.0001	positive
120.052	55.3	0.0001	positive
244.787	145.8	0.0001	positive
199.101	31.2	0.0001	positive
571.358	34.2	0.0001	positive
423.33	25.7	0.0001	positive
491.292	36.35	0.0001	positive
94.0652	53.1	0.0001	positive
133.032	50.45	0.0001	positive
269.088	51.3	0.0001	positive
121.084	43.15	0.0001	positive
163.054	54.85	0.0001	positive
98.0964	45.55	0.0001	positive
765.988	38.9	0.0001	positive
978.371	53.7	0.0001	positive
148.935	56	0.0001	positive
188.035	82.1	0.0001	positive
103.054	41.9	0.0001	positive
104.053	50.6	0.0001	positive
233.144	79.35	0.0001	positive
176.04	61.9	0.0001	positive
792.589	30.2	0.0001	positive
464.892	53.75	0.0001	positive
871.627	32.85	0.0001	positive
918.417	54.75	0.0001	positive
512.783	52.95	0.0001	positive
343.267	27.2	0.0001	positive
177.044	80	0.0001	positive
451.843	53.55	0.0001	positive
202.066	51.25	0.0001	positive
248.047	99	0.0001	positive
146.118	44.4	0.0001	positive
425.345	25.4	0.0001	positive
990.657	35.35	0.0001	positive
543.325	36.15	0.0001	positive
989.654	35.25	0.0001	positive
433.331	25.5	0.0001	positive
506.264	37.9	0.0001	positive
486.873	54.6	0.0001	positive
230.158	51.35	0.0001	positive
744.59	31.2	0.0001	positive
547.356	32.45	0.0001	positive
991.681	34.35	0.0001	positive
231.055	60.3	0.0001	positive
264.934	48.55	0.0001	positive
468.069	48.6	0.0001	positive
85.9631	153.8	1	positive
86.0601	71.8	1	positive
87.0553	82.6	1	positive
87.0804	28.6	1	positive
87.0935	42.95	1	positive
88.0394	80	1	positive
88.0579	70.55	1	positive
89.0597	25.9	1	positive
89.9399	286.65	1	positive
90.055	66.25	1	positive
90.9477	280.65	1	positive
90.9767	60.4	1	positive
91.0242	252.7	1	positive
91.0276	157.1	1	positive
91.0398	49.2	1	positive
91.0948	211.5	1	positive
91.5241	252	1	positive
91.9801	62.65	1	positive
92.0165	73.75	1	positive
92.037	132.25	1	positive
92.0576	121.55	1	positive
92.981	65.1	1	positive
93.0448	88.1	1	positive
93.9842	147.3	1	positive
94.0452	109.2	1	positive
94.0482	86.15	1	positive
94.0652	74.35	1	positive
94.5209	156.9	1	positive
94.5437	112.05	1	positive
95.0128	76.85	1	positive
95.0241	127.2	1	positive
95.0439	110.8	1	positive
95.0605	86.8	1	positive
95.0686	204.3	1	positive
95.5456	110.3	1	positive
96.0638	85.95	1	positive
96.0683	84.6	1	positive
96.9219	53.4	1	positive
97.0397	25	1	positive
97.0761	83.2	1	positive
97.1012	26.85	1	positive
98.0577	45.1	1	positive
98.0713	193.55	1	positive
98.9189	52	1	positive
98.9613	280.05	1	positive
98.9841	30.15	1	positive
99.0554	154.95	1	positive
100.011	111.85	1	positive
100.014	141.55	1	positive
100.024	111.1	1	positive
100.029	258.1	1	positive
100.076	34.65	1	positive
100.112	38.3	1	positive
100.917	52.7	1	positive
100.957	260.95	1	positive
100.981	108.85	1	positive
101.025	111.4	1	positive
101.035	119.55	1	positive
101.071	77	1	positive
101.079	38.2	1	positive
102.022	110.9	1	positive
102.034	149.8	1	positive
102.055	70.85	1	positive
102.074	78.4	1	positive
102.509	259.1	1	positive
102.532	249.95	1	positive
102.536	155.1	1	positive
102.989	147.75	1	positive
103.032	252.1	1	positive
103.058	69.2	1	positive
103.075	27.3	1	positive
103.095	118.6	1	positive
103.508	257.25	1	positive
104.107	39.55	1	positive
104.507	259.85	1	positive
104.908	149.15	1	positive
105.034	29.65	1	positive
105.037	39.65	1	positive
105.104	40.25	1	positive
105.492	252.75	1	positive
106.029	156.5	1	positive
106.05	78.85	1	positive
106.068	70.9	1	positive
106.073	25.15	1	positive
106.999	61.3	1	positive
107.049	46.55	1	positive
107.053	81.4	1	positive
107.065	62.15	1	positive
107.086	32.35	1	positive
107.967	56.6	1	positive
107.967	31.85	1	positive
108.011	60.4	1	positive
109.076	72.6	1	positive
109.101	29.9	1	positive
110.027	73.75	1	positive
110.071	87.1	1	positive
111.068	84.6	1	positive
111.075	85.8	1	positive
111.092	85.5	1	positive
111.117	20.8	1	positive
111.117	139.25	1	positive
111.522	153.95	1	positive
111.984	283.5	1	positive
112.051	130.3	1	positive
112.078	87.45	1	positive
112.087	82.1	1	positive
112.112	46.5	1	positive
112.896	52.25	1	positive
112.956	285.65	1	positive
113.01	117.2	1	positive
113.06	94.85	1	positive
113.065	199.35	1	positive
113.071	82.85	1	positive
113.096	119	1	positive
113.107	94.35	1	positive
113.982	253.5	1	positive
113.986	155.9	1	positive
114.017	257.25	1	positive
114.031	49.6	1	positive
114.103	81.3	1	positive
114.893	50.8	1	positive
115.016	134.65	1	positive
115.054	41.65	1	positive
115.075	29.6	1	positive
115.957	145.25	1	positive
115.979	286.25	1	positive
116.002	269.15	1	positive
116.015	136.35	1	positive
116.034	82.85	1	positive
116.071	83	1	positive
116.972	281.2	1	positive
116.992	60.3	1	positive
117.07	131.65	1	positive
117.074	82.55	1	positive
117.102	238.95	1	positive
117.935	288.3	1	positive
117.955	145.15	1	positive
117.96	280.5	1	positive
117.99	108.5	1	positive
118.05	128.4	1	positive
118.123	39.7	1	positive
118.958	147.45	1	positive
119.049	58.95	1	positive
119.06	189	1	positive
119.073	50.65	1	positive
119.085	26.5	1	positive
119.95	151.15	1	positive
119.988	108.9	1	positive
120.003	67.05	1	positive
120.081	42.95	1	positive
120.093	55.6	1	positive
120.102	208.2	1	positive
121.028	22	1	positive
121.029	104.55	1	positive
121.04	30.45	1	positive
121.065	203.85	1	positive
121.069	73.9	1	positive
121.078	43.6	1	positive
121.101	179.15	1	positive
121.947	147.8	1	positive
121.985	109.75	1	positive
122.07	63.35	1	positive
122.087	43.95	1	positive
122.547	157.2	1	positive
122.925	49.55	1	positive
123.044	62.3	1	positive
123.049	131.25	1	positive
123.055	36.2	1	positive
123.092	179.1	1	positive
123.117	23.95	1	positive
124.044	112.5	1	positive
124.047	64.3	1	positive
124.897	53.85	1	positive
124.956	276	1	positive
125	34.3	1	positive
125.044	111.55	1	positive
125.06	25.2	1	positive
125.09	79.25	1	positive
125.096	30.95	1	positive
125.107	39.75	1	positive
125.964	183.3	1	positive
125.986	270.85	1	positive
126.077	199.35	1	positive
126.103	81.75	1	positive
126.895	53.75	1	positive
126.956	283.9	1	positive
126.964	269.3	1	positive
127.025	60.45	1	positive
127.05	144.8	1	positive
127.087	85.2	1	positive
127.112	22.25	1	positive
127.967	285.05	1	positive
128.02	107.8	1	positive
128.107	35.4	1	positive
128.143	198.5	1	positive
128.951	287.2	1	positive
128.971	286.95	1	positive
128.982	155.9	1	positive
129.951	286.9	1	positive
129.954	282.75	1	positive
129.979	286.95	1	positive
130.05	76.65	1	positive
130.114	85.65	1	positive
130.123	118.45	1	positive
130.159	28.6	1	positive
130.958	264.15	1	positive
130.966	288.2	1	positive
131.034	69.35	1	positive
131.053	75.9	1	positive
131.101	81.95	1	positive
131.107	25.95	1	positive
131.118	49	1	positive
131.129	82.95	1	positive
131.162	195.9	1	positive
131.542	76.55	1	positive
131.967	285.25	1	positive
131.97	285.75	1	positive
131.974	286.9	1	positive
132.066	71.65	1	positive
132.077	66.6	1	positive
132.094	66.9	1	positive
132.102	44.55	1	positive
132.89	154.5	1	positive
132.93	142.7	1	positive
132.933	110.2	1	positive
132.987	43.75	1	positive
133.061	83.55	1	positive
133.069	74.45	1	positive
133.074	62.15	1	positive
133.08	67.05	1	positive
133.93	251.05	1	positive
133.968	147.65	1	positive
134.019	64.5	1	positive
134.035	50.25	1	positive
134.045	81.65	1	positive
134.064	78.8	1	positive
134.07	71.6	1	positive
134.887	156.55	1	positive
134.963	149.95	1	positive
134.981	152.05	1	positive
135.022	66.25	1	positive
135.028	49.2	1	positive
135.044	25.15	1	positive
135.048	84	1	positive
135.08	30.55	1	positive
135.117	29.35	1	positive
135.965	151.05	1	positive
136.001	108.7	1	positive
136.076	56.2	1	positive
136.884	153.5	1	positive
137.052	65.1	1	positive
137.06	30.5	1	positive
137.079	58	1	positive
137.096	26.6	1	positive
137.964	269.95	1	positive
137.998	108.8	1	positive
138.013	60.75	1	positive
138.028	111.15	1	positive
138.049	46.7	1	positive
138.091	24.45	1	positive
139.018	274.3	1	positive
139.05	46.9	1	positive
139.058	61.4	1	positive
139.527	115.4	1	positive
139.915	44.6	1	positive
139.924	258.45	1	positive
139.963	283.1	1	positive
140.143	212.4	1	positive
140.871	47.6	1	positive
140.904	55	1	positive
140.986	250.95	1	positive
141.006	110.45	1	positive
141.032	134.45	1	positive
141.051	110.1	1	positive
141.054	126.35	1	positive
141.055	28.45	1	positive
141.091	26.85	1	positive
141.127	126.95	1	positive
141.951	273.85	1	positive
141.959	285.4	1	positive
142.004	110.15	1	positive
142.035	116.65	1	positive
142.054	109.2	1	positive
142.123	34.9	1	positive
142.869	47.6	1	positive
142.901	55	1	positive
142.939	283.5	1	positive
142.959	283.3	1	positive
142.962	280.35	1	positive
143.004	111.3	1	positive
143.011	250.55	1	positive
143.04	287.6	1	positive
143.049	107.3	1	positive
143.082	71.2	1	positive
143.107	25.95	1	positive
143.118	188.1	1	positive
143.959	281.3	1	positive
144.102	62	1	positive
145	136.15	1	positive
145.032	43.65	1	positive
145.035	288.25	1	positive
145.099	64.85	1	positive
145.105	59.5	1	positive
145.122	24.8	1	positive
145.945	143.9	1	positive
146.001	157.45	1	positive
146.081	96.1	1	positive
146.165	277	1	positive
146.961	288.6	1	positive
147.031	110.95	1	positive
147.044	68.35	1	positive
147.047	37.2	1	positive
147.076	79.9	1	positive
147.984	185.35	1	positive
148.004	59	1	positive
148.027	78.65	1	positive
148.035	73	1	positive
148.06	71.85	1	positive
148.079	76.75	1	positive
148.082	76.7	1	positive
148.119	81.95	1	positive
148.933	286.7	1	positive
148.961	39.95	1	positive
148.977	289.1	1	positive
149.007	60.4	1	positive
149.027	82.55	1	positive
149.06	44.3	1	positive
149.064	70.6	1	positive
149.077	78.6	1	positive
149.081	78.1	1	positive
149.096	27.5	1	positive
149.953	281.7	1	positive
150	60.3	1	positive
150.065	63.75	1	positive
150.113	177.6	1	positive
150.932	54.6	1	positive
150.959	39.5	1	positive
150.977	41.9	1	positive
151.035	108.6	1	positive
151.039	136.15	1	positive
151.048	74.45	1	positive
151.058	49.1	1	positive
151.061	216.25	1	positive
151.075	38.7	1	positive
151.096	26.6	1	positive
151.112	30.95	1	positive
151.144	45.2	1	positive
151.95	257.25	1	positive
151.979	264.35	1	positive
152.016	27.95	1	positive
152.032	95	1	positive
152.079	26.85	1	positive
152.107	25.1	1	positive
152.147	45.65	1	positive
152.983	189.75	1	positive
153.019	38.35	1	positive
153.033	110.3	1	positive
153.04	59.75	1	positive
153.066	40	1	positive
153.077	70.45	1	positive
153.127	165.45	1	positive
153.949	267.25	1	positive
153.976	250.6	1	positive
153.993	264.25	1	positive
154.005	150.25	1	positive
154.043	80.75	1	positive
154.069	41.75	1	positive
154.88	52.4	1	positive
155.056	64.8	1	positive
155.062	64.9	1	positive
155.075	50.75	1	positive
155.081	72.25	1	positive
155.118	180.55	1	positive
155.967	281.25	1	positive
155.974	284.05	1	positive
155.981	114.8	1	positive
156.077	87.35	1	positive
156.138	26.85	1	positive
156.845	46.15	1	positive
156.966	283.35	1	positive
156.978	113.5	1	positive
156.984	145.05	1	positive
157.072	45.35	1	positive
157.08	88.35	1	positive
157.097	67.4	1	positive
157.122	24.75	1	positive
157.123	213.2	1	positive
157.134	191.65	1	positive
157.939	110.9	1	positive
157.974	285.45	1	positive
157.988	143.6	1	positive
157.998	155.2	1	positive
158.003	287.05	1	positive
158.03	70.45	1	positive
158.068	49.2	1	positive
158.077	85.95	1	positive
158.081	81.1	1	positive
158.092	82.8	1	positive
158.118	64.35	1	positive
158.843	47.8	1	positive
158.939	111.6	1	positive
158.964	61.9	1	positive
158.972	277.4	1	positive
158.981	145.8	1	positive
159.017	111.95	1	positive
159.076	84.1	1	positive
159.096	81.9	1	positive
159.138	26.35	1	positive
159.149	63.35	1	positive
159.936	110.65	1	positive
159.962	288.8	1	positive
159.984	156.6	1	positive
160.012	108.7	1	positive
160.02	110	1	positive
160.076	34.25	1	positive
160.08	82.25	1	positive
160.133	38.3	1	positive
160.181	83.4	1	positive
160.181	281.25	1	positive
160.841	47.9	1	positive
161.019	51.9	1	positive
161.038	63.05	1	positive
161.079	29.85	1	positive
161.081	83.85	1	positive
161.137	44.05	1	positive
161.933	113.4	1	positive
161.97	281.55	1	positive
162.025	70.55	1	positive
162.113	60.3	1	positive
162.974	152.8	1	positive
163.012	111.45	1	positive
163.116	58.35	1	positive
163.123	34.4	1	positive
163.123	210.6	1	positive
163.148	23.05	1	positive
164.013	247.5	1	positive
164.029	67.8	1	positive
164.079	135.2	1	positive
164.107	136.05	1	positive
164.117	56.3	1	positive
164.935	41.35	1	positive
165.013	56.75	1	positive
165.033	68.6	1	positive
165.055	56.3	1	positive
165.091	26.7	1	positive
165.12	57.35	1	positive
165.127	22.8	1	positive
165.991	205.45	1	positive
166.084	54.4	1	positive
166.933	40.05	1	positive
166.951	44.5	1	positive
166.954	269.55	1	positive
166.991	272.6	1	positive
167.013	148.95	1	positive
167.048	111.85	1	positive
167.982	282.05	1	positive
167.987	132.35	1	positive
167.999	272.85	1	positive
168.016	156.35	1	positive
168.025	108.25	1	positive
168.077	100.55	1	positive
168.949	44.85	1	positive
168.961	155.15	1	positive
169.027	70.25	1	positive
169.046	111.75	1	positive
169.059	77.1	1	positive
169.076	185.9	1	positive
169.086	42.8	1	positive
169.097	50	1	positive
169.122	25.8	1	positive
169.134	185.25	1	positive
169.977	285.25	1	positive
169.998	288.05	1	positive
170.041	72.95	1	positive
170.092	81.95	1	positive
170.154	132.65	1	positive
170.985	283	1	positive
170.989	59.15	1	positive
170.994	110.7	1	positive
171.053	95.95	1	positive
171.063	74.9	1	positive
172.067	83	1	positive
172.105	26.4	1	positive
172.977	291.2	1	positive
172.991	110.4	1	positive
172.993	285.2	1	positive
172.996	287.6	1	positive
173.043	45.3	1	positive
173.092	70.45	1	positive
173.117	24.05	1	positive
173.128	44.25	1	positive
173.154	24.35	1	positive
173.929	147.65	1	positive
174.014	43.65	1	positive
174.025	93.8	1	positive
174.124	48.5	1	positive
174.149	29.45	1	positive
174.871	118.1	1	positive
174.919	154.45	1	positive
174.938	51.45	1	positive
174.977	288.2	1	positive
174.994	153	1	positive
175.119	84.5	1	positive
175.949	112.7	1	positive
175.99	151.95	1	positive
176.005	41.2	1	positive
176.066	48.3	1	positive
176.103	80.1	1	positive
176.122	82.6	1	positive
176.141	71.4	1	positive
176.147	74.65	1	positive
176.868	128.3	1	positive
177	41.25	1	positive
177.066	124.45	1	positive
177.069	45.45	1	positive
177.091	27.1	1	positive
177.1	83	1	positive
177.106	82.4	1	positive
177.119	81.85	1	positive
177.123	80.4	1	positive
177.164	25.6	1	positive
177.164	128.9	1	positive
177.98	284.8	1	positive
177.987	144.05	1	positive
178.024	58.1	1	positive
178.028	95.35	1	positive
178.045	66.9	1	positive
178.059	88.95	1	positive
178.064	91.75	1	positive
178.086	62.4	1	positive
178.094	30.05	1	positive
178.159	218.25	1	positive
178.865	117.5	1	positive
179.025	111.35	1	positive
179.041	138.75	1	positive
179.055	98.25	1	positive
179.062	89.15	1	positive
179.091	78.5	1	positive
179.107	26.95	1	positive
179.118	40.95	1	positive
179.143	25.6	1	positive
180.042	44.45	1	positive
180.075	88.65	1	positive
180.951	256.65	1	positive
180.99	275.25	1	positive
181.009	62.7	1	positive
181.059	92.2	1	positive
181.072	34.85	1	positive
181.086	30.35	1	positive
181.103	54.45	1	positive
181.159	20.5	1	positive
181.978	273.35	1	positive
182.033	109.4	1	positive
182.081	56.9	1	positive
182.118	25.05	1	positive
182.19	208.3	1	positive
182.985	283.5	1	positive
183.061	64.55	1	positive
183.102	26.3	1	positive
183.138	19	1	positive
184.003	161	1	positive
184.03	108.75	1	positive
184.831	144.55	1	positive
184.986	278.8	1	positive
185.023	271.65	1	positive
185.032	92.05	1	positive
185.128	34.05	1	positive
186.008	146.8	1	positive
186.027	135.95	1	positive
186.036	91.35	1	positive
186.113	47.05	1	positive
186.132	34.2	1	positive
186.828	51.3	1	positive
186.981	279.7	1	positive
187.126	135.2	1	positive
187.144	25.95	1	positive
188.092	137.05	1	positive
188.128	51.85	1	positive
188.825	51.15	1	positive
188.892	134.7	1	positive
189.07	109	1	positive
189.112	24.75	1	positive
189.134	75.6	1	positive
189.139	199.6	1	positive
189.148	25.7	1	positive
189.16	82.25	1	positive
189.959	287.6	1	positive
189.988	39.05	1	positive
190.004	290.05	1	positive
190.045	61	1	positive
190.107	116.65	1	positive
190.132	75.85	1	positive
190.138	75.7	1	positive
190.157	81.65	1	positive
190.848	173.4	1	positive
190.988	285.5	1	positive
191.128	28.6	1	positive
191.179	131.2	1	positive
191.927	183.65	1	positive
191.956	284.95	1	positive
192.024	69.5	1	positive
192.04	43.55	1	positive
192.044	76.6	1	positive
192.061	66.2	1	positive
192.074	75.05	1	positive
192.08	90.4	1	positive
192.159	28.45	1	positive
192.175	195.3	1	positive
192.845	152.95	1	positive
192.976	265.4	1	positive
192.998	86.6	1	positive
193.035	89.85	1	positive
193.041	111.7	1	positive
193.069	53	1	positive
193.083	73.4	1	positive
193.159	20.45	1	positive
193.163	30.25	1	positive
193.924	186.95	1	positive
193.93	284.6	1	positive
194.01	110.5	1	positive
194.032	89.65	1	positive
194.038	44.1	1	positive
194.842	160.5	1	positive
194.86	151.1	1	positive
194.975	262.9	1	positive
194.983	282.8	1	positive
195.025	49.85	1	positive
195.101	30.95	1	positive
195.113	36.75	1	positive
195.122	35.7	1	positive
195.138	26.3	1	positive
195.174	123.35	1	positive
195.959	274.2	1	positive
195.968	278.55	1	positive
196.007	110.25	1	positive
196.085	30.05	1	positive
196.126	216.25	1	positive
196.857	149.8	1	positive
196.961	44.7	1	positive
196.983	44.2	1	positive
196.994	277.45	1	positive
196.997	276.05	1	positive
197.001	282.25	1	positive
197.041	76.5	1	positive
197.059	107.95	1	positive
197.094	31.85	1	positive
197.101	83.1	1	positive
197.117	26.2	1	positive
197.128	34.1	1	positive
197.985	286.4	1	positive
197.992	286.45	1	positive
198.011	153.7	1	positive
198.085	82	1	positive
198.098	31.8	1	positive
198.104	82.2	1	positive
198.149	26.7	1	positive
198.979	20.95	1	positive
199.033	50.1	1	positive
199.095	29.6	1	positive
199.119	72.65	1	positive
199.144	26.35	1	positive
200.008	155.25	1	positive
200.102	30.8	1	positive
200.128	49.75	1	positive
200.962	112.65	1	positive
200.972	286.85	1	positive
200.996	283.9	1	positive
201.008	286.9	1	positive
201.044	88.3	1	positive
201.112	26.25	1	positive
201.131	38.95	1	positive
201.149	132.2	1	positive
202.006	66.3	1	positive
202.02	102.7	1	positive
202.032	51.35	1	positive
202.107	27.55	1	positive
202.123	26.4	1	positive
202.856	54.2	1	positive
202.951	286.2	1	positive
203.053	59.4	1	positive
203.122	49	1	positive
203.15	70.3	1	positive
203.164	25.75	1	positive
203.223	265.4	1	positive
204.056	58.8	1	positive
204.123	41.35	1	positive
204.147	70.05	1	positive
204.154	68.4	1	positive
204.889	154.4	1	positive
204.909	261.2	1	positive
204.919	261.25	1	positive
204.967	286.1	1	positive
204.991	70.85	1	positive
205.069	57.05	1	positive
205.092	60.9	1	positive
205.122	278.6	1	positive
205.143	26.7	1	positive
205.962	41.1	1	positive
206.066	90.2	1	positive
206.089	136.15	1	positive
206.158	85.65	1	positive
206.19	206.7	1	positive
206.886	49.4	1	positive
206.982	46.9	1	positive
207.138	31.9	1	positive
207.174	25.8	1	positive
207.889	49.65	1	positive
207.897	54.7	1	positive
207.97	286.6	1	positive
207.998	66.05	1	positive
208.056	59.8	1	positive
208.07	58.75	1	positive
208.1	274.55	1	positive
208.114	34.65	1	positive
208.133	41.45	1	positive
208.133	128.75	1	positive
208.944	289.35	1	positive
209.017	57.7	1	positive
209.073	59.65	1	positive
209.079	58.7	1	positive
209.117	30.05	1	positive
209.154	26.65	1	positive
209.154	116.1	1	positive
209.19	126.15	1	positive
209.583	104.2	1	positive
209.894	54.75	1	positive
209.996	50.75	1	positive
210.05	45.35	1	positive
210.582	103.65	1	positive
210.929	110.35	1	positive
211.096	131.75	1	positive
211.117	74.75	1	positive
211.133	41.8	1	positive
211.144	46.6	1	positive
211.169	21.1	1	positive
212.034	85.2	1	positive
212.057	62.05	1	positive
212.07	91	1	positive
212.074	45.7	1	positive
212.101	68.4	1	positive
212.118	26.5	1	positive
212.871	153.1	1	positive
212.926	110.15	1	positive
212.957	42.75	1	positive
212.979	44.15	1	positive
212.986	132	1	positive
213.044	61.5	1	positive
213.075	82.45	1	positive
213.112	27.35	1	positive
214.004	280.7	1	positive
214.023	109.6	1	positive
214.143	37.65	1	positive
214.18	121.15	1	positive
214.253	22.2	1	positive
214.253	205.2	1	positive
214.868	150.45	1	positive
214.943	186.55	1	positive
214.961	110.7	1	positive
215.051	92.95	1	positive
215.061	79.85	1	positive
215.164	130.2	1	positive
215.927	266.65	1	positive
215.958	112.35	1	positive
216.01	52.2	1	positive
216.031	67.05	1	positive
216.057	81.95	1	positive
216.131	25.85	1	positive
216.159	24.7	1	positive
216.833	52.1	1	positive
216.923	57.15	1	positive
216.94	183.1	1	positive
217.05	92.25	1	positive
217.129	64.85	1	positive
217.155	65.95	1	positive
217.159	132.65	1	positive
217.18	25.45	1	positive
217.572	102.35	1	positive
217.894	119.9	1	positive
217.926	58.55	1	positive
217.998	286.25	1	positive
218.054	111.7	1	positive
218.058	47.6	1	positive
218.139	38	1	positive
218.15	74.5	1	positive
218.92	57.15	1	positive
218.927	56.5	1	positive
218.965	40.3	1	positive
218.97	36.4	1	positive
218.975	277.9	1	positive
219.083	79.55	1	positive
219.142	39.65	1	positive
219.159	26.65	1	positive
219.211	141.15	1	positive
219.648	24.65	1	positive
219.909	116.1	1	positive
219.978	258.05	1	positive
219.99	64.5	1	positive
220.009	53.45	1	positive
220.067	83.05	1	positive
220.106	66.6	1	positive
220.143	39.35	1	positive
220.17	198.8	1	positive
220.909	51.5	1	positive
220.924	56.9	1	positive
220.935	18.35	1	positive
220.97	251.35	1	positive
221.025	53.3	1	positive
221.036	107.6	1	positive
221.051	69.05	1	positive
221.07	84.4	1	positive
221.906	117	1	positive
221.942	111	1	positive
221.988	66.8	1	positive
222.006	52.15	1	positive
222.149	134.6	1	positive
222.149	23.15	1	positive
222.868	52.05	1	positive
222.956	89.75	1	positive
222.972	47.3	1	positive
222.993	94.5	1	positive
223.034	93.75	1	positive
223.107	44.6	1	positive
223.132	38.3	1	positive
223.154	28.65	1	positive
223.169	29.2	1	positive
223.876	44.85	1	positive
223.954	59.5	1	positive
224.043	58.1	1	positive
224.052	109.5	1	positive
224.069	47.4	1	positive
224.128	276	1	positive
224.865	52.35	1	positive
225.053	48.4	1	positive
225.112	25.8	1	positive
225.148	26.1	1	positive
225.185	25.35	1	positive
225.185	115.65	1	positive
225.196	130.5	1	positive
225.221	129.9	1	positive
225.558	104.4	1	positive
225.858	152.95	1	positive
225.97	49	1	positive
226.012	73.45	1	positive
226.024	46.4	1	positive
226.105	44.85	1	positive
226.18	25.75	1	positive
226.862	52.35	1	positive
226.951	61.5	1	positive
227.027	44.5	1	positive
227.2	25.7	1	positive
227.855	151.75	1	positive
227.891	118.2	1	positive
228.022	60.45	1	positive
228.117	73.65	1	positive
228.16	132.15	1	positive
228.196	26	1	positive
228.269	21.4	1	positive
228.904	120.1	1	positive
228.955	62.7	1	positive
228.973	56.25	1	positive
229.003	97	1	positive
229.107	136.1	1	positive
229.13	71.45	1	positive
229.852	149	1	positive
229.888	117.25	1	positive
230	85.55	1	positive
230.038	55.6	1	positive
230.051	61.1	1	positive
230.096	70.2	1	positive
230.175	132.8	1	positive
230.186	43.9	1	positive
230.248	23.35	1	positive
230.81	52.4	1	positive
230.938	59.35	1	positive
231.065	87.85	1	positive
231.084	207.75	1	positive
231.099	69.25	1	positive
231.875	158.55	1	positive
231.984	48.35	1	positive
231.998	99.45	1	positive
232.017	67.9	1	positive
232.092	69.45	1	positive
232.14	77.15	1	positive
232.154	35.5	1	positive
232.173	111.9	1	positive
232.897	52.65	1	positive
232.935	59.3	1	positive
232.972	111.3	1	positive
233.138	27	1	positive
233.157	38.75	1	positive
233.9	52.8	1	positive
234.083	71.5	1	positive
234.826	122.2	1	positive
234.894	52.5	1	positive
234.929	109.4	1	positive
234.943	37.8	1	positive
234.947	278.95	1	positive
234.957	285.5	1	positive
235.02	98.25	1	positive
235.169	176.4	1	positive
235.206	20.15	1	positive
235.887	154.1	1	positive
236.005	110	1	positive
236.041	83.1	1	positive
236.173	132.05	1	positive
236.89	150.25	1	positive
236.892	52.7	1	positive
236.926	108.9	1	positive
236.939	286.2	1	positive
236.972	85.35	1	positive
237.009	91.95	1	positive
237.017	96	1	positive
237.033	92.85	1	positive
237.112	140.55	1	positive
237.148	33.85	1	positive
237.17	27.05	1	positive
237.185	25.7	1	positive
237.221	170.85	1	positive
237.884	151.25	1	positive
237.884	248.7	1	positive
237.92	118.75	1	positive
237.956	75.05	1	positive
238.045	102.95	1	positive
238.842	52.1	1	positive
238.923	110.25	1	positive
238.943	274.4	1	positive
239.031	93.25	1	positive
239.047	93.8	1	positive
239.07	249.1	1	positive
239.128	25.15	1	positive
239.149	32.25	1	positive
239.164	29.7	1	positive
239.237	26.6	1	positive
239.88	153.5	1	positive
239.917	114.4	1	positive
240.152	30.75	1	positive
240.152	210.75	1	positive
240.161	22.9	1	positive
240.167	26.05	1	positive
240.232	128	1	positive
240.839	51.9	1	positive
240.967	59.05	1	positive
241.13	74.6	1	positive
241.143	27.8	1	positive
241.155	55.35	1	positive
241.18	34.85	1	positive
241.877	148.85	1	positive
241.972	69.2	1	positive
242.103	221.8	1	positive
242.139	278.45	1	positive
242.159	58.45	1	positive
242.284	23.2	1	positive
242.79	143	1	positive
242.836	51.95	1	positive
242.926	51.8	1	positive
243.159	25.35	1	positive
243.868	255.45	1	positive
243.922	272.15	1	positive
243.929	53.95	1	positive
244.016	86.6	1	positive
244.053	46.35	1	positive
244.154	34.2	1	positive
244.162	25.2	1	positive
244.191	27.1	1	positive
244.263	25	1	positive
244.787	52.55	1	positive
244.923	51.4	1	positive
245.048	69	1	positive
245.057	182.75	1	positive
245.078	59.5	1	positive
245.161	51.3	1	positive
245.226	28.85	1	positive
245.865	252.75	1	positive
245.915	151.65	1	positive
245.959	108.5	1	positive
245.973	98.6	1	positive
246.091	67.5	1	positive
246.17	33.9	1	positive
246.784	52.55	1	positive
246.919	155.4	1	positive
246.955	109.65	1	positive
246.976	93.8	1	positive
247.114	65.4	1	positive
247.154	27.9	1	positive
247.172	37.1	1	positive
247.862	151.3	1	positive
247.907	109.75	1	positive
247.912	257.15	1	positive
247.956	108.6	1	positive
248.027	59.35	1	positive
248.157	27.15	1	positive
248.807	160.45	1	positive
248.871	52.1	1	positive
248.901	280.6	1	positive
248.952	108.8	1	positive
249.169	26	1	positive
249.185	26.9	1	positive
249.937	64.25	1	positive
249.953	111	1	positive
250.044	91.85	1	positive
250.064	44.6	1	positive
250.178	214.55	1	positive
250.804	158.35	1	positive
250.901	105.65	1	positive
251.1	66.05	1	positive
251.127	30	1	positive
251.185	25.8	1	positive
251.201	28.45	1	positive
251.237	131.45	1	positive
251.933	62.15	1	positive
252.134	85.5	1	positive
252.801	150.35	1	positive
252.819	151.2	1	positive
252.94	109.55	1	positive
253.056	47.35	1	positive
253.143	27.2	1	positive
253.165	31.05	1	positive
253.18	23.5	1	positive
254.093	89.9	1	positive
254.22	128.15	1	positive
254.816	151.5	1	positive
254.901	120.2	1	positive
254.937	109.7	1	positive
254.949	287.9	1	positive
255.145	72.1	1	positive
255.159	32.35	1	positive
255.232	280.1	1	positive
255.988	109.9	1	positive
256.094	44.85	1	positive
256.175	27.6	1	positive
256.235	123	1	positive
256.813	148.25	1	positive
256.909	189.35	1	positive
256.93	259.6	1	positive
256.983	80.4	1	positive
256.984	98.55	1	positive
257.1	207.1	1	positive
257.124	82.35	1	positive
257.138	132.65	1	positive
257.222	211.05	1	positive
257.949	133.6	1	positive
257.985	112.65	1	positive
258.178	24.55	1	positive
258.279	24.15	1	positive
258.886	288.2	1	positive
258.899	49.4	1	positive
258.933	56.1	1	positive
259.064	77.6	1	positive
259.071	89.5	1	positive
259.153	41.7	1	positive
259.181	26.8	1	positive
259.893	66.75	1	positive
260.053	48.1	1	positive
260.074	107	1	positive
260.186	31.4	1	positive
260.761	50.2	1	positive
260.8	147.65	1	positive
260.897	47.8	1	positive
260.975	41	1	positive
261.043	59.8	1	positive
261.169	25.75	1	positive
261.879	147	1	positive
261.961	72.8	1	positive
262.011	96.7	1	positive
262.038	86.55	1	positive
262.063	99.7	1	positive
262.084	46.65	1	positive
262.173	28	1	positive
262.798	149.5	1	positive
262.812	54.05	1	positive
262.933	119.65	1	positive
262.969	112.3	1	positive
263.013	198.3	1	positive
263.061	81	1	positive
263.074	61.3	1	positive
263.185	26.55	1	positive
263.237	28.55	1	positive
263.876	146.85	1	positive
263.926	154.55	1	positive
263.933	114.6	1	positive
264.016	197.75	1	positive
264.06	91.6	1	positive
264.794	143.1	1	positive
264.916	109.6	1	positive
264.966	109.1	1	positive
264.98	94.3	1	positive
265.143	40.55	1	positive
265.154	28.25	1	positive
265.18	120.1	1	positive
265.201	27	1	positive
265.252	28.85	1	positive
265.917	110.1	1	positive
265.923	150.7	1	positive
265.981	38.8	1	positive
266.023	198.45	1	positive
266.914	108.55	1	positive
266.938	266.65	1	positive
266.976	95.1	1	positive
267.18	30.25	1	positive
267.268	28.8	1	positive
267.647	35.25	1	positive
267.887	144.55	1	positive
267.955	100.55	1	positive
268.114	53	1	positive
268.183	32.3	1	positive
268.271	24.4	1	positive
268.911	108.2	1	positive
269.125	50.55	1	positive
269.136	55.75	1	positive
269.175	25.25	1	positive
269.211	169.6	1	positive
269.884	149.85	1	positive
269.912	108.5	1	positive
269.994	65.35	1	positive
270.005	63.25	1	positive
270.129	49.4	1	positive
270.191	31.15	1	positive
270.798	52.2	1	positive
270.829	254.6	1	positive
270.844	54.75	1	positive
270.879	253.7	1	positive
270.997	67.3	1	positive
271.027	82.6	1	positive
271.064	62.8	1	positive
271.19	24.35	1	positive
271.954	61.05	1	positive
271.998	66.15	1	positive
272.015	80.9	1	positive
272.186	31.8	1	positive
272.194	28.05	1	positive
272.826	259.45	1	positive
272.876	154.5	1	positive
272.934	158	1	positive
274.165	273	1	positive
274.173	29.35	1	positive
274.201	29.5	1	positive
274.792	53.1	1	positive
274.881	54.65	1	positive
275.059	69.45	1	positive
275.633	35.9	1	positive
275.889	287.25	1	positive
276.001	52.55	1	positive
276.181	38	1	positive
276.189	28.3	1	positive
276.199	25.7	1	positive
276.789	52.35	1	positive
276.846	49.6	1	positive
276.872	48.25	1	positive
276.878	56	1	positive
276.897	290.5	1	positive
276.913	249.85	1	positive
276.982	77.2	1	positive
277.06	59.7	1	positive
277.089	60.6	1	positive
277.18	279.85	1	positive
277.191	26.95	1	positive
277.216	28.7	1	positive
277.916	148.8	1	positive
277.967	51.7	1	positive
277.999	47.6	1	positive
278.058	46.85	1	positive
278.844	49.4	1	positive
278.875	58.25	1	positive
278.892	274.1	1	positive
278.91	250.2	1	positive
278.978	202.6	1	positive
278.987	200.1	1	positive
279.093	116.5	1	positive
279.17	27.05	1	positive
279.216	27.6	1	positive
279.232	27.05	1	positive
279.647	36.35	1	positive
279.686	67.15	1	positive
279.947	64.1	1	positive
279.964	53.5	1	positive
279.981	200.05	1	positive
279.99	196.25	1	positive
280.056	46.35	1	positive
280.235	24.95	1	positive
280.826	52.6	1	positive
280.854	121.25	1	positive
280.907	151.5	1	positive
280.974	201.35	1	positive
280.994	199.55	1	positive
281.113	64.15	1	positive
281.175	274.6	1	positive
281.86	143.35	1	positive
281.946	57.75	1	positive
282.057	127.8	1	positive
282.118	120.15	1	positive
282.199	30.2	1	positive
282.221	282.6	1	positive
282.251	124.55	1	positive
282.279	26.95	1	positive
282.824	51.9	1	positive
282.98	200.45	1	positive
283.05	141.3	1	positive
283.19	25.9	1	positive
283.226	129.05	1	positive
283.817	245.6	1	positive
284.099	53.9	1	positive
284.167	56.9	1	positive
284.185	31.2	1	positive
284.207	31.1	1	positive
284.331	22.5	1	positive
284.821	55.65	1	positive
284.91	57.95	1	positive
285.11	47.7	1	positive
285.17	131	1	positive
285.243	131.95	1	positive
285.813	247.9	1	positive
285.981	63.95	1	positive
285.998	200.35	1	positive
286.009	41.75	1	positive
286.201	31.25	1	positive
286.209	24.25	1	positive
286.771	57.1	1	positive
286.907	58.35	1	positive
286.942	153.65	1	positive
287.001	199	1	positive
287.015	60.7	1	positive
287.044	139	1	positive
287.07	68.8	1	positive
287.147	121.5	1	positive
287.185	25.65	1	positive
287.204	34	1	positive
287.633	36.15	1	positive
287.81	250.2	1	positive
287.9	59.9	1	positive
288.119	96.8	1	positive
288.167	85.75	1	positive
288.188	28.15	1	positive
288.217	29.75	1	positive
288.29	25.65	1	positive
288.769	53.7	1	positive
288.897	60.1	1	positive
288.906	24.2	1	positive
288.922	18.9	1	positive
288.933	94.85	1	positive
288.958	94.6	1	positive
288.998	203.9	1	positive
289.088	70.75	1	positive
289.201	26.5	1	positive
289.22	29.7	1	positive
289.897	61.2	1	positive
289.942	157.25	1	positive
289.993	58.8	1	positive
290.003	142.6	1	positive
290.068	81.25	1	positive
290.204	26.2	1	positive
290.855	52.15	1	positive
291.07	45.65	1	positive
291.18	29.15	1	positive
291.851	49.7	1	positive
291.927	112.75	1	positive
291.999	162.2	1	positive
292.212	28	1	positive
292.82	48.1	1	positive
292.852	51.8	1	positive
293.827	143.25	1	positive
293.924	109.2	1	positive
293.942	53.75	1	positive
293.973	45.75	1	positive
294.011	49.9	1	positive
294.032	56.6	1	positive
294.818	48.15	1	positive
294.939	63.65	1	positive
295.029	55.55	1	positive
295.151	219.15	1	positive
295.212	27.85	1	positive
295.227	26.45	1	positive
295.886	111.65	1	positive
295.9	158.35	1	positive
295.932	60.85	1	positive
295.942	61.6	1	positive
295.954	202.25	1	positive
296.009	64.2	1	positive
296.067	115.2	1	positive
296.648	36.2	1	positive
296.8	50.95	1	positive
296.807	275.15	1	positive
296.989	199.6	1	positive
297.012	66.1	1	positive
297.191	32.1	1	positive
297.206	23.95	1	positive
297.663	37.55	1	positive
297.992	196.65	1	positive
298.088	94.55	1	positive
298.186	208.25	1	positive
298.187	32.3	1	positive
298.222	30	1	positive
298.246	281	1	positive
298.246	21.35	1	positive
298.274	127.6	1	positive
298.798	51.85	1	positive
298.957	203.1	1	positive
298.996	202.05	1	positive
299.02	65.8	1	positive
299.2	25.6	1	positive
299.222	24.05	1	positive
299.258	280.75	1	positive
299.971	184.55	1	positive
300.2	28.3	1	positive
300.217	29.65	1	positive
300.261	282.1	1	positive
300.261	19	1	positive
300.29	24.9	1	positive
300.29	117	1	positive
300.748	149.15	1	positive
301.201	26.65	1	positive
301.827	254.5	1	positive
301.963	204.8	1	positive
301.973	200.1	1	positive
302.196	33.85	1	positive
302.233	28.65	1	positive
302.305	23.9	1	positive
302.746	150.65	1	positive
302.956	203.3	1	positive
303.217	26.9	1	positive
303.232	29	1	positive
303.824	252.65	1	positive
303.884	285.65	1	positive
303.921	265	1	positive
304.026	198.75	1	positive
304.101	56.05	1	positive
304.212	33.2	1	positive
304.22	26.85	1	positive
304.232	23.7	1	positive
304.743	149.55	1	positive
304.779	122.85	1	positive
304.916	18.4	1	positive
305.069	69.45	1	positive
305.086	38.9	1	positive
305.196	28.5	1	positive
305.247	28.35	1	positive
305.303	21.4	1	positive
305.821	149.75	1	positive
305.913	25.4	1	positive
306.034	200.3	1	positive
306.765	144.5	1	positive
306.829	54.3	1	positive
306.916	24.65	1	positive
306.977	200.7	1	positive
307.044	46.7	1	positive
307.101	112.55	1	positive
307.263	24.85	1	positive
307.818	139.7	1	positive
307.98	199.8	1	positive
308.085	40.2	1	positive
308.794	47.55	1	positive
308.973	204.5	1	positive
308.984	201	1	positive
309.206	35	1	positive
309.227	36	1	positive
309.94	58.55	1	positive
310.025	63	1	positive
310.169	134.95	1	positive
310.201	29.05	1	positive
310.231	210.15	1	positive
310.759	146	1	positive
310.792	47.55	1	positive
310.913	52	1	positive
311.185	136.7	1	positive
311.204	29.25	1	positive
311.222	25.55	1	positive
311.817	110.75	1	positive
312.041	49.35	1	positive
312.068	107.3	1	positive
312.217	28.6	1	positive
312.253	277	1	positive
312.774	254.1	1	positive
312.832	151.7	1	positive
313.036	69.85	1	positive
313.044	54.3	1	positive
313.052	45.6	1	positive
313.201	25.15	1	positive
313.22	28.4	1	positive
314.158	28.75	1	positive
314.217	31.95	1	positive
314.269	277.95	1	positive
314.771	257.65	1	positive
314.771	150.45	1	positive
314.943	20.55	1	positive
314.981	150	1	positive
315.161	29.05	1	positive
315.217	24.85	1	positive
315.236	28.1	1	positive
315.253	26	1	positive
315.953	56	1	positive
316.056	118.35	1	positive
316.116	78.4	1	positive
316.248	27.2	1	positive
316.884	35.5	1	positive
317.082	73	1	positive
317.179	41.75	1	positive
317.196	24.3	1	positive
317.223	27.25	1	positive
317.232	27.2	1	positive
317.252	26.95	1	positive
317.936	203.1	1	positive
318.254	27.6	1	positive
318.759	139.1	1	positive
318.773	54.4	1	positive
318.9	43.35	1	positive
318.9	268.8	1	positive
318.939	203.1	1	positive
318.971	201.85	1	positive
319.106	92.25	1	positive
319.859	254.45	1	positive
319.92	60.35	1	positive
320.005	202.1	1	positive
320.756	145.35	1	positive
320.771	54.25	1	positive
320.977	196.7	1	positive
322.011	196.25	1	positive
322.1	70.95	1	positive
322.738	135.5	1	positive
322.753	143.15	1	positive
322.951	203.8	1	positive
323.004	199.2	1	positive
323.206	27.65	1	positive
323.243	27.45	1	positive
323.815	52.7	1	positive
323.954	206.05	1	positive
324.059	39.4	1	positive
324.151	84.65	1	positive
324.768	47.65	1	positive
324.958	204.15	1	positive
325.135	60.5	1	positive
325.221	28.75	1	positive
325.237	22.4	1	positive
325.292	279.1	1	positive
325.812	52.85	1	positive
325.982	57.95	1	positive
326.009	200.7	1	positive
326.218	29.1	1	positive
326.225	30.35	1	positive
326.254	26.95	1	positive
326.766	47.65	1	positive
326.84	256.2	1	positive
326.937	269.35	1	positive
326.947	39.65	1	positive
327.052	73.15	1	positive
327.201	31.2	1	positive
327.904	30.8	1	positive
328.232	29.5	1	positive
328.248	28.5	1	positive
328.756	60.25	1	positive
328.788	150.5	1	positive
328.802	53.8	1	positive
328.885	50.25	1	positive
329.093	71.55	1	positive
329.196	27.2	1	positive
329.232	26.25	1	positive
329.9	28	1	positive
329.997	55.35	1	positive
330.236	27.85	1	positive
330.264	26.75	1	positive
330.752	61.25	1	positive
330.785	150.25	1	positive
330.799	52.85	1	positive
331.248	26.85	1	positive
332.095	77.55	1	positive
332.331	199	1	positive
332.84	53.45	1	positive
332.86	63.05	1	positive
332.911	56.05	1	positive
332.948	20.6	1	positive
333.022	50.4	1	positive
333.127	87.25	1	positive
333.334	20.85	1	positive
333.843	54.25	1	positive
334.222	25.8	1	positive
334.748	55.85	1	positive
335.095	70	1	positive
335.125	74.3	1	positive
335.167	28.45	1	positive
335.758	147.45	1	positive
335.84	53.85	1	positive
335.908	59.1	1	positive
335.954	201.85	1	positive
336	125.3	1	positive
336.129	56.4	1	positive
336.15	107.6	1	positive
336.745	53.35	1	positive
337.11	79.1	1	positive
337.153	104.2	1	positive
337.214	48.3	1	positive
337.755	149.15	1	positive
337.923	52.7	1	positive
338.233	28.8	1	positive
338.342	28.55	1	positive
338.784	52.9	1	positive
338.831	54.75	1	positive
339.065	71	1	positive
339.094	75.15	1	positive
339.236	30.3	1	positive
339.289	31.9	1	positive
339.345	26.05	1	positive
339.752	147.3	1	positive
340.047	128.2	1	positive
340.129	88.5	1	positive
340.176	52.95	1	positive
340.233	28.3	1	positive
340.782	54.75	1	positive
341.135	53.75	1	positive
341.195	26.1	1	positive
341.232	24.5	1	positive
341.251	27.8	1	positive
341.268	279.5	1	positive
341.287	279.15	1	positive
341.305	28.25	1	positive
341.986	200.6	1	positive
342.015	265.95	1	positive
342.086	90.65	1	positive
342.212	31	1	positive
342.248	29.75	1	positive
342.308	27.55	1	positive
342.779	51.05	1	positive
342.868	60.7	1	positive
342.92	40.7	1	positive
342.99	200.75	1	positive
343.09	88.65	1	positive
343.248	25	1	positive
343.296	213.55	1	positive
343.772	148	1	positive
343.874	66.1	1	positive
344.158	226.35	1	positive
344.228	31.65	1	positive
344.251	26.45	1	positive
344.28	26.05	1	positive
344.776	52.55	1	positive
344.824	106.75	1	positive
344.892	55.05	1	positive
344.936	38.6	1	positive
345.148	85.05	1	positive
345.229	28.35	1	positive
345.283	27.25	1	positive
345.787	149.65	1	positive
345.811	146.1	1	positive
346.058	81.05	1	positive
346.863	55.8	1	positive
346.888	55.95	1	positive
346.952	45.15	1	positive
347.013	278.8	1	positive
347.029	52.5	1	positive
347.784	144.3	1	positive
347.82	109.95	1	positive
347.856	60.7	1	positive
347.961	141.55	1	positive
348.097	87.3	1	positive
348.814	63.15	1	positive
348.909	101.85	1	positive
349.018	274.3	1	positive
349.065	78.95	1	positive
349.093	86.45	1	positive
349.231	79.9	1	positive
349.817	114.6	1	positive
350.811	53.4	1	positive
350.987	54.5	1	positive
351.1	220.2	1	positive
351.136	87.35	1	positive
351.972	121.95	1	positive
352.103	50	1	positive
352.12	83.4	1	positive
352.224	35.75	1	positive
352.321	197.35	1	positive
353.074	75.9	1	positive
353.17	31.55	1	positive
353.231	24.45	1	positive
353.687	275.3	1	positive
353.769	146.3	1	positive
353.901	63.15	1	positive
353.913	201.55	1	positive
353.988	56.35	1	positive
354.077	79.2	1	positive
354.112	89.1	1	positive
354.248	26.3	1	positive
355.058	70.85	1	positive
355.232	30.15	1	positive
355.248	272	1	positive
355.284	26.05	1	positive
355.766	148.7	1	positive
355.798	149.5	1	positive
355.984	54.05	1	positive
356.102	84.95	1	positive
356.228	30.1	1	positive
356.243	29.45	1	positive
356.264	26.6	1	positive
356.755	52.3	1	positive
356.806	110.2	1	positive
356.91	21.4	1	positive
357.028	55.3	1	positive
357.264	25.35	1	positive
357.3	35.65	1	positive
357.763	147.4	1	positive
357.936	53.15	1	positive
357.964	75.25	1	positive
357.981	52.6	1	positive
358.101	90.35	1	positive
358.243	31.5	1	positive
358.258	34.6	1	positive
358.295	25.4	1	positive
358.368	25	1	positive
358.707	145.6	1	positive
359.262	29.75	1	positive
359.299	25.7	1	positive
359.316	28.65	1	positive
359.922	200.5	1	positive
359.962	50.75	1	positive
360.095	79.05	1	positive
360.274	30	1	positive
360.319	28.15	1	positive
360.363	23.05	1	positive
360.704	151.6	1	positive
360.915	201.05	1	positive
361.258	26.95	1	positive
362.02	61.2	1	positive
362.701	151.6	1	positive
363.028	71.8	1	positive
363.108	165.6	1	positive
363.127	47.2	1	positive
363.216	28.4	1	positive
363.759	113.35	1	positive
363.997	73.6	1	positive
363.998	127.6	1	positive
364.068	91.9	1	positive
364.698	147.55	1	positive
364.936	200.1	1	positive
365.106	85.4	1	positive
365.106	217.7	1	positive
365.152	72.2	1	positive
365.756	111.6	1	positive
365.794	142.7	1	positive
365.916	58.65	1	positive
365.939	201.3	1	positive
366.72	140.4	1	positive
366.784	49.7	1	positive
366.943	210.15	1	positive
367.15	69.85	1	positive
367.269	26.5	1	positive
368.091	84.15	1	positive
368.264	22.85	1	positive
368.425	35.15	1	positive
368.718	141.95	1	positive
368.871	53.5	1	positive
368.995	162	1	positive
369.047	77	1	positive
369.248	38.25	1	positive
369.3	280.1	1	positive
369.352	28.15	1	positive
369.892	63.8	1	positive
369.951	205.7	1	positive
370.244	29.45	1	positive
370.28	27.75	1	positive
370.355	28.05	1	positive
370.74	53.85	1	positive
370.868	53.1	1	positive
370.954	199.6	1	positive
371.187	109.2	1	positive
371.242	25.9	1	positive
371.279	23.1	1	positive
371.358	28.35	1	positive
371.808	144.45	1	positive
372.19	107.3	1	positive
372.259	30.15	1	positive
372.319	275.65	1	positive
372.347	25.25	1	positive
373.057	68.3	1	positive
373.262	28.65	1	positive
373.295	26.4	1	positive
373.314	26.4	1	positive
373.827	105.9	1	positive
373.912	53	1	positive
373.949	67.15	1	positive
374.102	78.6	1	positive
374.13	113.6	1	positive
374.299	26.25	1	positive
374.776	118	1	positive
374.957	113.6	1	positive
375.065	77.7	1	positive
375.107	81.95	1	positive
375.237	27.9	1	positive
375.909	50	1	positive
376.142	107.05	1	positive
376.259	27.1	1	positive
376.342	25.15	1	positive
376.732	57.25	1	positive
376.773	116.2	1	positive
376.785	153.6	1	positive
377.057	122.5	1	positive
377.092	86.1	1	positive
377.146	102.9	1	positive
378.211	34.95	1	positive
378.24	35.1	1	positive
378.249	27.9	1	positive
378.715	147.05	1	positive
378.729	54.45	1	positive
379.101	48.05	1	positive
379.917	62.6	1	positive
379.972	107.2	1	positive
380.029	56.3	1	positive
380.726	53	1	positive
380.779	152.55	1	positive
381.11	48.15	1	positive
381.26	35.35	1	positive
381.298	59.65	1	positive
381.773	53.4	1	positive
382.776	151.6	1	positive
382.99	161.4	1	positive
383.116	59.55	1	positive
383.264	29.15	1	positive
383.77	53.35	1	positive
383.982	245.9	1	positive
384.119	60.95	1	positive
384.26	29.25	1	positive
384.275	28.45	1	positive
384.296	26.65	1	positive
384.311	25.9	1	positive
384.384	24.45	1	positive
[truncated: 1,759 more rows]

## Sheet: Supp Data 10. C18 pathway
m.z	r.t	p.value	mode
168.024	21.25	0.0001	negative
183.016	18.85	0.0001	negative
169.025	19.7	0.0001	negative
124.015	21	0.0001	negative
539.224	139.95	0.0001	negative
518.247	152.45	0.0001	negative
167.021	21.45	0.0001	negative
224.061	22.05	0.0001	negative
182.032	21.15	0.0001	negative
202.998	21.45	0.0001	negative
263.628	24.6	0.0001	negative
336.052	20.65	0.0001	negative
533.237	139.05	0.0001	negative
168.018	21.45	0.0001	negative
335.049	21.1	0.0001	negative
239.991	22.2	0.0001	negative
184.019	20.3	0.0001	negative
131.091	24.65	0.0001	negative
151.026	23.9	0.0001	negative
445.296	130.2	0.0001	negative
298.185	156.65	0.0001	negative
203.083	26.25	0.0001	negative
254.053	19.95	0.0001	negative
246.075	22.45	0.0001	negative
435.146	40.65	0.0001	negative
271.07	24.05	0.0001	negative
224.563	23.7	0.0001	negative
775.681	133.95	0.0001	negative
130.087	25	0.0001	negative
105.019	20.3	0.0001	negative
833.519	211.05	0.0001	negative
450.26	183.75	0.0001	negative
129.056	22.95	0.0001	negative
435.313	185.45	0.0001	negative
198.075	24.8	0.0001	negative
285.086	26.4	0.0001	negative
587.318	188.25	0.0001	negative
339.057	26.2	0.0001	negative
117.056	23.75	0.0001	negative
433.238	164.05	0.0001	negative
116.072	24.95	0.0001	negative
197.808	19.2	0.0001	negative
475.306	171.5	0.0001	negative
204.086	25.85	0.0001	negative
115.04	23.3	0.0001	negative
505.337	188.95	0.0001	negative
104.035	21.55	0.0001	negative
145.014	19.4	0.0001	negative
238.025	22.5	0.0001	negative
429.301	171.6	0.0001	negative
626.347	201.55	0.0001	negative
163.025	20.95	0.0001	negative
130.059	23.6	0.0001	negative
242.184	130.8	0.0001	negative
658.361	138.95	0.0001	negative
526.316	196.9	0.0001	negative
379.083	20.65	0.0001	negative
348.065	25.65	0.0001	negative
92.928	20.8	0.0001	negative
122.015	189.8	0.0001	negative
195.811	17.5	0.0001	negative
624.315	163.85	0.0001	negative
421.273	19.65	0.0001	negative
288.62	23	0.0001	negative
212.091	26.7	0.0001	negative
211.083	24.15	0.0001	negative
495.369	186.5	0.0001	negative
222.158	148.3	0.0001	negative
213.186	198.9	0.0001	negative
465.306	248.3	0.0001	negative
187.014	23.1	0.0001	negative
272.073	24.2	0.0001	negative
188.017	165.4	0.0001	negative
334.05	25.5	0.0001	negative
569.272	160.1	0.0001	negative
261.041	23.3	0.0001	negative
375.221	225.3	0.0001	negative
411.202	137.55	0.0001	negative
224.174	167.5	0.0001	negative
620.291	154.7	0.0001	negative
650.815	47.25	0.0001	negative
362.912	60.8	0.0001	negative
199.805	18.95	0.0001	negative
524.278	187.7	0.0001	negative
270.244	151.1	0.0001	negative
424.248	177.15	0.0001	negative
820.573	179.15	0.0001	negative
238.077	22.45	0.0001	negative
197.043	27.9	0.0001	negative
352.167	146.35	0.0001	negative
525.283	184	0.0001	negative
369.096	19.4	0.0001	negative
256.059	21.4	0.0001	negative
302.969	48.05	0.0001	negative
791.465	23.05	0.0001	negative
158.061	105.2	0.0001	negative
238.579	23.95	0.0001	negative
325.238	222.55	0.0001	negative
599.317	164	0.0001	negative
445.332	223.65	0.0001	negative
160.842	19.3	0.0001	negative
223.17	168.6	0.0001	negative
280.078	26.9	0.0001	negative
527.296	191.35	0.0001	negative
246.577	21.8	0.0001	negative
264.13	26.2	0.0001	negative
180.067	26.05	0.0001	negative
188.006	24.5	0.0001	negative
690.923	45.15	0.0001	negative
132.03	19.95	0.0001	negative
248.054	23.95	0.0001	negative
189.003	24.25	0.0001	negative
685.524	224.05	0.0001	negative
116.051	26.3	0.0001	negative
556.325	173.6	0.0001	negative
422.273	178.3	0.0001	negative
344.135	25	0.0001	negative
592.394	189.1	0.0001	negative
200.174	172.1	0.0001	negative
526.29	196.5	0.0001	negative
199.078	24.95	0.0001	negative
373.205	200.3	0.0001	negative
370.136	135.7	0.0001	negative
498.262	181.35	0.0001	negative
135.03	21.4	0.0001	negative
586.315	190.25	0.0001	negative
149.061	25.15	0.0001	negative
499.934	149.45	0.0001	negative
263.038	24.85	0.0001	negative
249.964	52.5	0.0001	negative
376.225	225.3	0.0001	negative
468.281	257.4	0.0001	negative
170.044	29.45	0.0001	negative
807.502	203.55	0.0001	negative
188.01	23.3	0.0001	negative
240.038	20.4	0.0001	negative
202.08	21.4	0.0001	negative
348.248	207	0.0001	negative
808.506	206.45	0.0001	negative
367.159	36.6	0.0001	negative
136.033	20.45	0.0001	negative
613.334	199	0.0001	negative
627.35	203.1	0.0001	negative
686.529	226	0.0001	negative
268.2	147.05	0.0001	negative
277.217	207.2	0.0001	negative
326.242	221.8	0.0001	negative
808.509	204.9	0.0001	negative
214.153	54	0.0001	negative
187.007	24.4	0.0001	negative
353.179	148.75	0.0001	negative
580.289	191.9	0.0001	negative
463.343	196.2	0.0001	negative
362.081	26.45	0.0001	negative
655.945	39.3	0.0001	negative
368.281	170.1	0.0001	negative
766.935	44.6	0.0001	negative
272.169	144	0.0001	negative
209.155	145.1	0.0001	negative
301.911	115.65	0.0001	negative
590.338	205.05	0.0001	negative
162.839	18.85	0.0001	negative
764.443	26.5	0.0001	negative
197.191	151.2	0.0001	negative
635.338	186.75	0.0001	negative
197.155	148.45	0.0001	negative
232.059	25.75	0.0001	negative
114.056	26.35	0.0001	negative
245.176	173.85	0.0001	negative
198.158	147.45	0.0001	negative
169.123	141.1	0.0001	negative
684.513	210.65	0.0001	negative
268.96	37.6	0.0001	negative
231.05	23.55	0.0001	negative
390.873	113	0.0001	negative
254.994	22.7	0.0001	negative
311.075	20.15	0.0001	negative
190.006	24.45	0.0001	negative
85.0294	22.6	1	negative
87.0087	23.65	1	negative
87.0451	20.2	1	negative
87.9726	18.25	1	negative
88.0404	23.05	1	negative
89.0243	23.15	1	negative
89.0429	22.2	1	negative
89.9696	18.15	1	negative
90.0188	24.75	1	negative
90.0277	23.5	1	negative
91.022	200.85	1	negative
92.0345	26.3	1	negative
93.0013	203.75	1	negative
93.0345	21.85	1	negative
93.0457	25.45	1	negative
94.0047	288.25	1	negative
94.925	20.45	1	negative
94.9806	32.35	1	negative
95.9523	285.3	1	negative
95.9761	292.85	1	negative
95.9801	16.25	1	negative
96.9222	22.35	1	negative
96.9697	25.3	1	negative
97.0043	280.9	1	negative
97.0294	208.95	1	negative
98.949	291.3	1	negative
98.972	100.6	1	negative
99.0063	38.55	1	negative
99.9258	292.15	1	negative
100.004	284	1	negative
100.031	23.7	1	negative
100.04	279.05	1	negative
101.024	24	1	negative
102.056	19.7	1	negative
102.957	25.75	1	negative
103.004	230.85	1	negative
103.04	24.2	1	negative
103.059	19.35	1	negative
104.043	18.85	1	negative
104.954	25.1	1	negative
105.038	25.25	1	negative
106.023	19.4	1	negative
106.069	20	1	negative
106.923	18.75	1	negative
107.05	24.1	1	negative
108.007	37.6	1	negative
108.045	211.1	1	negative
108.902	22.5	1	negative
108.92	19	1	negative
109.066	288.55	1	negative
109.986	37	1	negative
110	291.05	1	negative
110.072	27.3	1	negative
110.899	21.95	1	negative
112.015	22.1	1	negative
112.04	195.8	1	negative
112.955	134	1	negative
113.024	25.4	1	negative
113.097	137.6	1	negative
113.981	39.4	1	negative
113.989	51.6	1	negative
114.895	24.8	1	negative
114.934	289.2	1	negative
114.99	51.45	1	negative
115.015	285.85	1	negative
115.051	262.75	1	negative
115.999	261.5	1	negative
116.035	227.15	1	negative
116.043	127.35	1	negative
116.08	291.75	1	negative
116.928	285.45	1	negative
116.96	80.65	1	negative
116.972	36.15	1	negative
117.019	19.1	1	negative
117.075	24.1	1	negative
117.929	287.55	1	negative
118.041	26	1	negative
118.051	24.05	1	negative
118.969	32.75	1	negative
119.035	23.45	1	negative
120.949	117.55	1	negative
121.004	284.1	1	negative
121.102	29.75	1	negative
122.033	222.8	1	negative
122.968	101.35	1	negative
123.028	101.4	1	negative
123.048	26.85	1	negative
123.949	18.1	1	negative
123.979	281.1	1	negative
124.002	38.65	1	negative
124.004	289.25	1	negative
124.007	23.55	1	negative
124.991	19.3	1	negative
124.991	283.5	1	negative
125.097	27.25	1	negative
125.946	18.25	1	negative
126.003	21.85	1	negative
126.1	28.85	1	negative
127.001	44.05	1	negative
127.015	246.85	1	negative
127.051	21.65	1	negative
127.113	170.9	1	negative
127.996	41.05	1	negative
128.005	40.5	1	negative
128.01	285.8	1	negative
128.035	19.85	1	negative
128.981	127.35	1	negative
129.005	39.9	1	negative
129.008	31.45	1	negative
129.019	20.2	1	negative
129.03	282.75	1	negative
129.039	20.8	1	negative
130.015	288.3	1	negative
130.023	20.15	1	negative
130.051	20.65	1	negative
130.051	205.8	1	negative
130.066	23.9	1	negative
130.958	62.45	1	negative
131.035	25.4	1	negative
131.046	20.65	1	negative
132.086	55.8	1	negative
132.9	18.55	1	negative
133.033	192.15	1	negative
133.034	20.15	1	negative
133.052	19.6	1	negative
133.945	289.35	1	negative
133.992	283	1	negative
134.895	17.65	1	negative
134.926	81.05	1	negative
134.973	16.9	1	negative
135.045	19.1	1	negative
135.895	18.1	1	negative
135.945	287.9	1	negative
136.04	216.4	1	negative
136.052	25.95	1	negative
136.877	20.3	1	negative
136.892	18.8	1	negative
136.97	107.25	1	negative
136.999	285.35	1	negative
137.01	287.75	1	negative
137.892	18.45	1	negative
138.875	20.1	1	negative
138.971	287.2	1	negative
139.004	292	1	negative
139.076	288.65	1	negative
139.999	285.8	1	negative
140.01	287.55	1	negative
140.01	96.7	1	negative
140.072	293.9	1	negative
140.873	20.4	1	negative
140.976	18.2	1	negative
140.983	293.1	1	negative
140.986	40.45	1	negative
141.017	43.9	1	negative
141.03	270.4	1	negative
141.067	16.8	1	negative
141.128	161.55	1	negative
142.012	32.8	1	negative
142.02	47.05	1	negative
142.051	230.85	1	negative
142.066	26.3	1	negative
142.975	53.35	1	negative
143.021	46.4	1	negative
143.024	37.35	1	negative
143.035	25.05	1	negative
143.991	136.7	1	negative
144.067	234.45	1	negative
144.103	153.15	1	negative
144.111	49	1	negative
144.967	22.4	1	negative
144.97	18.15	1	negative
144.975	64.05	1	negative
145.062	21.3	1	negative
145.07	123.8	1	negative
145.098	55.05	1	negative
145.971	121.85	1	negative
145.999	24.75	1	negative
146.018	20.1	1	negative
146.065	22.5	1	negative
146.082	22.55	1	negative
146.102	53.05	1	negative
146.983	23.5	1	negative
147.03	21.45	1	negative
147.045	27.25	1	negative
147.049	18.85	1	negative
147.066	18.6	1	negative
147.118	57.2	1	negative
147.986	23.35	1	negative
148.044	24.05	1	negative
148.98	23.6	1	negative
149.009	190.95	1	negative
149.045	21.15	1	negative
149.055	26.4	1	negative
149.097	159.9	1	negative
150.002	219.15	1	negative
150.02	289.2	1	negative
150.059	19.9	1	negative
150.887	22.7	1	negative
150.947	91.7	1	negative
151.001	77.3	1	negative
151.007	24.15	1	negative
151.051	30.45	1	negative
151.062	20.4	1	negative
151.077	288.25	1	negative
151.998	77.8	1	negative
152.01	288.1	1	negative
152.884	22.7	1	negative
152.986	284.7	1	negative
152.996	19.85	1	negative
153.019	25	1	negative
153.128	157.9	1	negative
153.869	17.95	1	negative
154.058	23.8	1	negative
154.062	27.15	1	negative
154.881	22.9	1	negative
154.919	18.45	1	negative
154.996	69.15	1	negative
155.01	257	1	negative
155.021	283.15	1	negative
155.059	27.85	1	negative
155.065	25.4	1	negative
155.144	163.75	1	negative
155.994	289.1	1	negative
156.067	236.65	1	negative
156.078	71.3	1	negative
156.103	128.35	1	negative
156.878	21.65	1	negative
156.991	56.8	1	negative
157.012	27.05	1	negative
157.025	275.1	1	negative
157.037	213.6	1	negative
157.098	272.6	1	negative
157.994	60.05	1	negative
158.847	19.8	1	negative
158.97	74.5	1	negative
158.989	62.9	1	negative
159.03	176.6	1	negative
159.041	271.8	1	negative
159.114	60	1	negative
159.845	18.95	1	negative
160.062	20.75	1	negative
160.068	104	1	negative
160.915	24.55	1	negative
160.999	23.6	1	negative
161.009	19.05	1	negative
161.842	17.55	1	negative
161.945	78.3	1	negative
161.987	24.25	1	negative
161.994	24.3	1	negative
162.02	28.45	1	negative
162.913	24.1	1	negative
162.96	37.1	1	negative
162.968	117.1	1	negative
162.996	23.45	1	negative
163.04	140.45	1	negative
163.04	284.75	1	negative
163.076	147.85	1	negative
163.113	190.9	1	negative
163.839	18.45	1	negative
164.01	290.1	1	negative
164.035	212.85	1	negative
164.035	26.8	1	negative
164.072	25.25	1	negative
164.839	19.5	1	negative
164.978	47	1	negative
165.019	244.25	1	negative
165.031	286.55	1	negative
165.041	42.7	1	negative
165.041	205.6	1	negative
165.056	25	1	negative
165.075	24.8	1	negative
165.092	30.45	1	negative
165.982	283.45	1	negative
166.008	19.3	1	negative
166.026	285.25	1	negative
166.041	201.15	1	negative
166.095	33.1	1	negative
166.861	22.7	1	negative
166.994	51.25	1	negative
167.108	282.8	1	negative
167.997	43.8	1	negative
168.042	286.1	1	negative
168.078	27.3	1	negative
168.103	114.15	1	negative
168.836	19.55	1	negative
168.858	23.15	1	negative
169	284.5	1	negative
169.021	20.3	1	negative
169.025	283.7	1	negative
169.16	147.75	1	negative
170.09	115.35	1	negative
170.127	137.95	1	negative
170.833	19.2	1	negative
170.893	19.05	1	negative
171.041	269.35	1	negative
171.103	202.1	1	negative
171.139	141.25	1	negative
172.015	24.7	1	negative
172.023	23.15	1	negative
172.031	30.2	1	negative
172.929	93.3	1	negative
172.986	48.9	1	negative
172.999	23.75	1	negative
173.104	60.05	1	negative
173.146	81.8	1	negative
173.991	24.55	1	negative
173.995	23.85	1	negative
174.03	23.65	1	negative
174.041	17.9	1	negative
174.056	28.55	1	negative
174.088	21.45	1	negative
174.108	60.3	1	negative
174.122	21.9	1	negative
174.861	18.05	1	negative
174.921	129.45	1	negative
174.937	17	1	negative
174.962	128.8	1	negative
174.987	24.05	1	negative
174.996	23.95	1	negative
175.014	22.45	1	negative
175.025	19.3	1	negative
175.025	121.65	1	negative
175.072	19.65	1	negative
175.076	96.95	1	negative
175.149	145.1	1	negative
175.954	126.05	1	negative
176.01	23.3	1	negative
176.027	24.35	1	negative
176.044	27.45	1	negative
176.072	98.15	1	negative
177.023	34.3	1	negative
177.04	20	1	negative
177.165	150	1	negative
177.86	18.15	1	negative
178.007	23.8	1	negative
178.051	21.3	1	negative
178.06	73.05	1	negative
178.859	18.15	1	negative
178.934	129.55	1	negative
178.942	105.95	1	negative
179.035	127.55	1	negative
179.056	26.55	1	negative
179.071	150.35	1	negative
179.071	285.3	1	negative
179.86	17.85	1	negative
180.86	18.4	1	negative
180.926	136.65	1	negative
180.973	47.6	1	negative
180.989	287.1	1	negative
181	278.5	1	negative
181.009	43.65	1	negative
181.026	285.5	1	negative
181.038	21.1	1	negative
181.051	23.3	1	negative
181.07	26.9	1	negative
181.124	289.25	1	negative
181.966	22.6	1	negative
181.976	48.75	1	negative
182.01	287.15	1	negative
182.021	286.15	1	negative
182.044	23.55	1	negative
182.057	271.8	1	negative
182.119	144.6	1	negative
182.856	17.35	1	negative
182.862	17.7	1	negative
182.997	287.3	1	negative
183.005	290.5	1	negative
183.041	282.35	1	negative
183.963	22.25	1	negative
184.036	277.25	1	negative
184.059	24.3	1	negative
184.098	286	1	negative
184.142	142.35	1	negative
184.95	142.65	1	negative
184.96	34.25	1	negative
185.012	284.35	1	negative
185.02	277.05	1	negative
185.043	32.6	1	negative
185.057	18.95	1	negative
185.076	26.7	1	negative
185.091	57.6	1	negative
185.155	145.1	1	negative
185.994	22.95	1	negative
186.06	19.3	1	negative
186.113	201.55	1	negative
186.122	134.7	1	negative
186.158	147.3	1	negative
186.939	95.75	1	negative
187.061	20.1	1	negative
187.072	18.25	1	negative
187.072	261.9	1	negative
187.08	23.8	1	negative
187.12	69.2	1	negative
187.134	211.65	1	negative
188.002	24.1	1	negative
188.046	23.9	1	negative
188.056	19.75	1	negative
188.093	154.8	1	negative
188.101	16.8	1	negative
188.986	23.85	1	negative
189.011	22.7	1	negative
189.017	70.4	1	negative
189.04	21.45	1	negative
189.067	62.7	1	negative
189.092	137.55	1	negative
189.113	22.3	1	negative
189.989	23.1	1	negative
190.036	20.75	1	negative
190.043	22.95	1	negative
190.977	285.35	1	negative
190.982	24.2	1	negative
191.056	16.6	1	negative
191.071	130.7	1	negative
191.108	181.5	1	negative
191.995	24.75	1	negative
192.103	129.55	1	negative
192.903	109.55	1	negative
193.035	19.7	1	negative
193.087	286.4	1	negative
193.123	173.4	1	negative
193.815	17.85	1	negative
193.976	281.05	1	negative
193.979	17.85	1	negative
194.046	19.3	1	negative
194.082	168.15	1	negative
194.127	80.9	1	negative
194.906	115.5	1	negative
194.989	39.85	1	negative
195.006	19.9	1	negative
195.041	121.35	1	negative
195.051	19.4	1	negative
195.139	160.4	1	negative
195.976	19.15	1	negative
195.992	39.1	1	negative
196.059	25.35	1	negative
196.073	267.95	1	negative
196.098	287.8	1	negative
196.901	121.75	1	negative
196.983	62.85	1	negative
196.993	53.45	1	negative
197.022	284.1	1	negative
197.022	20.35	1	negative
197.068	21.9	1	negative
197.082	22.8	1	negative
197.097	178.2	1	negative
197.973	17.8	1	negative
198.052	271.7	1	negative
198.113	139.85	1	negative
198.114	288.05	1	negative
198.868	18.3	1	negative
198.897	84.7	1	negative
198.966	61.15	1	negative
198.976	37.2	1	negative
199.019	20.95	1	negative
199.038	21.65	1	negative
199.055	20.25	1	negative
199.17	175.1	1	negative
199.969	18.7	1	negative
200.041	23.15	1	negative
200.054	25.3	1	negative
200.073	54.35	1	negative
200.138	135.75	1	negative
200.866	19.9	1	negative
200.945	58.2	1	negative
200.953	119.4	1	negative
200.973	22.2	1	negative
201.052	279.55	1	negative
201.077	19.8	1	negative
201.088	267.85	1	negative
201.113	25	1	negative
201.136	74.95	1	negative
201.177	173.55	1	negative
201.744	217.95	1	negative
201.802	16.8	1	negative
202.047	278	1	negative
202.117	26.4	1	negative
203.002	24.15	1	negative
203.021	23.7	1	negative
203.042	22	1	negative
203.042	283.05	1	negative
203.093	20.3	1	negative
203.129	131.95	1	negative
203.18	163.95	1	negative
204.005	20.45	1	negative
204.913	135.9	1	negative
204.981	32.95	1	negative
205.018	23.1	1	negative
205.039	19.9	1	negative
205.054	67.2	1	negative
205.072	16.25	1	negative
205.087	149.9	1	negative
205.16	207.85	1	negative
206.003	27.25	1	negative
206.163	203.8	1	negative
206.939	23.25	1	negative
206.944	21.5	1	negative
207.051	243.05	1	negative
207.066	21.65	1	negative
207.067	285.05	1	negative
207.103	286	1	negative
208.083	122.6	1	negative
208.845	22.6	1	negative
208.921	129.2	1	negative
208.935	148.4	1	negative
208.987	284.8	1	negative
209.004	46.3	1	negative
209.067	26.4	1	negative
209.082	280.15	1	negative
209.118	211.2	1	negative
210.008	42.8	1	negative
210.842	22.9	1	negative
210.914	97.5	1	negative
210.918	123.7	1	negative
210.932	145.1	1	negative
210.937	53.45	1	negative
210.963	59.75	1	negative
211	286.6	1	negative
211.009	41.75	1	negative
211.059	28.35	1	negative
211.134	180.35	1	negative
211.17	171.95	1	negative
211.207	150.55	1	negative
211.931	138.4	1	negative
212.002	22.95	1	negative
212.021	24.9	1	negative
212.068	270.45	1	negative
212.075	161.4	1	negative
212.129	128.05	1	negative
212.137	163.35	1	negative
212.174	169.3	1	negative
212.84	23.05	1	negative
212.877	18.8	1	negative
213.005	28.6	1	negative
213.017	20.45	1	negative
213.067	166.65	1	negative
213.071	255.15	1	negative
213.086	49.85	1	negative
213.094	26.4	1	negative
213.113	207.95	1	negative
213.15	172.65	1	negative
213.998	24.65	1	negative
214.018	23.05	1	negative
214.089	51.8	1	negative
214.189	191.95	1	negative
214.629	219.7	1	negative
214.837	23.15	1	negative
214.875	18.2	1	negative
214.997	20.65	1	negative
215.033	22.1	1	negative
215.165	282.75	1	negative
216.036	21.25	1	negative
216.063	275.9	1	negative
216.169	89.15	1	negative
216.919	110.9	1	negative
216.981	19.75	1	negative
217.03	20.85	1	negative
217.036	21.2	1	negative
217.048	19.5	1	negative
217.083	19.65	1	negative
217.108	21.45	1	negative
217.144	146.7	1	negative
218.033	20.35	1	negative
218.103	18.95	1	negative
218.112	22.65	1	negative
218.874	24	1	negative
218.95	54.55	1	negative
218.997	23.65	1	negative
219.046	20.85	1	negative
219.087	15.25	1	negative
219.103	165.55	1	negative
219.139	154.25	1	negative
219.175	216.7	1	negative
219.953	55.1	1	negative
220.049	20.4	1	negative
220.179	215.15	1	negative
220.871	24	1	negative
220.887	84.35	1	negative
220.919	113.95	1	negative
220.942	37.1	1	negative
220.945	138.2	1	negative
220.954	61.3	1	negative
220.966	49.3	1	negative
221.012	19	1	negative
221.053	22.1	1	negative
221.082	279.65	1	negative
221.118	159.4	1	negative
222.03	23.8	1	negative
222.049	22.55	1	negative
222.059	22.95	1	negative
222.077	23.75	1	negative
222.868	24	1	negative
222.903	86.3	1	negative
222.937	136.55	1	negative
223.02	44.5	1	negative
223.057	22.35	1	negative
223.098	290.15	1	negative
224.079	20.35	1	negative
224.086	28.35	1	negative
224.819	22.75	1	negative
224.895	117.45	1	negative
224.934	124.4	1	negative
224.953	60.3	1	negative
224.979	44.8	1	negative
224.999	25	1	negative
225.017	22.85	1	negative
225.032	158.55	1	negative
225.054	20.6	1	negative
225.113	274.25	1	negative
225.15	267.75	1	negative
225.177	176.1	1	negative
225.186	188.4	1	negative
225.986	24.75	1	negative
226.018	25.3	1	negative
226.065	24.25	1	negative
226.084	274.4	1	negative
226.145	134.2	1	negative
226.189	188	1	negative
226.226	158.05	1	negative
226.816	22.75	1	negative
226.892	74.95	1	negative
226.969	17.6	1	negative
227.033	19	1	negative
227.065	26.15	1	negative
227.093	283.25	1	negative
227.101	48.55	1	negative
227.202	210.55	1	negative
227.998	22.65	1	negative
228.169	127.95	1	negative
228.205	210.5	1	negative
228.813	21.75	1	negative
228.932	122.7	1	negative
229.054	29.2	1	negative
229.06	60.1	1	negative
229.108	17.85	1	negative
229.144	186.7	1	negative
229.208	210.05	1	negative
230.047	26.7	1	negative
230.057	45.25	1	negative
230.078	33.8	1	negative
230.184	129	1	negative
230.9	24.5	1	negative
230.916	137.25	1	negative
230.947	120.5	1	negative
230.997	23.2	1	negative
231.033	27.05	1	negative
231.037	20.3	1	negative
231.082	26.75	1	negative
231.088	274	1	negative
231.124	22.3	1	negative
231.16	156.6	1	negative
232.044	158.25	1	negative
232.127	23.4	1	negative
232.89	24.25	1	negative
232.945	66.8	1	negative
232.966	52.9	1	negative
232.995	25.1	1	negative
233.057	19.8	1	negative
233.079	26.95	1	negative
233.103	19.25	1	negative
233.104	277.1	1	negative
233.155	194.65	1	negative
233.969	55.25	1	negative
234.064	283.2	1	negative
234.158	283.8	1	negative
234.872	122.1	1	negative
234.887	24.3	1	negative
234.97	41.4	1	negative
234.981	48.45	1	negative
235.073	273.4	1	negative
235.079	76.85	1	negative
235.121	161.55	1	negative
235.134	142.2	1	negative
235.17	180.2	1	negative
235.927	61.65	1	negative
235.972	156.25	1	negative
235.985	50.3	1	negative
236.065	27.8	1	negative
236.078	18.35	1	negative
236.096	271.6	1	negative
236.173	184.65	1	negative
236.94	61.85	1	negative
237.054	21.35	1	negative
237.068	29.9	1	negative
237.114	289.45	1	negative
237.15	134.45	1	negative
237.186	186.9	1	negative
237.97	156.3	1	negative
238.153	131.7	1	negative
238.189	186.3	1	negative
238.932	46.5	1	negative
238.994	54.7	1	negative
239.016	26.6	1	negative
239.023	20.75	1	negative
239.06	162.55	1	negative
239.06	228.45	1	negative
239.068	278.4	1	negative
239.077	24.5	1	negative
239.129	284.95	1	negative
239.202	207.5	1	negative
239.238	165.25	1	negative
239.925	22	1	negative
240.062	286.5	1	negative
240.205	206.1	1	negative
240.871	129.05	1	negative
240.945	131.7	1	negative
240.992	47.05	1	negative
241.072	286	1	negative
241.092	47.35	1	negative
241.217	220.4	1	negative
242.176	269.3	1	negative
242.221	223.95	1	negative
242.919	25.15	1	negative
242.942	138.45	1	negative
243.04	23.55	1	negative
243.053	161.95	1	negative
243.062	24.9	1	negative
243.088	280.05	1	negative
243.124	19.25	1	negative
243.16	168.25	1	negative
243.197	141.65	1	negative
244.031	27.7	1	negative
244.171	193.1	1	negative
244.2	138.45	1	negative
244.908	35.15	1	negative
244.916	37.85	1	negative
244.986	284.9	1	negative
245.013	22.5	1	negative
245.114	19.9	1	negative
245.139	27.45	1	negative
245.997	155.7	1	negative
246.005	24.3	1	negative
246.052	24.95	1	negative
246.143	21.1	1	negative
246.898	140.65	1	negative
246.905	34.05	1	negative
246.961	32.6	1	negative
246.97	23.6	1	negative
246.981	51.7	1	negative
246.994	145.65	1	negative
247.119	19.25	1	negative
247.144	23.15	1	negative
247.17	183.15	1	negative
247.985	38.95	1	negative
248.174	167.7	1	negative
248.582	287.1	1	negative
248.902	34.5	1	negative
248.914	130.4	1	negative
248.94	60.45	1	negative
248.945	20.35	1	negative
248.96	41.85	1	negative
248.997	54.35	1	negative
249.151	281.95	1	negative
249.186	185.95	1	negative
250	41.55	1	negative
250.145	204.1	1	negative
250.189	182.6	1	negative
250.834	18.55	1	negative
250.898	68.85	1	negative
250.911	112.4	1	negative
250.938	66.05	1	negative
250.955	54.7	1	negative
251.096	283.1	1	negative
251.131	141.75	1	negative
251.148	199.85	1	negative
251.193	187.35	1	negative
251.202	200.65	1	negative
252.046	26.25	1	negative
252.205	201.45	1	negative
252.831	21.5	1	negative
252.937	75.25	1	negative
252.947	33.2	1	negative
253.031	30.95	1	negative
253.208	213	1	negative
253.217	218.3	1	negative
254.079	281.15	1	negative
254.115	278.35	1	negative
254.221	217.6	1	negative
254.623	23	1	negative
254.883	18.55	1	negative
254.907	142	1	negative
254.927	44.35	1	negative
254.944	29.65	1	negative
255.066	150.5	1	negative
255.124	24.3	1	negative
255.224	226.55	1	negative
255.233	238.9	1	negative
255.26	239.65	1	negative
255.59	127.25	1	negative
255.906	148.9	1	negative
255.96	123.3	1	negative
256.033	24.45	1	negative
256.094	18.25	1	negative
256.2	146.25	1	negative
256.236	239.8	1	negative
256.896	114.5	1	negative
256.915	111.45	1	negative
256.958	119.45	1	negative
257.066	60.9	1	negative
257.077	21.15	1	negative
257.139	141.45	1	negative
257.139	25.2	1	negative
257.239	239.25	1	negative
258.052	175.25	1	negative
258.215	153	1	negative
258.241	239.8	1	negative
258.932	39.05	1	negative
258.942	143.4	1	negative
259.012	21.95	1	negative
259.028	26.25	1	negative
259.094	17.35	1	negative
259.119	19.7	1	negative
259.13	17.85	1	negative
259.155	27.1	1	negative
259.173	144.4	1	negative
259.946	76.85	1	negative
260.023	20.05	1	negative
260.158	25.2	1	negative
260.177	138.4	1	negative
260.945	75.65	1	negative
260.979	24.7	1	negative
261.06	25.35	1	negative
261.134	211.55	1	negative
261.15	180	1	negative
262.045	24.7	1	negative
262.07	25.75	1	negative
262.095	132.7	1	negative
262.138	21.85	1	negative
262.62	28.55	1	negative
262.84	80.7	1	negative
262.872	125.35	1	negative
262.9	21.45	1	negative
262.919	94.75	1	negative
262.955	59.1	1	negative
262.976	40.45	1	negative
263.012	38.65	1	negative
263.023	18.9	1	negative
263.104	21.5	1	negative
263.202	193.95	1	negative
263.238	216.7	1	negative
263.979	44.1	1	negative
264.016	40.15	1	negative
264.107	22.25	1	negative
264.161	210.5	1	negative
264.837	81.35	1	negative
264.934	57.4	1	negative
264.971	55.1	1	negative
264.98	50.05	1	negative
265.057	118.45	1	negative
265.217	209.35	1	negative
266.018	22.75	1	negative
266.062	25	1	negative
266.088	18.45	1	negative
266.151	273.25	1	negative
266.221	213.45	1	negative
266.804	22.85	1	negative
266.929	59.75	1	negative
266.953	64	1	negative
266.963	30.9	1	negative
267	20.85	1	negative
267.057	51.3	1	negative
267.073	22.4	1	negative
267.144	271.2	1	negative
267.197	203.25	1	negative
267.233	231.35	1	negative
268.077	22.45	1	negative
268.127	30.75	1	negative
268.236	230.55	1	negative
268.801	22.85	1	negative
268.901	119	1	negative
268.925	126.35	1	negative
268.942	51.8	1	negative
269.088	23.05	1	negative
269.104	133.8	1	negative
269.139	29.6	1	negative
269.14	143.05	1	negative
269.176	272.3	1	negative
269.24	233.55	1	negative
269.249	251.55	1	negative
269.961	28.75	1	negative
270.091	24.55	1	negative
270.11	274.65	1	negative
270.208	131.9	1	negative
270.252	251.9	1	negative
270.798	22.55	1	negative
270.942	138.05	1	negative
271.192	184.35	1	negative
271.228	165.6	1	negative
271.256	253	1	negative
272.108	19.55	1	negative
272.231	167.75	1	negative
272.795	22.7	1	negative
272.901	137.25	1	negative
272.929	23.9	1	negative
272.958	132.6	1	negative
273.073	17.3	1	negative
273.134	143.2	1	negative
273.171	30.3	1	negative
273.188	160.15	1	negative
273.207	202.7	1	negative
274.105	19.1	1	negative
274.174	28	1	negative
274.211	207.6	1	negative
274.792	23.2	1	negative
274.868	15.75	1	negative
274.916	135.65	1	negative
274.926	23.8	1	negative
275.036	163.45	1	negative
275.176	30.85	1	negative
275.202	192.6	1	negative
275.88	110.6	1	negative
276.11	22.65	1	negative
276.111	138.75	1	negative
276.172	150.1	1	negative
276.178	29.9	1	negative
276.205	193.45	1	negative
276.833	24.35	1	negative
276.865	17.25	1	negative
276.876	116.3	1	negative
276.908	47.15	1	negative
276.97	60.5	1	negative
276.992	48.45	1	negative
277.995	41.65	1	negative
278.221	207.2	1	negative
278.83	22.8	1	negative
278.915	25.5	1	negative
278.95	53.15	1	negative
278.986	54.05	1	negative
278.996	46.55	1	negative
279.039	22.3	1	negative
279.072	19.15	1	negative
279.099	18.25	1	negative
279.125	284.35	1	negative
279.224	214.8	1	negative
279.233	226.05	1	negative
279.614	23.1	1	negative
279.989	32.15	1	negative
280.042	21.2	1	negative
280.124	119.7	1	negative
280.2	132.4	1	negative
280.626	122.75	1	negative
280.827	24.3	1	negative
280.921	51.85	1	negative
280.945	60.35	1	negative
281.036	21.75	1	negative
281.054	22.7	1	negative
281.239	231.75	1	negative
281.249	244.4	1	negative
282.006	20.4	1	negative
282.084	20.65	1	negative
282.208	135.05	1	negative
282.251	244.8	1	negative
282.778	23.2	1	negative
282.824	24.1	1	negative
282.958	39.35	1	negative
283.07	212.55	1	negative
283.138	142.5	1	negative
283.155	164.5	1	negative
283.171	200.2	1	negative
283.255	246.05	1	negative
283.264	264.8	1	negative
284.064	18.9	1	negative
284.112	163.25	1	negative
284.223	148.45	1	negative
284.231	176.25	1	negative
284.258	245.8	1	negative
284.268	266	1	negative
284.775	22.9	1	negative
284.909	110.7	1	negative
285.207	200.5	1	negative
285.227	149.25	1	negative
285.243	179	1	negative
285.271	263.5	1	negative
286.089	26.8	1	negative
286.247	182.15	1	negative
286.274	269.1	1	negative
286.772	22.95	1	negative
286.862	24.3	1	negative
286.89	135.8	1	negative
286.937	46.9	1	negative
286.95	125.2	1	negative
286.974	129.9	1	negative
287.069	165	1	negative
287.15	25.3	1	negative
287.15	153.45	1	negative
287.186	143.25	1	negative
287.187	47.75	1	negative
287.204	167.95	1	negative
287.223	217	1	negative
287.941	54.2	1	negative
287.977	42.8	1	negative
288.008	47.35	1	negative
288.19	44.45	1	negative
288.208	161.05	1	negative
288.769	22.85	1	negative
288.859	24.3	1	negative
288.932	133.15	1	negative
288.94	56.45	1	negative
288.953	45.95	1	negative
289.182	156.6	1	negative
289.217	212.2	1	negative
289.956	56.45	1	negative
290.02	20.85	1	negative
290.037	28.2	1	negative
290.088	20.55	1	negative
290.169	25.5	1	negative
290.767	22.65	1	negative
290.849	24.4	1	negative
290.856	24.25	1	negative
290.986	61.8	1	negative
291.083	19.65	1	negative
291.233	221.3	1	negative
292.003	39.3	1	negative
292.011	47.15	1	negative
292.164	138.75	1	negative
292.807	24.15	1	negative
292.818	21.75	1	negative
292.846	24.1	1	negative
292.883	65.35	1	negative
292.93	62.9	1	negative
292.94	49.1	1	negative
292.946	114.65	1	negative
292.966	52.75	1	negative
293.012	44.95	1	negative
293.052	24.1	1	negative
293.212	215.85	1	negative
293.249	238.35	1	negative
293.891	120.6	1	negative
293.969	56.55	1	negative
294.093	25.5	1	negative
294.181	271.15	1	negative
294.216	167.45	1	negative
294.252	238.95	1	negative
294.619	98.1	1	negative
294.804	23.7	1	negative
294.815	21.35	1	negative
294.843	24.5	1	negative
294.888	124.05	1	negative
294.924	54.95	1	negative
294.963	56.55	1	negative
295.005	39.35	1	negative
295.052	25.15	1	negative
295.089	50.35	1	negative
295.264	258.05	1	negative
295.984	23.8	1	negative
296.1	19.2	1	negative
296.135	24.8	1	negative
296.268	258.4	1	negative
296.801	23.8	1	negative
296.812	21.2	1	negative
296.891	21.35	1	negative
296.919	134.9	1	negative
297.153	267.25	1	negative
297.207	192.35	1	negative
297.235	171.35	1	negative
297.28	276.55	1	negative
297.883	22.45	1	negative
298.047	196.1	1	negative
298.114	23.1	1	negative
298.239	239.55	1	negative
298.283	277.55	1	negative
298.887	25	1	negative
298.99	20.3	1	negative
299.026	167.95	1	negative
299.081	169.25	1	negative
299.187	277.3	1	negative
299.187	161.7	1	negative
299.201	195.3	1	negative
299.223	212.95	1	negative
299.25	185	1	negative
299.88	22.4	1	negative
300.157	270.25	1	negative
300.226	206.3	1	negative
300.749	21.55	1	negative
300.877	23.2	1	negative
300.883	103.7	1	negative
300.953	51	1	negative
301.165	202.2	1	negative
301.182	137.55	1	negative
301.203	174.35	1	negative
301.218	200.65	1	negative
301.229	211.7	1	negative
301.238	236.65	1	negative
301.266	195.6	1	negative
301.957	51.75	1	negative
302.22	200.4	1	negative
302.242	239.45	1	negative
302.874	24.55	1	negative
302.932	23.55	1	negative
303.05	21.4	1	negative
303.233	220.8	1	negative
303.972	50.15	1	negative
304.053	29	1	negative
304.135	24.55	1	negative
304.235	222.1	1	negative
304.857	137.25	1	negative
305.023	49.8	1	negative
305.034	55.15	1	negative
305.082	147.35	1	negative
305.096	30.75	1	negative
305.176	143.5	1	negative
305.196	135.6	1	negative
305.215	152.1	1	negative
305.249	233.85	1	negative
305.961	22.9	1	negative
306.026	44.6	1	negative
306.218	156.1	1	negative
306.243	221.65	1	negative
306.252	233.3	1	negative
306.981	54.4	1	negative
307.002	27.3	1	negative
307.027	48.55	1	negative
307.067	25.5	1	negative
307.115	26.2	1	negative
307.158	142.1	1	negative
307.159	278.6	1	negative
307.195	278.5	1	negative
307.212	165.95	1	negative
307.255	234.05	1	negative
307.264	250	1	negative
307.985	51.65	1	negative
308.099	20.25	1	negative
308.268	249.95	1	negative
308.98	51.8	1	negative
309.079	56.45	1	negative
309.11	19.45	1	negative
309.119	24.2	1	negative
309.153	146.85	1	negative
309.271	251.25	1	negative
310.239	154.4	1	negative
310.275	279.9	1	negative
310.838	44.15	1	negative
310.935	138.8	1	negative
311.099	221.5	1	negative
311.259	201.4	1	negative
311.296	288.05	1	negative
312.019	28.1	1	negative
312.144	23.65	1	negative
312.172	271.1	1	negative
312.218	140.95	1	negative
312.254	162.4	1	negative
312.299	287.8	1	negative
312.894	129.55	1	negative
313.085	25.85	1	negative
313.202	146.05	1	negative
313.238	236.45	1	negative
313.275	201.75	1	negative
313.303	288.85	1	negative
313.931	121.75	1	negative
313.992	25.05	1	negative
314.079	184.9	1	negative
314.123	149.6	1	negative
314.234	151.2	1	negative
314.899	110.9	1	negative
314.928	125.45	1	negative
314.969	48.5	1	negative
315.099	135.45	1	negative
315.161	139.3	1	negative
315.192	224.15	1	negative
315.21	225.65	1	negative
315.218	119.9	1	negative
315.235	188.5	1	negative
315.927	126.35	1	negative
315.972	36.9	1	negative
316.041	25	1	negative
316.075	185.35	1	negative
316.171	23.5	1	negative
316.221	113	1	negative
316.249	152.05	1	negative
316.257	162.15	1	negative
316.907	185.1	1	negative
316.927	55.6	1	negative
316.948	50.3	1	negative
316.984	50.65	1	negative
317.037	149.9	1	negative
317.197	161.25	1	negative
317.225	244.65	1	negative
317.951	51.7	1	negative
317.988	37.65	1	negative
318.036	154.05	1	negative
318.068	30.25	1	negative
318.216	162.3	1	negative
318.885	69.15	1	negative
318.905	185.05	1	negative
318.98	53.3	1	negative
319.05	58.3	1	negative
319.067	20.9	1	negative
319.229	172.2	1	negative
319.241	18.5	1	negative
320.034	25.7	1	negative
320.232	167.55	1	negative
320.935	31.35	1	negative
320.971	42.4	1	negative
320.997	52.4	1	negative
321.018	33.65	1	negative
321.065	56.35	1	negative
321.08	27.8	1	negative
321.221	155.4	1	negative
321.243	186.6	1	negative
322	51.6	1	negative
322.208	217.3	1	negative
322.247	177.35	1	negative
322.932	25.7	1	negative
322.995	51.9	1	negative
323.151	136.4	1	negative
323.169	152.35	1	negative
323.189	209.75	1	negative
323.222	221.45	1	negative
323.259	192	1	negative
324.021	24.25	1	negative
324.073	19.15	1	negative
324.193	201.6	1	negative
324.225	224.4	1	negative
324.254	245.25	1	negative
324.262	189.5	1	negative
324.762	22.55	1	negative
324.914	57.6	1	negative
325.184	260.4	1	negative
325.217	202.75	1	negative
325.25	212.8	1	negative
325.275	207.9	1	negative
325.312	288.55	1	negative
326.034	29.05	1	negative
326.065	20.8	1	negative
326.188	278.6	1	negative
326.27	166.7	1	negative
326.76	21.5	1	negative
326.919	36.9	1	negative
326.93	48	1	negative
326.974	57.3	1	negative
327.161	113.75	1	negative
327.234	214	1	negative
327.245	219.7	1	negative
327.254	244.45	1	negative
327.272	220.8	1	negative
327.29	205.85	1	negative
328.078	26.95	1	negative
328.107	23.65	1	negative
328.168	159.8	1	negative
328.221	145.85	1	negative
328.235	211.75	1	negative
328.257	244.2	1	negative
328.757	21.8	1	negative
328.901	131.4	1	negative
328.984	48.95	1	negative
329.029	23.95	1	negative
329.215	148.95	1	negative
329.249	225.05	1	negative
329.261	237.3	1	negative
329.27	262.8	1	negative
329.988	37.6	1	negative
330.085	18.2	1	negative
330.134	138	1	negative
330.179	117.6	1	negative
330.2	118.3	1	negative
330.252	225.55	1	negative
330.273	268.3	1	negative
330.754	21.5	1	negative
330.901	123.25	1	negative
330.907	79.4	1	negative
330.915	139.3	1	negative
330.942	55.2	1	negative
330.964	42.8	1	negative
331	52.65	1	negative
331.061	52	1	negative
331.129	30.85	1	negative
331.192	137.4	1	negative
331.205	167.5	1	negative
331.212	168.15	1	negative
331.264	240.9	1	negative
331.967	46.65	1	negative
332.003	52.85	1	negative
332.252	151	1	negative
332.268	240.9	1	negative
332.676	164.25	1	negative
332.751	21.9	1	negative
332.875	72.75	1	negative
332.884	119.65	1	negative
332.885	20.75	1	negative
332.901	66.5	1	negative
332.922	59.35	1	negative
332.958	56.65	1	negative
332.996	45	1	negative
333.004	38.5	1	negative
333.228	192.15	1	negative
333.271	241.5	1	negative
333.28	257.3	1	negative
334.284	258.25	1	negative
334.896	135.4	1	negative
334.917	64.6	1	negative
335.034	30.3	1	negative
335.189	145.55	1	negative
335.221	218.05	1	negative
336.255	159.35	1	negative
336.947	34.95	1	negative
336.971	47.05	1	negative
337.11	54.5	1	negative
337.206	281.55	1	negative
337.236	236	1	negative
337.257	217.4	1	negative
338.037	22.2	1	negative
338.197	162.95	1	negative
338.27	166.8	1	negative
338.785	23.7	1	negative
338.868	104.95	1	negative
338.922	116.2	1	negative
338.93	131.55	1	negative
339.019	146.75	1	negative
339.29	213.4	1	negative
340.05	30.45	1	negative
340.236	218.55	1	negative
340.736	22.85	1	negative
340.783	23.5	1	negative
340.945	49.45	1	negative
340.99	52.3	1	negative
341.109	133.8	1	negative
341.179	141.75	1	negative
341.197	283.45	1	negative
341.238	216.35	1	negative
341.252	201.75	1	negative
341.288	255.6	1	negative
341.949	41.55	1	negative
341.999	18.85	1	negative
342.242	216.15	1	negative
342.255	205.55	1	negative
342.291	267.3	1	negative
342.734	22.8	1	negative
342.883	84.4	1	negative
342.904	59.6	1	negative
342.948	64.75	1	negative
343.176	159.1	1	negative
343.213	155.85	1	negative
343.228	169.95	1	negative
344.281	218.05	1	negative
344.731	22.85	1	negative
344.82	24.1	1	negative
344.875	141.25	1	negative
344.896	51.95	1	negative
344.958	59.25	1	negative
344.979	45.4	1	negative
344.998	21.6	1	negative
345.015	39.95	1	negative
345.032	170.7	1	negative
345.192	147.1	1	negative
345.205	202.8	1	negative
345.77	212.4	1	negative
345.983	40.45	1	negative
346.019	41	1	negative
346.177	152	1	negative
346.208	208.4	1	negative
346.728	22.8	1	negative
346.817	24.1	1	negative
346.89	80.95	1	negative
346.916	53.55	1	negative
346.938	57	1	negative
346.974	53.7	1	negative
346.983	45.95	1	negative
347.011	46.8	1	negative
347.02	43.7	1	negative
347.171	196.35	1	negative
347.189	200.75	1	negative
347.221	222.45	1	negative
348.175	204.1	1	negative
348.224	224.45	1	negative
348.725	21.5	1	negative
348.932	62.8	1	negative
349.061	50.1	1	negative
349.129	144.95	1	negative
349.148	144.55	1	negative
349.168	203.4	1	negative
349.187	146.35	1	negative
349.223	167.3	1	negative
349.236	243.75	1	negative
350.155	25.15	1	negative
350.209	216.8	1	negative
350.24	237.45	1	negative
350.252	197.1	1	negative
350.27	165.3	1	negative
350.804	22.7	1	negative
350.945	41.6	1	negative
350.963	35.7	1	negative
351.164	147.35	1	negative
351.221	239	1	negative
351.236	185.3	1	negative
351.265	219.8	1	negative
351.997	18.35	1	negative
352.086	28.5	1	negative
352.213	161.15	1	negative
352.224	238.95	1	negative
352.286	172.3	1	negative
352.774	22.25	1	negative
352.861	130.5	1	negative
352.883	116.4	1	negative
352.897	88.15	1	negative
352.945	130.6	1	negative
353.013	152.15	1	negative
353.2	278.25	1	negative
353.233	147.2	1	negative
353.251	192.05	1	negative
353.281	239.6	1	negative
353.949	30.05	1	negative
354.013	152.8	1	negative
354.301	179.2	1	negative
354.878	122.35	1	negative
354.925	46.75	1	negative
354.961	47.65	1	negative
355.01	153.45	1	negative
355.035	160.45	1	negative
355.088	17.7	1	negative
355.192	152.55	1	negative
355.205	171.6	1	negative
355.23	194.75	1	negative
355.249	160.05	1	negative
355.266	222.6	1	negative
355.286	254.7	1	negative
355.842	22.55	1	negative
355.928	57.05	1	negative
355.995	39.8	1	negative
356.281	249.15	1	negative
356.289	189.7	1	negative
356.92	57.85	1	negative
356.94	44.9	1	negative
357.192	156.75	1	negative
357.208	158.55	1	negative
357.228	167.65	1	negative
357.265	187.35	1	negative
357.712	146.9	1	negative
357.839	22.2	1	negative
358.208	146.1	1	negative
358.224	140.85	1	negative
358.232	167.7	1	negative
358.25	204.2	1	negative
358.268	188.8	1	negative
358.297	220.4	1	negative
358.912	47.8	1	negative
358.995	49.6	1	negative
359.048	176.35	1	negative
359.084	186.85	1	negative
359.125	141.55	1	negative
359.208	158.45	1	negative
359.221	207.4	1	negative
359.244	196.25	1	negative
359.263	203.3	1	negative
359.297	252.65	1	negative
359.836	22.25	1	negative
360.239	151.6	1	negative
360.283	199.55	1	negative
360.85	136.75	1	negative
360.87	59.45	1	negative
360.93	53.15	1	negative
360.944	218.9	1	negative
360.953	52.1	1	negative
360.99	51.1	1	negative
360.999	46.6	1	negative
361.203	143.85	1	negative
361.237	224.75	1	negative
361.26	209.9	1	negative
361.877	115.45	1	negative
361.957	56.35	1	negative
362.172	133.6	1	negative
362.191	205.9	1	negative
362.239	225.1	1	negative
362.948	55.9	1	negative
362.971	68.5	1	negative
363.043	260.4	1	negative
363.076	49.9	1	negative
363.14	164.75	1	negative
363.252	227.1	1	negative
364.042	150	1	negative
364.961	42.15	1	negative
365.039	149.65	1	negative
365.181	144.1	1	negative
365.246	18.65	1	negative
365.246	233.9	1	negative
366.25	229.65	1	negative
366.266	158.25	1	negative
366.271	269.8	1	negative
366.901	130.75	1	negative
367.089	25.6	1	negative
367.215	162.9	1	negative
367.227	272.75	1	negative
367.231	168.1	1	negative
367.904	131.9	1	negative
368.034	25.05	1	negative
368.247	236.55	1	negative
368.317	185.9	1	negative
368.897	130.15	1	negative
368.94	49.85	1	negative
368.977	128.9	1	negative
369.051	160.1	1	negative
369.172	212.15	1	negative
369.228	168.4	1	negative
369.247	192.65	1	negative
369.301	265.6	1	negative
369.677	220.75	1	negative
369.901	133.4	1	negative
369.944	50.85	1	negative
370.011	46.4	1	negative
370.054	160.55	1	negative
370.099	20.05	1	negative
370.178	84.3	1	negative
370.852	84.9	1	negative
370.878	73.65	1	negative
370.895	129.55	1	negative
370.935	56.45	1	negative
370.956	48.95	1	negative
371.03	72.55	1	negative
371.066	178.75	1	negative
371.085	23.3	1	negative
371.221	212.9	1	negative
371.244	184.55	1	negative
371.262	188.5	1	negative
371.28	190	1	negative
371.868	119.45	1	negative
372.239	144.6	1	negative
372.276	233.75	1	negative
372.915	55.8	1	negative
372.927	37.6	1	negative
373.01	46.4	1	negative
373.045	184.65	1	negative
373.141	140.55	1	negative
373.223	165.55	1	negative
373.26	215.6	1	negative
373.278	212.65	1	negative
373.947	24.15	1	negative
374.013	50.7	1	negative
374.209	201.1	1	negative
374.865	144.35	1	negative
374.886	59.5	1	negative
374.969	56.1	1	negative
375.015	48	1	negative
375.275	234.15	1	negative
375.294	253.6	1	negative
375.972	49.4	1	negative
376.096	27.15	1	negative
376.115	150	1	negative
376.185	139.35	1	negative
376.251	170.9	1	negative
376.278	233.8	1	negative
376.296	258.45	1	negative
376.897	23.55	1	negative
376.907	135.05	1	negative
376.966	46.8	1	negative
377.058	151.5	1	negative
377.091	42.5	1	negative
377.16	141.8	1	negative
377.217	224.8	1	negative
377.218	159.55	1	negative
377.236	244.3	1	negative
377.281	233.35	1	negative
378.058	149.25	1	negative
378.221	160.3	1	negative
378.241	244.5	1	negative
378.258	184.05	1	negative
378.284	233.7	1	negative
378.893	23.85	1	negative
379.055	149.1	1	negative
379.197	151.95	1	negative
379.262	246.95	1	negative
379.296	244.5	1	negative
379.972	19.5	1	negative
380.033	151.45	1	negative
380.226	161.3	1	negative
380.256	268.55	1	negative
380.881	68.15	1	negative
380.891	24	1	negative
381.205	165.5	1	negative
381.247	168.9	1	negative
382.05	26.4	1	negative
382.235	168.2	1	negative
382.721	21.55	1	negative
382.886	93.8	1	negative
382.907	129.8	1	negative
382.956	48.65	1	negative
383.075	19.15	1	negative
383.317	284.7	1	negative
383.959	36.85	1	negative
384.718	22.6	1	negative
384.914	50.75	1	negative
384.935	45.8	1	negative
384.961	41.55	1	negative
384.972	50.1	1	negative
385.046	165.25	1	negative
385.205	107.25	1	negative
385.237	214.1	1	negative
385.26	190.75	1	negative
386.715	21.55	1	negative
386.873	68.85	1	negative
386.93	53.3	1	negative
386.989	19.2	1	negative
387.026	46.1	1	negative
387.097	205.05	1	negative
387.166	33.5	1	negative
387.219	165.85	1	negative
387.239	160.75	1	negative
387.274	217.65	1	negative
387.286	164.85	1	negative
387.293	250.4	1	negative
387.33	280.6	1	negative
388.029	44.9	1	negative
388.123	20.7	1	negative
388.712	21.55	1	negative
388.922	27.3	1	negative
388.959	39.15	1	negative
388.985	53.4	1	negative
389.031	44.2	1	negative
389.053	52.7	1	negative
389.077	186.2	1	negative
389.125	24.35	1	negative
389.166	25.55	1	negative
389.272	216.95	1	negative
389.291	234.15	1	negative
389.988	260	1	negative
389.988	54.85	1	negative
390.076	186.6	1	negative
390.313	254.2	1	negative
390.709	21.95	1	negative
390.844	23.45	1	negative
390.881	90.45	1	negative
390.942	57.6	1	negative
390.983	49.65	1	negative
391.081	52.1	1	negative
391.107	50.1	1	negative
391.123	19.95	1	negative
391.213	151.25	1	negative
391.262	238.85	1	negative
392.289	131.15	1	negative
392.317	178.15	1	negative
392.707	23.15	1	negative
392.75	23.7	1	negative
392.855	121.4	1	negative
392.894	68.35	1	negative
392.902	53.85	1	negative
392.977	159.6	1	negative
393.171	155.4	1	negative
393.212	158.55	1	negative
393.26	239.3	1	negative
393.278	17.75	1	negative
393.278	258.65	1	negative
394.022	29.25	1	negative
394.281	258.45	1	negative
394.333	191.3	1	negative
394.747	23.65	1	negative
394.917	49.35	1	negative
394.961	61.6	1	negative
394.976	281.85	1	negative
395.19	117.35	1	negative
395.206	137.75	1	negative
395.245	192.75	1	negative
396.065	26.95	1	negative
396.193	113.35	1	negative
396.223	188.6	1	negative
396.248	175.2	1	negative
396.278	250.1	1	negative
396.744	23.75	1	negative
396.855	66.7	1	negative
396.878	90.9	1	negative
396.972	49.3	1	negative
397.205	77.15	1	negative
397.259	197.35	1	negative
397.332	283.1	1	negative
397.974	39.65	1	negative
398.336	283.95	1	negative
398.695	22.9	1	negative
398.847	76.45	1	negative
398.951	42.05	1	negative
398.976	39.4	1	negative
398.987	50.3	1	negative
399.062	165.45	1	negative
399.202	136.4	1	negative
399.221	221.15	1	negative
399.275	218.15	1	negative
399.99	38.25	1	negative
400.224	221.3	1	negative
400.242	155.5	1	negative
400.279	223.1	1	negative
400.307	259.15	1	negative
400.692	21.7	1	negative
400.868	126.15	1	negative
400.888	66	1	negative
400.909	55.7	1	negative
400.945	53.2	1	negative
401.193	139.5	1	negative
401.218	146.75	1	negative
401.235	228.15	1	negative
401.255	154.1	1	negative
401.291	237.05	1	negative
401.301	164.55	1	negative
401.309	260.5	1	negative
402.037	25.7	1	negative
402.117	148.5	1	negative
402.258	152.2	1	negative
402.313	259.75	1	negative
402.689	22.9	1	negative
402.884	122.05	1	negative
402.904	61.15	1	negative
402.938	35.75	1	negative
402.975	43.55	1	negative
403.021	33.65	1	negative
403.069	58.05	1	negative
403.211	142.1	1	negative
403.307	258.5	1	negative
404.004	52.4	1	negative
404.292	199.5	1	negative
404.31	259.25	1	negative
404.687	22.85	1	negative
404.776	24.05	1	negative
404.934	41.75	1	negative
404.957	56.15	1	negative
405.098	51.5	1	negative
405.229	152.6	1	negative
405.25	179	1	negative
405.268	267.25	1	negative
405.312	254.55	1	negative
406.134	92	1	negative
406.195	117.3	1	negative
406.253	175.15	1	negative
406.271	182.65	1	negative
406.289	251	1	negative
406.315	256.3	1	negative
406.684	23.15	1	negative
406.917	52.9	1	negative
406.949	217.35	1	negative
406.956	55.1	1	negative
407.188	158	1	negative
407.257	201.1	1	negative
408.211	116.85	1	negative
408.286	272.95	1	negative
408.876	61.95	1	negative
408.933	42.1	1	negative
408.946	218	1	negative
408.977	49.05	1	negative
409.167	156.65	1	negative
409.224	145.05	1	negative
409.237	165.3	1	negative
409.256	196.35	1	negative
409.307	160.25	1	negative
409.369	274.35	1	negative
410.081	27.35	1	negative
410.165	125	1	negative
410.221	161.1	1	negative
410.239	164.75	1	negative
410.892	58.5	1	negative
410.987	36.7	1	negative
411.252	222.8	1	negative
411.275	201.65	1	negative
411.349	286.05	1	negative
411.99	36.9	1	negative
412.159	142.3	1	negative
412.206	129.75	1	negative
412.852	95.25	1	negative
412.883	51.75	1	negative
412.918	62.85	1	negative
412.946	51.4	1	negative
412.967	129.9	1	negative
413.003	38.4	1	negative
413.197	179.4	1	negative
413.254	150.55	1	negative
413.268	145.8	1	negative
413.291	215.3	1	negative
413.97	129.65	1	negative
414.007	38.3	1	negative
414.258	146.4	1	negative
414.27	149.8	1	negative
414.821	74.1	1	negative
414.877	74.75	1	negative
414.925	52.35	1	negative
414.999	48.8	1	negative
415.252	181.6	1	negative
415.27	187.3	1	negative
415.289	207.25	1	negative
415.307	237.4	1	negative
415.322	219.55	1	negative
415.798	22.6	1	negative
416.053	25.35	1	negative
416.273	159.1	1	negative
416.325	213.95	1	negative
416.899	122.2	1	negative
416.92	61.85	1	negative
417.048	56.6	1	negative
417.229	181	1	negative
417.269	260.1	1	negative
417.286	206.45	1	negative
417.322	258.45	1	negative
418.326	258.2	1	negative
418.95	35.9	1	negative
418.974	141.45	1	negative
419.051	194.85	1	negative
419.114	50.55	1	negative
419.247	169.6	1	negative
419.284	204.35	1	negative
419.326	250.1	1	negative
420.305	196.8	1	negative
420.849	117.45	1	negative
420.932	43.5	1	negative
420.965	220.6	1	negative
421.061	27.3	1	negative
421.155	174.05	1	negative
421.224	123.7	1	negative
421.224	152.85	1	negative
421.291	204.15	1	negative
422.183	117.5	1	negative
422.228	125.55	1	negative
422.239	166.15	1	negative
422.912	46.65	1	negative
422.949	47.8	1	negative
422.962	220.55	1	negative
423.26	238	1	negative
423.276	217.4	1	negative
423.306	257.85	1	negative
424.18	129	1	negative
424.198	116.8	1	negative
424.278	216.45	1	negative
424.907	58	1	negative
424.928	53.25	1	negative
425.053	181.9	1	negative
425.237	229.55	1	negative
425.255	168.6	1	negative
425.291	207.35	1	negative
425.364	270.3	1	negative
426.866	62.1	1	negative
426.877	182.6	1	negative
[truncated: 1,521 more rows]
