# Supplementary material for: Clinically distinct metabotypes of pediatric MASLD identified through unsupervised clustering of NASH CRN data
Source: Nat Commun. 2026 Feb 24;17:3107. doi: 10.1038/s41467-026-69735-z (PMC13039967; doi:10.1038/s41467-026-69735-z)
Supplement: Supplementary file 6 — Source Data [file 41467_2026_69735_MOESM6_ESM.xlsx]

## Sheet: Figure 1
Figure 1	AGE range	WC..cm.	ALT	AST	TRIG	HDL	LDL	Uric.acid..mg.dL.	SBP	HOMA2_IR	VLDL	Adv_fibrosis	cluster	MASH_new
	11–13	95.7	104	66	136	37	95	6.1	126	0.588235	27.2	1	1	1
	14–16	119.9	168	99	190	38	115	6.2	137	10	38	0	3	1
	11–13	94.15	79	38	110	40	93	5.4	94	1.14025	22	0	1	0
	11–13	87.75	62	40	77	33	104	4.9	121	3.92157	15.4	0	1	0
	11–13	119.38	257	145	150	33	111	6.8	145	3.74532	30	1	2	1
	14–16	105.41	40	30	122	39	117	3.8	104	1.83486	24.4	0	1	1
	11–13	112.3	63	32	228	31	130	4.2	133	0.492611	45.6	0	3	1
	17–18	107.2	109	53	149	39	99	8.3	115	0.641026	29.8	0	3	1
	11–13	102	83	41	200	55	85	5.8	129	2.63852	40	0	3	1
	14–16	121.2	126	80	142	46	139	5.6	113	1.26904	28.4	0	3	1
	8–10	80.4	80	58	38	44	105	4.8	102	2.04499	7.6	0	1	1
	14–16	131.55	48	33	174	38	131	8.2	139	5.74713	34.8	0	3	1
	17–18	137.25	279	141	69	59	177	5.4	144	10.101	13.8	0	2	1
	11–13	105.25	75	41	115	38	132	4.9	108	3.26797	23	0	1	0
	11–13	97.7	149	75	106	27	93	6.3	112	2.44499	21.2	1	1	1
	8–10	105.1	93	62	373	32	98	5	122	12.0482	74.6	0	3	1
	11–13	121.4	180	176	84	45	160	5.8	142	6.99301	16.8	0	2	1
	11–13	104.7	71	38	85	31	102	7.4	154	7.29927	17	0	3	1
	11–13	97.1	97	51	146	41	108	4.6	119	7.0922	29.2	0	1	0
	5–7	75.35	114	89	319	28	157	5.3	102	0.971817	63.8	0	1	1
	11–13	114.45	84	56	160	47	164	7.6	131	9.09091	32	1	3	1
	14–16	90.45	128	67	114	32	166	7.3	107	3.01205	22.8	0	1	1
	8–10	96.05	63	45	115	32	90	6.3	151	2.51889	23	0	1	1
	11–13	102.4	138	76	234	31	94	6.7	127	9.43396	46.8	1	3	1
	11–13	117.9	65	52	134	49	101	4.2	129	2.84091	26.8	0	1	1
	14–16	144.15	99	53	54	45	61	5.6	128	5.15464	10.8	0	3	0
	8–10	100.076	248	136	146	36	68	7.8	132	3.31126	29.2	0	2	1
	14–16	129.8	79	49	217	28	118	8.3	152	8.13008	43.4	0	3	0
	14–16	121.65	64	47	158	38	126	5.5	129	4.80769	31.6	0	3	1
	11–13	100.75	132	50	103	37	128	7.1	104	2.76243	20.6	0	1	1
	8–10	99.1	27	28	163	41	93	5.2	130	0.749625	32.6	0	1	1
	11–13	115.5	85	34	105	38	129	5.3	123	4.5045	21	0	1	1
	5–7	72.45	33	34	83	48	96	4.2	112	3.81679	16.6	0	1	0
	8–10	86.35	63	42	69	43	111	5.1	111	1.1655	13.8	0	1	1
	14–16	96.6	101	81	337	37	145	9.3	148	3.73134	67.4	0	3	1
	8–10	107.5	74	49	59	34	95	4.3	132	3.87597	11.8	0	1	1
	11–13	113.35	127	59	71	40	127	7.2	152	6.0241	14.2	0	3	1
	11–13	111	136	71	161	49	99	6	136	4.9505	32.2	0	3	1
	14–16	113.6	157	65	90	37	146	7.4	152	7.0922	18	0	3	1
	14–16	107.9	100	43	212	34	127	8.3	124	2.92398	42.4	0	3	0
	14–16	131.75	85	53	147	41	115	5	127	5.58659	29.4	0	3	0
	11–13	82.85	24	21	128	35	85	4.6	124	3.40136	25.6	0	1	0
	14–16	99.95	174	106	380	35	172	5.7	128	2.7248	76	0	3	1
	11–13	120.75	114	85	79	33	64	4.6	111	3.26797	15.8	1	1	1
	11–13	97.15	87	56	238	38	103	6.6	118	2.05761	47.6	0	3	1
	11–13	97.917	169	73	181	58	116	7.8	111	3.61011	36.2	0	3	0
	8–10	89.9	259	180	74	28	102	5.3	127	6.49351	14.8	1	2	1
	8–10	85.95	62	45	236	37	116	6	128	2.20751	47.2	1	1	1
	14–16	123.19	82	35	187	27	62	10	144	2.45098	37.4	1	3	1
	11–13	130.8	70	51	100	36	101	7.7	126	4.04858	20	0	3	1
	17–18	100.4	109	68	509	42	183	6.8	131	6.49351	101.8	0	3	1
	11–13	132.334	95	84	237	34	89	5	126	3.01205	47.4	0	3	1
	14–16	103.25	74	38	107	44	122	9.4	140	3.50877	21.4	0	3	1
	11–13	102.05	61	19	176	45	114	4.9	106	3.01205	35.2	0	1	1
	11–13	97.8	105	49	234	42	146	5.4	108	4.52489	46.8	1	3	1
	11–13	109.6	130	64	319	29	122	6.4	119	4.44444	63.8	0	3	1
	14–16	115.57	262	120	128	45	142	6.3	110	2.26757	25.6	1	2	1
	11–13	133.25	49	29	195	35	146	5.7	116	10	39	0	3	0
	14–16	118.25	68	35	105	35	131	6.3	130	4.4843	21	0	3	0
	11–13	113.6	61	55	129	36	163	7.5	119	3.87597	25.8	0	3	1
	8–10	84.2	78	53	55	41	132	5.4	125	1.82815	11	0	1	1
	8–10	99.25	55	41	97	41	120	5.3	123	2.48139	19.4	0	1	1
	11–13	126.8	66	38	122	36	98	5.8	119	10.8696	24.4	0	3	1
	14–16	140.4	86	47	70	33	105	7.7	146	1.93798	14	0	3	0
	8–10	105.7	64	49	244	25	110	5.5	152	11.6279	48.8	1	3	1
	5–7	89.85	108	49	91	37	120	5.5	126	3.62319	18.2	1	1	1
	11–13	84.6	36	31	122	51	115	5.1	108	1.63666	24.4	0	1	1
	14–16	139.95	79	49	267	35	157	5.7	154	6.80272	53.4	0	3	1
	11–13	97.75	261	162	103	49	151	6.2	130	3.20513	20.6	1	2	1
	11–13	102.6	265	151	146	29	103	7.4	128	10.3093	29.2	0	2	1
	11–13	94.4	73	45	230	31	131	5.2	104	2.32558	46	0	1	1
	17–18	101.25	117	55	96	38	96	7.2	116	2.079	19.2	0	3	1
	11–13	81.55	83	59	35	52	79	5.2	119	1.51515	7	0	1	1
	8–10	92.7	85	37	39	49	86	6.4	123	2.43309	7.8	0	1	1
	14–16	121.9	88	65	106	31	107	6.9	130	3.37838	21.2	0	3	1
	11–13	95.6	96	44	162	42	142	7.9	137	3.84615	32.4	0	3	0
	11–13	109	189	122	328	35	95	5	137	10.2041	65.6	0	2	1
	14–16	112.6	94	38	126	29	152	6.9	118	8.77193	25.2	0	3	0
	8–10	101.5	63	33	88	52	89	5.3	131	3.01205	17.6	0	1	0
	14–16	100.33	74	34	188	34	111	4.4	118	3.81679	37.6	0	3	1
	14–16	127	64	69	114	55	95	5.2	118	3.03951	22.8	0	3	1
	8–10	80.9	73	55	62	46	111	4	94	1.05042	12.4	0	1	0
	14–16	112.3	167	115	298	30	54	8.3	138	5.37634	59.6	0	3	1
	14–16	99	128	54	162	52	126	7.6	145	1.75747	32.4	0	3	1
	8–10	91.7	65	32	152	33	110	5.2	104	2.6738	30.4	0	1	1
	14–16	125.35	65	46	369	32	129	7.6	114	3.21543	73.8	0	3	0
	11–13	104.4	144	62	212	40	213	4.2	112	2.5	42.4	0	3	1
	11–13	64.6	240	95	155	39	123	4.6	120	5.05051	31	0	2	1
	17–18	117.5	181	78	80	32	91	8.7	139	5.20833	16	0	3	1
	14–16	108.65	102	58	208	26	108	6.8	131	4.62963	41.6	0	3	1
	14–16	108.5	73	123	284	49	140	8.3	128	8.26446	56.8	0	3	1
	14–16	104.902	134	41	143	35	79	4.7	111	3.55872	28.6	0	1	1
	8–10	90.2	225	120	142	33	98	5.6	91	3.87597	28.4	1	2	1
	11–13	94.996	108	63	144	40	107	5.2	129	2.5	28.8	0	1	1
	14–16	119.5	172	92	78	28	101	7.8	129	5.40541	15.6	0	3	1
	11–13	106.7	244	103	133	34	149	7.2	107	6.25	26.6	0	2	1
	11–13	114.1	60	39	66	45	94	8.3	126	3.62319	13.2	0	3	1
	11–13	112.95	227	76	139	47	100	6.6	117	7.46269	27.8	1	2	1
	11–13	90.424	120	47	166	48	132	8.8	105	2.50627	33.2	0	3	1
	11–13	102.6	80	39	254	38	102	4.2	138	3.20513	50.8	0	3	1
	11–13	93.85	33	28	101	61	118	5.3	129	0.221386	20.2	0	1	1
	14–16	122.5	59	27	271	32	55	6.8	105	3.22581	54.2	0	3	0
	14–16	102.9	83	41	70	25	88	6.6	153	4.92611	14	0	3	1
	8–10	106.75	142	81	169	29	82	4.6	123	5.74713	33.8	0	1	1
	17–18	134.5	76	40	109	28	101	8.1	139	3.38983	21.8	0	3	1
	11–13	110.744	265	217	227	31	145	6.8	133	6.06061	45.4	1	2	1
	8–10	87.4	118	70	63	41	91	4.2	127	2.36967	12.6	0	1	1
	11–13	106.45	328	138	102	40	95	4.9	124	4.6729	20.4	0	2	1
	14–16	104	138	67	66	42	54	7.2	134	5.40541	13.2	0	1	0
	11–13	100	74	44	466	30	109	7.5	112	3.95257	93.2	0	3	1
	11–13	114.8	223	117	69	39	71	7.9	112	4.90196	13.8	1	2	1
	14–16	133.5	103	57	190	27	132	6.2	130	6.84932	38	0	3	0
	8–10	104.25	37	31	137	41	105	5.8	123	4.09836	27.4	1	1	1
	8–10	86.5	155	77	133	47	105	3.9	130	2.77778	26.6	0	1	0
	11–13	108.55	138	81	136	50	93	5.3	128	7.5188	27.2	0	3	1
	11–13	111.25	59	48	39	28	74	5.7	130	10.5263	7.8	0	1	1
	11–13	105.7	52	39	194	55	105	4.6	101	7.35294	38.8	0	1	1
	14–16	118.8	52	38	177	50	73	6.1	150	6.89655	35.4	0	3	0
	5–7	80	70	53	121	28	76	4.1	107	3.18471	24.2	0	1	1
	8–10	94	112	61	52	45	57	7.3	111	3.20513	10.4	0	1	0
	11–13	117.2	113	60	99	46	60	6.3	129	5.34759	19.8	0	1	1
	14–16	136.25	48	32	146	31	113	6.6	130	6.84932	29.2	0	3	0
	11–13	100.6	215	115	151	42	103	6.2	137	4.87805	30.2	1	2	1
	8–10	86.3	50	43	64	49	45	3.2	118	2.05761	12.8	0	1	0
	17–18	101	107	49	114	24	83	10.3	113	4.06504	22.8	0	3	1
	14–16	102.5	43	44	82	31	47	3.8	109	1.53139	16.4	0	1	0
	8–10	105.7	33	41	110	35	122	4.7	120	9.90099	22	0	1	0
	14–16	125.1	60	43	176	23	101	6.4	147	2.89855	35.2	0	3	0
	14–16	106.3	80	58	95	47	156	7.1	122	1.66667	19	0	3	1
	14–16	88.25	22	32	44	42	35	7.8	113	1.20627	8.8	0	1	0
	11–13	87.7	20	25	63	43	76	5.4	120	3.16456	12.6	0	1	0
	17–18	98.8	26	19	84	41	65	5.8	114	2.27273	16.8	0	1	0
	11–13	107	81	60	161	36	74	3.5	102	1.8018	32.2	0	1	0
	14–16	101	96	60	58	44	73	4.6	124	2.6455	11.6	0	1	0
	14–16	108.3	60	40	71	34	72	7.7	127	4.40529	14.2	0	3	1
	17–18	126.5	80	52	130	28	86	6.5	119	3.44828	26	0	3	0
	17–18	115.5	76	43	128	27	121	8.8	138	2.06186	25.6	0	3	0
	11–13	120.5	26	31	55	69	90	7.2	125	3.63636	11	0	1	0
	8–10	111.2	31	24	77	35	74	3.9	113	4.7619	15.4	1	1	1
	17–18	113.7	67	35	172	39	62	5.8	127	2.31481	34.4	0	3	0
	11–13	105.25	48	29	61	44	89	2.4	114	2.10084	12.2	0	1	1
	11–13	114.8	49	36	364	33	56	7.8	125	9.17431	72.8	0	3	0
	14–16	139	48	38	158	30	126	10.8	129	9.43396	31.6	0	3	1
	8–10	92.25	110	79	170	37	134	4.3	99	3.24675	34	1	1	1
	8–10	89	72	65	82	43	110	3.1	116	4.34783	16.4	0	1	1
	14–16	107.3	309	141	140	45	98	4.2	101	6.80272	28	0	2	1
	11–13	107	31	39	180	48	110	6	107	2.0284	36	0	1	1
	8–10	127.75	59	48	159	45	52	5.6	122	4.329	31.8	0	1	1
	8–10	100.2	54	47	107	46	89	3.4	102	2.80112	21.4	0	1	0
	8–10	82.5	65	46	187	53	78	4.9	119	2.43902	37.4	0	1	0
	5–7	87.25	66	44	43	40	47	5.3	102	2.46914	8.6	0	1	0
	14–16	114.95	169	74	176	31	101	8.3	129	7.0922	35.2	1	3	1
	17–18	117.65	85	45	176	33	91	9.2	135	4.71698	35.2	0	3	1
	8–10	78.5	31	33	110	39	114	4.6	112	1.65563	22	0	1	1
	5–7	88.05	84	44	87	32	75	6.2	124	1.73913	17.4	0	1	0
	11–13	115.55	97	69	159	44	110	5.4	125	4.87805	31.8	0	3	1
	11–13	114.65	55	30	119	35	81	5.2	113	2.6455	23.8	0	1	0
	8–10	94.4	78	49	57	46	71	3.3	119	1.28535	11.4	0	1	1
	8–10	96.4	84	48	60	40	52	6.4	97	2.05761	12	0	1	1
	17–18	131.75	39	23	241	30	78	8.3	142	4.25532	48.2	0	3	0
	8–10	89.1	124	70	146	46	149	6.2	112	1.78253	29.2	1	1	1
	8–10	94.4	69	51	219	36	126	5.3	115	5.71429	43.8	0	1	1
	11–13	110.05	56	36	88	35	44	5.2	136	4.7619	17.6	0	1	0
	8–10	98.6	83	55	129	42	129	4.6	96	2.68817	25.8	1	1	1
	8–10	81.3	23	34	65	47	81	4.5	112	0.75188	13	0	1	1
	14–16	115.55	102	49	144	27	104	7.1	109	2.80899	28.8	0	3	1
	14–16	112	176	78	417	42	97	7.6	137	6.89655	83.4	0	3	1
	11–13	113.9	55	43	188	26	79	5.6	132	5.18135	37.6	0	3	1
	8–10	87.25	56	34	182	37	77	3.6	126	1.91205	36.4	0	1	1
	11–13	89.45	58	50	76	43	47	4.7	119	2.5641	15.2	0	1	0
	17–18	110.65	107	52	92	33	119	7.2	112	5.98802	18.4	0	3	0
	8–10	87.45	80	68	54	51	130	5.8	99	1.41643	10.8	0	1	0
	11–13	112.25	52	40	139	43	58	7.5	105	1.93798	27.8	0	1	0
	8–10	99.5	71	41	71	50	75	5.6	137	4.03226	14.2	0	1	1
	11–13	97	154	77	150	46	104	4.5	116	6.53595	30	1	1	1
	8–10	98.6	74	54	107	42	86	5	140	2.46305	21.4	0	1	0
	17–18	120.55	304	109	293	37	158	8.5	122	2.80899	58.6	1	2	1
	17–18	103.25	126	86	145	51	136	9.1	148	7.0922	29	0	3	1
	14–16	147.9	62	42	140	35	81	7.8	136	5.12821	28	0	3	1
	14–16	122.5	96	54	184	35	74	9.3	116	5.52486	36.8	1	3	1
	8–10	95	22	34	92	32	98	6.6	123	6.0241	18.4	0	1	1
	17–18	121.9	38	26	159	45	118	8.4	141	7.19424	31.8	0	3	0
	17–18	154.45	27	48	74	42	97	6.6	112	4.92611	14.8	0	3	1
	11–13	115	94	79	199	44	126	7.7	148	3.38983	39.8	1	3	1
	14–16	125.95	35	30	71	45	83	8.3	128	2.6738	14.2	0	3	0
	14–16	98.3	103	64	183	41	51	5.5	125	6.13497	36.6	0	3	0
	14–16	111.9	41	62	237	29	119	5.8	131	6.09756	47.4	1	3	1
	14–16	123	72	39	126	39	97	8.7	118	5.20833	25.2	0	3	1
	11–13	138.4	36	32	170	25	94	5.1	98	5.78035	34	0	3	1
	11–13	107.8	112	61	143	37	157	8.2	113	3.90625	28.6	0	3	1
	8–10	95.55	36	35	152	28	115	6.7	120	3.77358	30.4	0	1	0
	8–10	103.25	64	53	159	38	115	3.3	102	2.8169	31.8	0	1	1
	11–13	99.85	40	27	76	30	86	5.9	123	6.94444	15.2	0	1	0
	14–16	137.75	94	75	220	31	88	7.6	133	2.76243	44	1	3	1
	11–13	122.4	95	62	72	38	97	4.1	139	1.48148	14.4	1	1	1
	17–18	114.5	39	39	59	22	76	6.1	132	1.44509	11.8	0	3	0
	11–13	118.65	191	114	134	16	20	6.5	129	5.49451	26.8	1	2	1
	17–18	103.25	89	79	152	28	62	5.7	151	5.49451	30.4	0	3	1
	8–10	98.5	255	127	95	32	130	4.7	140	4.7619	19	0	2	1
	11–13	99.9	68	65	86	63	83	6.1	129	2.94118	17.2	0	1	1
	17–18	103.25	121	72	134	42	138	7.7	113	3.861	26.8	0	3	1
	14–16	131	41	39	80	47	156	3.4	130	4.01606	16	0	3	1
	11–13	103.4	120	56	81	60	109	5.5	139	3.21543	16.2	0	1	0
	17–18	116.5	388	143	132	34	109	6.6	147	5.43478	26.4	0	2	1
	14–16	96.5	50	41	58	32	51	7	114	2.02429	11.6	0	1	0
	14–16	110.4	95	70	134	46	131	4.3	121	2.58398	26.8	1	1	1
	11–13	104.75	50	37	130	33	89	5.2	122	2.849	26	0	1	0
	14–16	111.65	93	44	144	28	113	5.7	120	2.12766	28.8	0	3	0
	8–10	103.5	126	65	179	24	110	5.3	100	4.09836	35.8	0	1	1
	5–7	102.25	85	44	218	33	92	4.8	104	6.53595	43.6	0	1	1
	8–10	80.75	55	30	54	29	68	3.5	96	1.07066	10.8	0	1	0
	14–16	96.5	147	87	86	29	75	6.9	126	2.50627	17.2	1	1	1
	11–13	113.05	57	22	210	26	98	7.2	95	6.28931	42	0	3	1
	8–10	86.75	110	39	158	31	105	3.5	106	0.729395	31.6	0	1	0
	11–13	119.9	56	33	102	41	76	4.5	126	2.32558	20.4	0	1	0
	14–16	114.6	59	29	123	38	97	9.4	133	2.77008	24.6	0	3	0
	11–13	103.6	111	44	103	38	113	4.8	85	3.73134	20.6	0	1	0
	11–13	112.9	340	171	112	34	126	4.8	118	7.29927	22.4	0	2	1
	11–13	97.35	109	67	203	44	88	5.3	124	4.03226	40.6	0	1	0
	11–13	104.6	31	32	198	26	128	5.5	138	6.66667	39.6	0	3	1
	11–13	98.1	85	48	53	33	47	7.8	108	3.24675	10.6	0	1	1
	14–16	100.2	39	30	170	48	85	5.5	109	1.30208	34	0	1	0
	14–16	103.4	148	73	137	21	91	8.6	104	3.67647	27.4	0	3	0
	8–10	95.25	147	80	74	39	90	3	117	3.95257	14.8	0	1	1
	8–10	82.75	65	44	90	37	136	4.5	123	1.86916	18	0	1	1
	14–16	106	46	30	141	36	88	6.8	128	3.03951	28.2	0	3	0
	8–10	116.75	100	61	77	38	85	6.6	135	7.5188	15.4	1	1	1
	11–13	99.9	79	46	81	34	80	3.5	123	2.58398	16.2	0	1	1
	5–7	79.65	89	69	62	37	96	4.2	116	2.5	12.4	0	1	1
	11–13	94.65	153	84	55	39	88	4.9	126	4.46429	11	0	1	1
	14–16	113	77	40	87	43	156	7.6	121	3.7037	17.4	0	3	0
	17–18	128.35	165	72	493	33	97	6.9	126	5.40541	98.6	0	3	0
	11–13	105.75	212	129	358	47	78	6.4	122	6.75676	71.6	0	2	0
	14–16	123.5	69	39	201	44	95	5.6	118	5.98802	40.2	0	3	1
	11–13	69.45	118	50	39	53	54	4.3	114	3.23625	7.8	0	1	1
	11–13	89.45	201	108	315	40	118	6.1	114	8.19672	63	1	2	1
	11–13	82.05	43	34	99	37	60	5.6	109	2.1645	19.8	0	1	1
	14–16	129.35	25	31	221	52	108	5.2	131	4.58716	44.2	0	3	1
	8–10	102.3	96	70	127	25	103	4.7	125	4.56621	25.4	1	1	1
	11–13	96.7	258	149	215	21	75	5.4	125	8.06452	43	0	2	1
	11–13	100.5	35	27	185	32	102	6.4	133	4.36681	37	0	3	0
	8–10	94.15	152	59	86	50	86	6.3	117	3.0581	17.2	0	1	1
	11–13	89.95	64	39	106	46	88	6.9	110	6.62252	21.2	0	1	1
	11–13	108	49	37	40	42	107	7.4	120	3.003	8	0	1	0
	11–13	111.05	86	49	202	33	73	6.1	132	3.28947	40.4	0	3	1
	11–13	123.75	43	33	221	41	83	5.7	122	7.46269	44.2	0	3	1
	11–13	104.25	85	41	262	33	158	5.9	125	5.58659	52.4	0	3	0
	11–13	103.75	78	59	176	38	97	4.4	120	4.38596	35.2	1	1	1
	14–16	93	478	243	313	19	118	5.7	119	3.98406	62.6	0	2	1
	17–18	139	220	106	231	33	125	6.3	126	10.3093	46.2	0	3	1
	11–13	106.95	316	109	138	52	57	5.1	115	9.43396	27.6	0	2	1
	11–13	90	107	54	179	31	41	5.4	115	3.31126	35.8	0	1	1
	11–13	91.44	165	108	85	40	69	6.1	111	7.8125	17	1	1	1
	14–16	113.665	64	32	202	42	160	11	126	3.81679	40.4	0	3	0
	8–10	87.25	45	35	36	36	45	5.1	104	2.80112	7.2	0	1	0
	11–13	105.35	86	55	140	46	73	5.4	121	2.68817	28	0	1	1
	11–13	81.534	71	44	106	28	75	6.2	113	1.63666	21.2	0	1	0
	11–13	82.55	22	22	120	38	83	6.2	111	1.38504	24	0	1	0
	11–13	90.25	376	139	184	45	102	6	128	5.18135	36.8	1	2	1
	8–10	80.01	165	105	117	31	85	4.9	109	3.28947	23.4	0	1	1
	8–10	104.14	81	70	268	33	76	5.2	121	3.7594	53.6	0	1	1
	5–7	65.024	282	184	111	53	149	5.8	115	2.35294	22.2	0	2	1
	11–13	93.345	84	34	235	27	81	5.1	115	3.63636	47	0	1	1
	8–10	100.33	46	29	229	51	82	4.5	115	10.2041	45.8	0	1	0
	11–13	98.425	267	108	125	44	124	4.5	103	2.66667	25	0	2	1
	14–16	112.395	168	128	155	12	66	2.2	132	8.06452	31	0	2	1
	8–10	102.235	68	35	97	35	112	5.5	122	6.45161	19.4	0	1	0
	5–7	75.565	87	50	203	32	45	5.2	108	3.84615	40.6	0	1	1
	8–10	96.52	55	28	123	34	109	4.7	114	3.73134	24.6	0	1	0
	14–16	110.1	84	42	77	42	65	4.9	122	6.17284	15.4	0	1	0
	11–13	97.155	84	61	144	41	85	4.5	115	5.84795	28.8	0	1	1
	11–13	107.95	271	121	147	54	112	3.9	105	9.90099	29.4	0	2	1
	8–10	128.016	36	24	92	42	95	5.9	132	9.34579	18.4	0	3	0
	14–16	103.25	220	121	115	34	72	8.8	111	1.9084	23	0	2	1
	11–13	153.035	142	69	269	28	120	7.6	118	13.1579	53.8	1	3	1
	11–13	103.505	365	165	122	46	129	5	116	7.5188	24.4	0	2	1
	11–13	100.965	46	30	73	36	40	4.3	109	2.91545	14.6	0	1	1
	14–16	126.365	113	60	197	34	77	5.7	128	7.29927	39.4	0	3	1
	11–13	117.475	33	25	136	40	124	6.8	106	7.04225	27.2	1	3	1
	11–13	104.775	74	44	87	58	58	5.7	106	4.85437	17.4	1	1	1
	8–10	112.395	53	32	116	41	144	6.6	107	3.02115	23.2	0	1	1
	8–10	98.425	129	53	118	60	82	3.9	126	2.92398	23.6	0	1	1
	14–16	108.204	60	35	130	43	80	5.6	130	7.35294	26	0	3	1
	5–7	86.614	365	204	178	47	52	3.6	102	6.75676	35.6	1	2	1
	11–13	120.05	179	123	113	40	148	5.9	122	10.4167	22.6	1	2	1
	11–13	116.205	47	36	383	35	80	7.3	118	16.3934	76.6	0	3	0
	11–13	113.03	322	184	120	40	58	7.8	127	6.17284	24	0	2	1
	14–16	118.11	68	41	51	48	39	3	127	11.236	10.2	1	1	1
	8–10	88.9	108	56	117	38	135	4.5	112	6.57895	23.4	1	1	1
	14–16	111.85	91	92	66	38	85	6.2	128	1.00402	13.2	0	1	1
	8–10	108.95	61	46	122	44	67	4	113	2.29885	24.4	0	1	1
	17–18	107.6	85	41	37	21	51	6.8	127	2.11416	7.4	0	1	0
	11–13	82.1	134	76	151	45	89	5.6	99	1.76991	30.2	0	1	1
	11–13	95.55	66	30	126	53	66	6.7	112	2.66667	25.2	0	1	0
	11–13	101.75	55	37	97	32	56	6.4	120	3.26797	19.4	0	1	1
	5–7	65.05	85	77	103	43	117	4.9	103	0.678887	20.6	0	1	1
	14–16	90.95	115	60	48	38	74	4.6	117	1.22249	9.6	0	1	0
	11–13	96.95	187	68	42	39	80	6.8	107	2.06612	8.4	0	1	1
	8–10	108.35	319	195	46	41	88	6.3	124	0.691563	9.2	1	2	1
	14–16	109.95	84	40	227	36	109	6.4	108	8.40336	45.4	0	3	1
	11–13	115.75	44	35	219	35	95	7.1	143	3.90625	43.8	0	3	1
	14–16	121.45	62	44	195	32	94	6.9	130	14.7059	39	0	3	1
	11–13	107.2	98	53	226	35	95	6.8	108	4.38596	45.2	0	3	1
	11–13	82.75	77	51	68	44	99	6.7	121	2.40964	13.6	0	1	1
	8–10	81.05	80	54	146	31	61	4.9	97	3.38983	29.2	1	1	1
	8–10	105.2	60	48	74	34	20	5	119	2.13675	14.8	0	1	1
	14–16	98.4	138	64	257	39	109	5.9	104	2.85714	51.4	0	3	0
	11–13	109.75	78	53	50	29	78	7	125	4.44444	10	0	1	1
	14–16	106.6	130	48	236	43	141	7.1	114	4.7619	47.2	0	3	1
	11–13	84.15	19	20	98	50	109	3.1	95	0.363901	19.6	0	1	0
	11–13	133.65	57	45	264	42	122	7.6	153	1.5625	52.8	0	3	0
	8–10	95.3	149	80	144	44	87	5.2	135	3.367	28.8	0	1	1
	17–18	114.8	155	69	348	31	87	7.4	116	1.8315	69.6	0	3	0
	14–16	116.05	76	32	211	30	136	5.4	155	0.530504	42.2	0	3	1
	14–16	112.85	158	84	151	35	79	6.3	105	2.54453	30.2	0	1	1
	14–16	110.2	128	61	138	38	158	6.5	143	1.00705	27.6	1	3	1
	11–13	89.55	160	68	134	38	97	6.6	116	4.29185	26.8	0	1	0
	14–16	111.85	256	171	85	36	137	6.7	120	4.34783	17	0	2	1
	14–16	125	85	51	140	34	120	7.4	137	8.19672	28	0	3	1
	11–13	91.2	148	77	154	35	124	6	132	3.84615	30.8	0	1	1
	14–16	114.95	59	38	324	30	120	11.1	124	2.21239	64.8	0	3	1
	11–13	120.15	278	114	126	45	46	5.4	111	1.95312	25.2	0	2	1
	8–10	94.05	99	54	148	35	68	4.5	107	2.22222	29.6	0	1	1
	14–16	98.05	47	29	137	34	45	7	136	5	27.4	0	3	0
	14–16	98.05	341	239	234	39	105	3.4	110	1.64474	46.8	0	2	1
	11–13	94.2	86	56	112	36	60	7	122	2.06186	22.4	1	1	1
	11–13	103.25	60	38	97	40	97	6.9	148	3.7594	19.4	0	3	0
	8–10	84.25	197	82	129	32	120	5.3	116	0.486618	25.8	1	1	1
	8–10	82.15	77	35	208	34	65	6.7	100	1.3587	41.6	0	1	0
	14–16	103.25	180	76	127	32	105	7	127	5.52486	25.4	0	3	1
	11–13	96.139	219	110	221	30	44	5.5	107	15.1515	44.2	0	2	1
	14–16	89.154	300	233	289	45	205	7.2	114	0.793021	57.8	1	2	1
	11–13	96.774	76	96	206	42	106	4.4	111	2.48139	41.2	0	1	1
	8–10	122.809	46	35	191	37	127	5	135	3.14465	38.2	1	3	1
	11–13	99.949	128	110	105	49	127	4.3	111	1.52207	21	1	1	1
	17–18	126.746	95	58	174	40	107	5.4	117	2.6178	34.8	0	3	1
	14–16	97.663	60	42	120	52	189	4.1	118	1.13379	24	0	1	0
	5–7	96.139	78	57	58	41	57	5.1	117	1.10011	11.6	0	1	1
	14–16	108.966	62	38	367	25	103	6.6	120	4.83092	73.4	0	3	1
	8–10	91.567	81	55	279	29	74	4.3	124	1.10865	55.8	0	1	0
	8–10	99.314	215	126	84	42	88	5.8	118	3.73134	16.8	0	2	1
	11–13	108.839	225	140	165	42	80	5	113	3.84615	33	0	2	1
	11–13	96.774	175	123	269	29	77	4.9	128	2.2779	53.8	0	2	0
	8–10	102.489	232	104	436	40	97	5.4	103	1.23001	87.2	0	2	1
	11–13	110.236	149	123	149	45	100	5.1	124	7.57576	29.8	1	2	1
	14–16	79.629	181	106	113	39	93	7.6	121	1.85529	22.6	1	1	1
	11–13	94.615	147	71	158	26	84	7.5	106	4.38596	31.6	0	1	1
	8–10	82.55	190	88	145	28	163	6.3	127	4.16667	29	1	2	1
	11–13	83.566	131	76	146	44	158	4.5	101	1.14155	29.2	1	1	1
	11–13	123.952	140	127	128	39	111	6.5	129	5.74713	25.6	1	2	1
	11–13	86.614	71	54	113	38	67	7.1	137	1.38504	22.6	0	1	1
	8–10	86.106	46	34	87	43	90	4.4	115	2.71739	17.4	1	1	1
	8–10	86.995	40	41	245	33	131	6.9	116	2.71739	49	0	3	0
	17–18	105.664	200	95	229	48	105	5.3	130	6.13497	45.8	0	3	1
	14–16	110.744	144	57	88	45	115	4.7	120	2.53165	17.6	0	1	1
	11–13	129.794	208	147	154	37	83	4.9	140	2.12314	30.8	1	2	1
	11–13	83.82	161	94	66	47	119	4.7	106	1.08932	13.2	0	1	1
	14–16	106.934	52	34	165	39	92	6.1	126	2.69542	33	0	3	0
	11–13	86.614	126	54	84	32	86	4.6	111	3.69004	16.8	1	1	1
	17–18	104.394	80	36	144	39	107	6.8	154	2.96736	28.8	0	3	1
	5–7	84.074	90	56	117	37	98	5.8	117	3.93701	23.4	0	1	1
	11–13	98.425	88	47	230	32	91	6.1	130	2.7248	46	0	3	1
	8–10	98.425	142	64	119	30	71	5.6	112	6.25	23.8	0	1	1
	11–13	86.995	70	50	134	38	97	4.6	110	0.749625	26.8	0	1	1
	11–13	107.315	83	60	115	42	99	4.3	129	0.829187	23	0	1	1
	11–13	91.567	115	55	116	48	113	6	109	4.5045	23.2	1	1	1
	11–13	92.329	82	56	289	40	167	6.1	116	3.38983	57.8	1	3	1
	14–16	106.934	88	67	348	45	69	5.6	137	4.36681	69.6	0	3	0
	11–13	102.235	91	39	142	37	56	6.7	116	4.34783	28.4	0	1	1
	11–13	107.315	273	149	154	44	107	3.4	123	16.6667	30.8	0	2	1
	11–13	101.55	47	30	143	41	122	8.6	120	2.14592	28.6	0	3	1
	8–10	96	255	102	41	59	105	6.3	124	0.896861	8.2	0	2	1
	8–10	82	145	64	188	31	134	5.9	112	1.48148	37.6	1	1	1
	8–10	117.65	274	141	143	35	155	4	125	5.07614	28.6	1	2	1
	14–16	104.1	177	83	97	60	69	3.4	154	2.55754	19.4	0	1	1
	11–13	108.7	346	217	102	46	88	4.4	120	4.40529	20.4	0	2	1
	17–18	96.2	17	15	86	50	69	4	115	4.58716	17.2	0	1	0
	11–13	89.1	175	70	177	30	112	5.5	114	2.87356	35.4	1	1	1
	17–18	109.4	96	44	90	37	77	5.1	108	3.93701	18	0	1	0
	14–16	120	62	29	112	42	106	7.2	122	5.64972	22.4	0	3	0
	8–10	91.5	240	155	279	32	68	4.4	97	2.14592	55.8	0	2	1
	14–16	124	20	24	130	47	103	6.1	127	7.8125	26	0	3	0
	14–16	108.95	33	23	45	54	34	6.2	112	4.29185	9	0	1	0
	11–13	96.2	24	23	74	44	54	5.8	88	1.40252	14.8	0	1	1
	8–10	83.5	29	32	113	39	54	5	101	0.893655	22.6	0	1	1
	14–16	127.25	75	35	83	58	88	7.5	110	4.71698	16.6	0	3	1
	11–13	112.9	79	49	87	41	121	5.3	126	5.88235	17.4	1	1	1
	14–16	130.25	177	101	129	58	132	7.4	133	4.80769	25.8	0	3	0
	17–18	96.55	78	33	121	48	132	9.4	132	1.60772	24.2	0	3	0
	17–18	94.6	51	28	153	44	103	6.7	102	3.50877	30.6	0	3	0
	17–18	95.6	229	154	71	70	110	5.8	107	1.07643	14.2	0	2	1
	8–10	86.85	83	61	135	31	146	6.8	97	2.42131	27	0	1	0
	11–13	100.2	28	27	141	35	91	5.1	150	3.7037	28.2	0	3	0
	14–16	113.9	18	17	196	33	89	5.4	121	3.06748	39.2	0	3	1
	8–10	97.8	60	34	157	37	63	4.6	109	4.62963	31.4	0	1	0
	11–13	108.6	101	52	151	54	135	8.5	115	1.7452	30.2	0	3	0
	14–16	103.5	61	30	68	50	102	8.1	110	4.40529	13.6	0	1	1
	8–10	113.5	73	51	131	48	113	6.5	136	3.11526	26.2	0	3	1
	14–16	118.5	103	42	131	36	106	6.7	122	2.04499	26.2	0	3	0
	11–13	97.5	38	24	119	54	110	6	112	5.37634	23.8	0	1	0
	11–13	103.5	57	43	224	31	105	6.7	114	4.83092	44.8	0	3	1
	14–16	113.5	69	45	83	40	79	7.4	123	7.0922	16.6	0	3	1
	8–10	83.7	56	40	61	50	46	4.2	105	1.36986	12.2	0	1	1
	11–13	91.9	36	25	205	50	72	6	113	10	41	0	3	0
	11–13	106.6	97	47	81	38	61	6.5	123	4.23729	16.2	0	1	1
	14–16	88.5	18	17	63	35	57	7.7	119	1.36054	12.6	0	1	1
	11–13	101.9	33	24	193	27	61	6.8	102	3.71747	38.6	0	1	0
	11–13	110.5	21	16	303	38	164	7.3	140	7.29927	60.6	0	3	0
	14–16	100.25	23	21	175	40	92	6.4	106	2.2779	35	0	1	0
	8–10	98.5	161	87	102	27	51	4.4	106	2.331	20.4	0	1	1
	11–13	88.5	63	60	242	47	122	5.6	132	2.76243	48.4	0	3	1
	8–10	88.5	35	25	129	51	71	4.5	104	1.17647	25.8	0	1	0
	11–13	118.2	249	105	310	33	142	6.4	125	4.29185	62	0	2	1
	11–13	108.5	36	38	82	42	89	6.3	115	2.6738	16.4	0	1	0
	8–10	91.6	77	58	142	26	89	5.6	107	2.0202	28.4	0	1	0
	11–13	111.5	175	119	216	42	85	8	125	6.71141	43.2	0	2	1
	17–18	119.1	125	56	227	26	125	8.2	123	2.50627	45.4	0	3	0
	8–10	82.4	90	62	87	41	111	5	115	2.05761	17.4	0	1	1
	8–10	87.75	23	25	119	54	98	4.7	105	1.29366	23.8	0	1	1
	11–13	117.6	42	35	113	35	103	8	118	7.57576	22.6	0	3	0
	11–13	118	19	23	168	46	111	6.9	111	1.78253	33.6	0	3	0
	5–7	82.35	24	33	67	34	77	5	126	1.40252	13.4	0	1	1
	17–18	96.7	49	30	50	58	51	4.4	121	2.91545	10	0	1	1
	11–13	102.5	16	26	105	48	104	4.8	128	2.55102	21	0	1	1
	8–10	100	115	61	97	43	76	6	99	3.10559	19.4	0	1	1
	8–10	96.6	290	129	236	52	112	4	126	4.1841	47.2	0	2	1
	5–7	78.2	31	30	28	79	65	5.3	114	0.769823	5.6	0	1	1
	11–13	119.3	87	45	103	40	48	7.3	127	3.5461	20.6	0	3	1
	8–10	99.6	38	22	256	47	108	4.7	128	5.46448	51.2	0	3	0
	11–13	88.9	34	30	153	34	71	5	128	2.15054	30.6	0	1	0
	8–10	94.1	38	26	78	58	68	4.7	103	2.23714	15.6	0	1	0
	11–13	106	49	32	129	44	94	4.6	127	3.59712	25.8	0	1	0
	8–10	85.5	52	38	258	34	133	4.5	111	2.91545	51.6	0	1	0
	11–13	103.5	127	74	114	37	68	7.9	110	2.849	22.8	0	1	1
	11–13	98.5	191	72	232	45	206	7	112	3.27869	46.4	0	3	0
	14–16	119.8	31	27	126	59	120	7.4	134	3.89105	25.2	0	3	1
	11–13	90.1	41	33	154	59	103	4.3	111	1.55039	30.8	0	1	0
	11–13	89.4	236	138	87	29	71	5.4	117	6.21118	17.4	1	2	1
	11–13	115.9	27	19	154	37	63	8.5	119	10.6383	30.8	0	3	0
	8–10	83.5	119	52	115	36	121	4.4	103	3.003	23	1	1	1
	11–13	114.6	334	170	216	31	109	3.6	135	14.9254	43.2	1	2	1
	8–10	108.25	219	85	199	41	134	6.9	132	7.19424	39.8	0	2	1
	14–16	121.2	81	51	163	43	100	8.3	135	2.5641	32.6	0	3	1
	11–13	84.5	84	57	223	31	56	6.3	91	2.36967	44.6	1	1	1
	8–10	103	54	29	99	35	96	7.1	122	3.52113	19.8	1	1	1
	14–16	119	110	59	94	46	68	6	122	4.85437	18.8	0	3	0
	8–10	95.2	59	35	100	45	99	5.9	124	4.6729	20	0	1	0
	11–13	88.4	44	42	167	44	102	4.1	113	3.27869	33.4	0	1	0
	14–16	125.1	81	35	176	28	88	6.3	117	5.84795	35.2	0	3	0
	11–13	101.5	23	28	267	33	89	6.1	121	5.2356	53.4	0	3	0
	8–10	92.25	219	123	90	45	74	5.6	110	1.76678	18	1	1	1
	17–18	90	177	67	436	43	97	6.3	132	1.81818	87.2	0	3	1
	11–13	96.52	277	174	162	37	134	4.3	109	4.60829	32.4	1	2	1
	8–10	103.25	66	37	137	49	106	4.7	112	1.62075	27.4	0	1	0
	8–10	93.3	70	49	167	44	74	3.6	115	5.71429	33.4	0	1	1
	17–18	121.75	62	24	134	38	97	5.8	140	3.31126	26.8	0	3	0
	11–13	106.68	144	94	93	48	134	5.2	117	1.41243	18.6	0	1	1
	14–16	103.55	90	53	183	52	141	6.5	139	1.21655	36.6	0	3	0
	11–13	96.45	38	29	231	28	171	6.9	106	2.90698	46.2	0	3	0
	17–18	143.15	112	121	156	38	172	7.5	120	7.46269	31.2	0	3	1
	14–16	98.45	147	99	134	38	97	4.8	103	3.31126	26.8	0	1	1
	14–16	111.25	211	122	270	33	112	6.6	120	3.5461	54	0	2	1
	14–16	102	194	249	83	33	67	7.8	130	3.38983	16.6	0	2	1
	8–10	77	73	47	120	64	111	4.2	107	0.258665	24	0	1	1
	17–18	127.381	46	25	101	33	89	4.7	107	1.92308	20.2	0	3	0
	11–13	100.6	27	24	82	33	70	4.2	114	1.98413	16.4	0	1	0
	14–16	123.7	53	37	184	35	81	8.9	140	1.29702	36.8	0	3	1
	17–18	102	300	79	95	32	81	7.2	133	1.79856	19	0	2	0
	11–13	91.85	45	27	302	33	141	6.3	108	1.7331	60.4	0	3	1
	5–7	115.5	39	33	161	31	112	5.5	115	1.81159	32.2	0	1	0
	11–13	104.05	160	82	81	34	249	5	114	1.42045	16.2	0	1	1
	11–13	128.15	56	34	55	44	60	4.7	123	1.98413	11	0	1	1
	8–10	81.3	60	40	115	42	82	3.5	119	0.888099	23	0	1	1
	14–16	98.425	122	72	263	33	121	6.7	119	1.11483	52.6	0	3	0
	17–18	86.741	143	93	92	35	92	5.6	111	0.85034	18.4	0	1	1
	11–13	106.045	168	89	118	40	79	6.7	110	1.24688	23.6	1	1	1
	11–13	98.425	47	44	139	38	93	4.4	113	1.04275	27.8	0	1	0
	17–18	128.5	53	51	160	34	142	6.6	113	6.94444	32	0	3	1
	5–7	106.95	78	45	45	30	76	5.4	111	1.10865	9	1	1	1
	8–10	89.5	198	74	122	55	90	3.6	104	2.80112	24.4	0	1	1
	11–13	111	76	26	139	42	108	4	116	2.95858	27.8	0	1	1
	11–13	111.5	179	83	139	45	105	5.4	123	2.51256	27.8	1	1	1
	11–13	91.05	68	35	139	39	80	4.9	111	1.47493	27.8	0	1	1
	14–16	113.25	68	53	101	32	103	6.2	128	2.30415	20.2	0	3	0
	11–13	106.05	57	38	223	34	163	5.9	129	11.3636	44.6	0	3	1
	17–18	130.302	124	58	168	32	102	9.4	125	4.78469	33.6	0	3	0
	11–13	88.7	111	74	233	32	62	4.7	101	1.17233	46.6	0	1	1
	17–18	100.33	75	38	85	35	48	7.4	105	3.15457	17	0	1	1
	5–7	85.852	75	49	86	29	118	5.2	95	1.89394	17.2	0	1	1
	8–10	75.819	178	90	71	49	72	5	106	1.79211	14.2	0	1	1
	11–13	95.6	160	94	110	29	48	6.1	117	6.45161	22	0	1	1
	11–13	87.63	252	136	191	43	110	6.2	100	2.21239	38.2	0	2	1
	17–18	92.583	560	164	114	46	145	8.8	144	1.88679	22.8	0	2	1
	11–13	103.886	129	77	134	45	77	6.7	104	2.14592	26.8	0	1	1
	11–13	109.855	65	36	194	33	75	5.5	121	1.53139	38.8	1	1	1
	8–10	94.234	43	41	224	32	72	6.5	129	1.10865	44.8	0	1	0
	5–7	76.327	71	52	157	47	103	7.2	92	2.80899	31.4	0	1	1
	14–16	137.16	56	38	101	47	109	7.4	107	3.57143	20.2	0	3	0
	14–16	106.68	112	63	75	42	52	4.2	114	2.09644	15	0	1	1
	11–13	96.52	49	32	197	44	59	2.9	128	3.77358	39.4	0	1	0
	11–13	92.71	105	47	145	38	79	5.2	101	2.2779	29	0	1	1
	17–18	104.14	134	68	120	36	100	9	119	3.7594	24	0	3	1
	8–10	76.2	60	32	66	55	119	4	112	1.52207	13.2	1	1	1
	17–18	102.87	92	40	89	40	87	5	120	1.18343	17.8	0	1	0
	11–13	106.68	61	46	133	35	64	6.2	115	7.29927	26.6	0	1	0
	14–16	119.38	84	43	162	30	88	6.9	101	7.24638	32.4	0	3	1
	14–16	95.25	198	73	107	49	98	6.3	99	2.61097	21.4	0	1	1
	14–16	114.3	201	54	282	38	130	10.1	119	6.75676	56.4	0	3	1
	11–13	96.52	84	52	129	38	97	2.5	107	2.12314	25.8	0	1	1
	8–10	104.14	322	140	75	41	66	7.8	106	2.74725	15	0	2	1
	8–10	73.66	171	102	68	47	56	3.8	104	2.0202	13.6	0	1	0
	14–16	99.06	54	34	109	48	91	6.1	143	1.04058	21.8	0	3	1
	11–13	92.71	90	52	148	45	88	5.9	110	5.74713	29.6	0	1	1
	11–13	105.5	45	42	102	58	61	6	116	3.18471	20.4	0	1	1

## Sheet: Figure 2
Figure 2	pathway	pathway_size	overlap_size	p.value	Mode
	Tryptophan metabolism	41	6	0.00012737	HILIC+
	Purine metabolism	70	4	0.019793	HILIC+
	BCAA degradation	40	6	0.00096833	C18-
	Butanoate metabolism	15	4	0.0042706	C18-
	Propanoate metabolism	22	4	0.0084707	C18-
	Pantothenate and CoA biosynthesis	20	4	0.017322	C18-

## Sheet: Figure 3A, Tables S2&S3
Figure 3A	C18	92.928_20.8	9.03018	8.98227	8.98227	9.10544	9.10544	8.98227	8.98227	8.98227	8.94176	8.98227	8.98227	8.98227	8.98227	8.79425	9.03018	8.94176	9.03018	9.03018	9.03018	9.03018	8.88196	8.88196	8.98227	9.03018	8.85744	8.85744	8.81416	8.88196	9.03018	9.03018	8.98227	8.94176	8.98227	8.98227	8.98227	9.03018	8.94176	8.94176	9.03018	8.94176	8.85744	8.94176	8.98227	8.94176	9.03018	8.98227	8.94176
		104.03525_21.55	7.04235	6.8011	6.85818	6.89877	7.01436	6.92387	6.85818	6.91558	6.95384	6.85723	6.97717	6.91664	6.88751	6.62182	6.89578	7.03387	7.02044	6.91352	7.02044	7.0461	6.84082	6.86508	7.00847	6.87315	6.85328	6.80465	6.7891	6.91143	6.97834	6.96031	6.96137	6.96693	6.95923	7.0746	6.91875	7.02172	6.89151	6.89046	6.97717	6.95704	6.81086	6.90837	6.89151	7.04235	6.98177	6.91976	6.91246
		105.0194_20.3	7.25512	6.78072	5.31429	7.16934	7.47456	7.50089	7.13701	7.33151	7.26074	7.16127	7.37577	7.19501	6.96031	6.60952	7.32321	7.21683	6.8865	6.55622	7.17601	7.15971	7.53827	7.17436	7.20028	7.27306	7.13117	7.01554	7.05612	6.87219	6.87724	7.16127	6.92819	7.36233	6.95384	7.18458	7.52873	7.20757	7.21504	7.20209	6.78072	7.25309	6.48147	7.05983	6.34727	6.63724	7.36233	6.88954	6.89977
		114.056_26.35	7.39434	7.39918	7.2492	6.99773	7.22974	7.42401	7.20209	7.47182	7.02044	7.27885	7.43412	7.18972	7.3578	7.18458	7.40423	7.26295	7.37577	7.19334	7.36884	7.25512	7.15508	7.22795	7.36002	7.05476	7.11469	7.23921	7.20572	7.11738	7.46331	7.2852	7.37577	7.07962	7.41418	7.25512	7.20028	7.23921	7.22424	7.25512	7.46331	7.31245	7.11869	7.07835	7.36233	7.43929	7.17773	7.18804	7.16273
		115.04005_23.3	7.46603	7.44437	7.43929	7.4863	7.36002	7.46063	7.41897	7.6077	7.45772	7.57426	7.45252	7.61453	7.59438	7.4774	7.57426	7.46603	7.43929	7.4367	7.6012	7.48932	7.51926	7.51926	7.39918	7.44188	7.57426	7.50998	7.4863	7.50089	7.56441	7.4863	7.59438	7.45772	7.50667	7.54148	7.40423	7.49817	7.41665	7.37577	7.41418	7.42648	7.51621	7.46603	7.65437	7.41897	7.44709	7.4833	7.48062
		116.0506_26.3	6.50109	6.50947	6.26222	6.4537	6.41027	6.39332	6.4091	6.46837	6.53087	6.51558	6.55929	6.5692	6.47622	7.01436	6.30783	6.48586	6.46234	6.56547	6.5321	6.3072	6.45497	6.65891	6.51992	6.4508	6.42309	6.45803	6.58641	6.50649	6.46962	6.40968	6.38305	6.49512	6.52295	6.58767	6.36206	6.57654	6.39512	6.43827	6.44672	6.49812	6.47382	6.44195	6.63346	6.5723	6.38002	6.42248	6.54129
		116.07165_24.95	7.89721	7.79441	7.7073	7.90147	7.8077	7.82141	7.85647	7.93659	7.8478	7.9414	7.78526	7.88888	7.95617	7.7073	7.88103	7.92316	7.88888	7.8435	7.95617	7.88103	7.75133	7.86479	7.96094	7.83491	7.78526	7.85647	7.73473	7.73892	7.97547	7.92753	8.02796	7.80298	7.80298	7.8435	7.82141	7.8435	7.77688	7.8435	7.79441	7.77231	7.78526	7.86908	7.90562	7.90147	7.89721	7.93216	7.81658
		117.05575_23.75	7.48932	7.35116	7.62803	7.35334	6.9271	7.43929	7.54794	7.56761	7.37107	7.51297	7.29978	7.6012	7.47182	7.31881	7.36233	7.54474	7.22795	7.27487	7.86908	7.42146	7.50376	7.34451	7.37343	7.36233	7.07096	7.37343	7.18804	7.08233	7.70337	7.21116	7.76424	7.32321	7.10174	7.40671	7.20209	7.3852	7.34451	7.28106	7.28732	7.29978	7.31464	7.29145	7.6645	7.58407	7.4689	7.2976	7.14732
		122.01545_189.8	3.14627	4.79694	3.00407	4.78702	5.39022	3.00407	5.229	3.1593	3.01759	4.99253	5.24783	2.96112	5.13386	4.73688	4.27407	2.94639	4.54687	2.70955	4.37374	5.10565	5.22741	5.05657	4.45574	5.85242	6.05539	2.94639	6.02048	3.00407	2.77562	6.11084	3.70326	2.85359	3.03264	5.85707	3.10282	3.1593	3.08888	3.24583	5.28303	3.10282	5.1101	3.08888	3.13205	6.03985	3.41831	3.24583	3.37368
		124.0152_21	6.67578	6.86812	6.49631	6.74408	6.65496	6.90082	6.87518	6.86412	6.84082	6.59903	6.69721	6.66701	6.83423	6.47622	6.56673	6.86412	6.6744	6.82883	6.81174	6.89151	6.74955	6.80555	6.86111	6.71765	6.72213	6.71615	6.48032	6.66362	6.91352	6.69654	6.82532	6.70289	6.61801	6.80822	6.78998	6.84176	6.76698	6.88849	6.67238	6.74717	6.73273	6.91765	6.8235	6.8235	6.83332	6.77261	6.66155
		129.05575_22.95	8.39067	8.56578	8.35864	8.50755	8.3291	8.44933	8.44933	8.56578	8.34394	8.47799	8.40541	8.47799	8.41987	8.19786	8.41987	8.43485	8.50755	8.52302	8.52302	8.41987	8.3291	8.6203	8.40541	8.35864	8.55188	8.35864	8.43485	8.43485	8.55188	8.41987	8.53787	8.37497	8.3291	8.47799	8.3026	8.39067	8.3026	8.39067	8.40541	8.31475	8.43485	8.37497	8.55188	8.37497	8.40541	8.43485	8.31475
		130.05915_23.6	7.23155	7.32949	7.12007	7.31464	7.13262	7.22621	7.25696	7.37343	7.15508	7.26295	7.19334	7.29558	7.28317	7.15185	7.26505	7.23546	7.32529	7.21867	7.32949	7.19848	7.22974	7.36669	7.21683	7.14732	7.36669	7.14134	7.24525	7.25119	7.30613	7.22621	7.29978	7.19501	7.13986	7.27487	7.0586	7.18972	7.10302	7.20572	7.26505	7.23357	7.28106	7.14871	7.3805	7.20028	7.13701	7.20209	7.20757
		130.08725_25	8.3026	8.3291	8.23079	8.24706	8.26696	8.31475	8.3026	8.34394	8.26696	8.21025	8.26696	8.24706	8.35864	8.18108	8.3291	8.31475	8.3291	8.3291	8.41987	8.3291	8.23079	8.27865	8.34394	8.29059	8.35864	8.29059	8.26696	8.24706	8.35864	8.23079	8.34394	8.26696	8.3026	8.37497	8.18638	8.2166	8.22312	8.3291	8.27865	8.23079	8.3026	8.26696	8.37497	8.3026	8.3291	8.29059	8.23852
		131.09065_24.65	7.12291	7.18629	6.98752	7.07222	7.0072	7.14285	7.10302	7.08094	7.0746	7.02172	7.06341	7.06341	7.095	7.02773	7.16934	7.09775	7.095	7.10821	7.18972	7.08746	7.07962	7.12148	7.13986	7.05358	7.11869	7.11469	7.00242	7.02294	7.12554	7.06341	7.17773	7.0352	7.095	7.07222	7.01315	7.01082	7.04124	7.02172	7.0574	6.99433	7.12971	7.00965	7.19501	7.12007	7.01082	7.08746	7.08354
		132.03045_19.95	7.06462	7.15971	6.7622	6.9208	7.05358	6.89254	7.006	6.7073	6.58767	7.33599	7.14585	7.0586	6.91765	6.00984	7.006	7.17773	7.43159	6.99547	6.99094	7.02654	6.76061	6.8701	6.82158	6.70957	6.65036	6.65099	6.59519	6.91043	7.09374	7.02044	6.8947	7.10689	6.96137	7.16768	7.12554	7.14433	7.09917	6.7395	7.03266	6.76452	5.76009	6.91143	6.5692	7.27684	7.01922	7.12148	6.20056
		135.0301_21.4	7.95122	7.77688	6.39512	8.04516	8.22312	8.26696	7.9858	7.95122	8.04516	7.9101	8.07217	7.93216	7.73064	7.25876	8.02256	7.99117	7.78111	7.45252	7.93216	7.94633	8.23852	7.97547	8.0516	8.01675	7.97079	7.83067	7.88492	7.75133	7.77688	8.00139	7.83491	8.14026	7.8077	7.9414	8.23852	7.8478	7.98073	7.95617	7.79846	7.82613	7.81194	7.77231	7.69998	7.61799	8.10628	7.90562	7.82613
		136.03335_20.45	6.50295	6.45497	3.73734	6.69864	6.83242	6.77829	6.46533	6.53329	6.59645	6.33685	6.7583	6.47622	6.20056	5.81825	6.555	6.55119	6.37626	5.96486	6.54068	6.54379	6.84649	6.58767	6.54937	6.60376	6.53882	6.57413	6.3849	6.32712	6.37566	6.44256	6.49987	6.83781	6.31445	6.62702	6.90302	6.23991	6.54937	6.62182	6.38729	6.50947	6.36394	6.15259	6.34177	6.01816	6.59903	6.4508	6.40615
		145.01425_19.4	7.01196	7.095	6.83153	6.78072	6.95277	7.06227	7.05612	6.73352	6.86719	6.93785	6.89362	6.94848	6.85137	6.48147	7.06462	7.20572	7.07222	7.20028	6.90627	7.22239	6.99433	6.91459	7.03882	6.83511	6.66904	6.59519	6.5692	6.75112	7.30389	7.08233	6.92184	6.92935	6.76782	7.04235	7.25696	6.78242	6.86812	6.7051	6.87219	6.67578	6.19148	7.13262	6.75752	7.095	7.35554	7.01436	6.95923
		149.06065_25.15	6.36085	6.01095	6.24892	6.40492	6.87828	5.5281	6.19455	5.8084	6.46837	6.3812	6.07896	6.30899	6.00814	6.06942	5.94688	6.60027	5.93563	6.36707	6.42483	5.73507	6.55434	6.03115	6.42248	6.42309	6.31561	6.05592	6.27618	5.67478	5.96435	5.51707	6.70365	6.68958	6.32951	6.42971	6.11617	6.57902	4.61959	6.36453	5.7685	5.59348	4.49836	6.48586	6.48336	6.8947	6.50234	6.49687	6.14392
		151.0261_23.9	6.79258	6.98177	6.80286	6.9052	6.50529	6.67651	6.93892	6.62054	6.74717	6.81355	6.8835	7.08867	6.62574	6.72664	6.88239	7.17946	6.98177	6.90082	7.05476	6.84649	6.77666	6.86906	6.7543	6.79852	6.76782	6.89977	6.85627	7.04001	6.67238	6.63152	6.62118	6.84266	7.04124	7.0352	6.84937	6.85723	6.96926	6.57965	7.02172	6.92601	7.03882	6.79165	6.82976	6.92935	6.66838	6.83598	6.78156
		158.06095_105.2	7.54148	7.6645	7.62458	7.61453	7.56761	7.36453	7.58407	7.65437	7.5513	7.62458	7.56441	7.76424	7.62127	7.60454	7.5911	7.58096	7.65074	7.67821	7.65074	7.34904	7.36233	7.62458	7.46603	7.5911	7.69998	7.7073	7.67134	7.65773	7.6012	7.63457	7.56079	7.66117	7.68164	7.59789	7.41159	7.6645	7.61453	7.58407	7.7229	7.74722	7.4863	7.33816	7.51297	7.38281	7.40153	7.42401	7.66784
		160.84205_19.3	6.9271	7.06099	7.02895	7.07587	7.09255	7.08094	7.17098	7.15352	7.13558	7.12007	7.15971	6.93466	7.0072	7.16127	7.15665	7.17271	7.14134	7.16768	7.15024	7.10689	7.095	7.20028	7.14732	7.13986	7.06976	7.10441	7.14134	7.1283	7.12007	7.16934	7.12704	7.08481	7.11738	7.14871	7.21116	7.06976	7.07835	7.09118	7.16606	7.11336	7.14732	7.17946	7.21116	7.01436	7.11469	7.16768	7.20028
		162.83915_18.85	6.93677	7.0352	7.05107	7.0461	7.08867	7.0746	7.11336	7.09374	7.11738	7.10572	7.14732	6.96357	7.02294	7.15508	7.13558	7.16127	7.13409	7.15185	7.13117	7.08867	7.02416	7.16273	7.13117	7.12971	7.02172	7.04854	7.09255	7.10689	7.09255	7.15352	7.08233	7.08867	7.06731	7.16127	7.14871	7.03387	7.04489	7.06341	7.12554	7.14134	7.11199	7.21504	7.16606	7.01082	7.10572	7.10441	7.16127
		163.0249_20.95	6.63217	5.58383	4.23134	6.70957	6.83781	6.83511	6.31686	6.55991	6.73352	6.35404	6.74717	6.58888	6.17417	5.87321	6.63657	6.63217	5.82446	5.5566	6.60439	6.62118	7.01554	6.61929	6.6296	6.76452	6.73581	6.4599	6.45744	6.19455	5.9775	6.70585	6.203	6.9271	6.17708	6.52544	6.99433	6.27441	6.3683	6.6134	6.04644	6.30602	6.57536	6.237	6.07226	5.93508	6.57837	6.38367	6.6958
		167.0209_21.45	8.98227	9.10544	8.88196	8.98227	9.03018	9.10544	9.28248	9.19169	9.10544	8.94176	9.03018	9.03018	9.10544	8.60796	8.94176	9.19169	9.10544	9.10544	9.19169	9.19169	8.98227	8.98227	9.19169	8.98227	8.94176	8.90965	8.94176	9.03018	9.19169	9.10544	9.10544	8.98227	8.90965	9.28248	9.03018	9.19169	9.10544	9.10544	9.19169	9.10544	9.03018	9.10544	9.19169	9.10544	9.10544	9.03018	8.90965
		168.01815_21.45	7.13986	7.20388	7.03638	7.08233	7.16273	7.32737	7.37343	7.32529	7.28317	7.10052	7.17773	7.12554	7.25119	6.76452	7.01082	7.30191	7.11738	7.23736	7.24725	7.34451	7.21298	7.21867	7.28106	7.10441	7.14433	7.01922	7.06341	7.10052	7.32737	7.21683	7.28732	7.05983	7.01315	7.43412	7.20572	7.23155	7.22239	7.28925	7.08481	7.11607	7.08354	7.38753	7.21504	7.25696	7.22974	7.24725	7.03761
		168.02435_21.25	7.71485	7.81194	7.57089	7.64749	7.77231	7.89721	7.95122	7.93216	7.78983	7.68509	7.74722	7.7229	7.83491	7.37806	7.64085	7.91861	7.70337	7.8478	7.83067	7.91441	7.76424	7.77688	7.86479	7.71103	7.75551	7.58756	7.62127	7.66117	7.92316	7.85205	7.87308	7.61453	7.58407	7.90562	7.7229	7.87308	7.88103	7.9101	7.71485	7.69998	7.69998	7.9414	7.86057	7.81194	7.88103	7.80298	7.65773
		169.02535_19.7	6.82158	6.86207	6.65161	6.78998	6.78741	6.99547	7.01196	7.02294	6.8947	6.63087	6.85328	6.80822	6.89877	6.42005	6.67721	6.92184	6.8011	6.96254	6.89679	7.0436	6.86311	6.85921	6.96466	6.81262	6.78326	6.69721	6.55867	6.81629	6.97475	6.83685	6.8543	6.7449	6.56737	6.95172	6.8038	6.92286	7.00019	6.94622	6.7891	6.84837	6.77904	6.59395	6.91976	6.84741	6.93892	6.7449	6.70009
		169.1233_141.1	6.52114	6.684	6.65496	6.72443	6.59965	6.54193	6.61214	6.64829	6.82253	6.56673	6.63023	6.55867	6.58826	6.63023	6.37322	6.64314	6.5933	6.89254	6.61401	6.6199	6.6296	6.61735	6.63087	6.68058	6.65496	6.84357	6.4827	6.56483	6.51004	6.47622	6.85233	6.56547	6.4537	6.54994	6.5933	6.3048	6.49572	6.54812	6.37077	6.72365	6.78242	6.43951	6.55367	6.65427	6.71765	6.64829	6.80286
		170.044_29.45	6.67508	6.73653	6.64962	6.44437	6.61019	6.63594	6.60439	6.53458	6.63152	6.70585	6.55681	6.63346	6.64374	5.38039	6.67924	6.76303	6.78998	6.6536	6.68958	6.55303	6.63087	6.61019	6.63925	6.64762	6.61669	6.27441	6.64631	6.63534	6.6108	6.61669	6.62386	6.58328	6.67924	6.58888	6.68471	6.65427	6.56608	6.67042	6.57837	6.6799	6.67176	6.60763	6.58145	6.67651	6.65891	6.60952	6.64054
		180.0666_26.05	7.79441	7.61799	7.66117	7.70337	7.56441	7.66784	7.61106	7.74267	7.65074	7.53827	7.65437	7.65773	7.60454	7.45772	7.68164	7.68899	7.60454	7.68509	7.69998	7.63778	7.68899	7.7229	7.74267	7.78983	7.67134	7.66117	7.65074	7.59789	7.66784	7.81194	7.67134	7.76812	7.56761	7.73473	7.61799	7.6748	7.65773	7.64085	7.67134	7.66117	7.71485	7.53182	7.73064	7.73892	7.6077	7.6645	7.73064
		182.03195_21.15	7.30613	7.40423	7.22239	7.23357	7.30825	7.38987	7.51621	7.57766	7.43159	7.25309	7.39434	7.38753	7.50089	7.24525	7.33368	7.5513	7.22424	7.38987	7.41418	7.45252	7.36002	7.38281	7.36233	7.29978	7.4689	7.36884	7.43929	7.38753	7.40671	7.28106	7.43412	7.21116	7.20757	7.38281	7.28317	7.33816	7.35116	7.39434	7.36002	7.38281	7.20757	7.12704	7.30613	7.09255	7.04001	7.11336	7.30825
		183.0159_18.85	7.66117	7.73892	7.6012	7.54794	7.69258	7.74267	7.8478	7.83067	7.74722	7.58096	7.68509	7.69613	7.80298	7.5513	7.61799	7.87308	7.54794	7.7229	7.76812	7.73473	7.64085	7.73473	7.73064	7.65773	7.76812	7.69258	7.73892	7.72684	7.73892	7.64749	7.70337	7.58407	7.62803	7.71875	7.64415	7.86057	7.8478	7.89306	7.80298	7.8478	7.52873	7.55436	7.68164	7.51297	7.56079	7.44188	7.59789
		184.0192_20.3	6.12824	6.24528	6.4599	6.3677	6.22296	6.42608	6.43396	6.43457	6.41573	6.25257	6.46533	6.26838	6.48771	5.31307	6.12069	6.7051	6.18299	6.38059	6.28766	6.58328	6.29437	6.40434	6.42426	6.15379	6.62767	6.48032	6.62636	6.44136	6.3885	6.47739	6.63594	5.99827	6.05313	6.41395	6.03001	6.38611	6.62509	6.39637	6.35835	6.43033	6.10111	6.19023	6.36518	6.11207	6.13061	6.09701	6.19995
		187.00715_24.4	8.6203	5.91685	8.47799	9.03018	8.52302	7.91441	7.88103	9.03018	5.86846	8.81416	8.50755	8.72526	5.89238	8.94176	8.68276	8.44933	6.79339	8.98227	8.1132	5.86221	5.84877	9.03018	9.10544	9.19169	9.19169	7.67821	9.03018	8.50755	8.44933	7.63778	9.28248	9.38866	8.18108	8.94176	8.1132	8.43485	7.90562	9.03018	5.94791	9.03018	8.90965	9.19169	8.58051	8.02796	7.82141	8.94176	8.55188
		187.0141_23.1	7.47456	7.64085	7.34672	7.62803	7.43159	7.56079	7.52873	7.63133	7.40423	7.64085	7.50667	7.64085	7.57766	6.29012	7.52873	7.54148	7.56079	7.61799	7.65437	7.55436	7.39434	7.69998	7.54474	7.42146	7.67821	7.40423	7.42648	7.47456	7.63778	7.61453	7.61799	7.36884	7.27885	7.58096	7.39205	7.43929	7.30389	7.4863	7.42401	7.31464	7.34037	7.49206	7.54148	7.61453	7.64085	7.61453	7.45772
		188.00645_24.5	6.41027	3.85301	6.16098	6.80197	6.29371	5.98029	3.56374	6.7638	3.86625	6.66772	6.25978	6.49384	3.86625	6.91664	6.46051	7.12428	3.7662	6.77747	7.03387	3.92999	3.79603	6.81355	6.80555	6.8835	7.05612	3.85301	6.88751	6.37878	6.23155	4.64081	7.08619	7.20209	5.59665	6.7583	6.95592	6.31506	5.91846	6.96814	4.22135	6.84455	6.71921	7.10302	6.38729	6.61735	4.33557	6.72286	6.47739
		188.01035_23.3	7.41418	4.71206	7.32106	7.79441	7.36884	6.62182	6.64314	7.89721	4.62672	7.74722	7.27885	7.56441	4.56144	7.91861	7.49206	7.25119	4.45574	7.82613	6.83242	4.64081	4.56144	7.95122	7.9101	7.9962	8.09897	6.62054	7.98073	7.33151	7.36884	6.45137	8.17556	8.29059	7.06976	7.8478	6.95062	7.25876	6.81981	8.00635	4.7764	7.89721	7.80298	8.17022	7.37806	6.78156	6.56115	7.81658	7.42898
		188.01745_165.4	5.11234	5.72759	5.62591	5.83634	5.45031	5.4528	5.70706	5.68613	5.55797	5.79279	5.76898	5.91056	5.70706	5.72917	5.71894	5.5532	5.87844	5.60688	5.78815	5.26865	5.68156	5.88218	5.73857	5.61241	5.69944	5.84253	5.85191	5.71465	5.43288	5.69776	5.65022	5.82029	5.77938	5.64486	5.21063	5.78042	5.77524	5.51267	5.59216	5.68613	5.69832	5.93563	5.67478	5.25502	5.58313	5.32845	5.47935
		189.00295_24.25	7.09643	5.68557	7.37806	7.59438	7.12291	6.3812	6.40673	7.67821	3.24583	7.50667	6.95923	7.36884	3.27483	7.64415	7.29358	7.01315	6.17829	7.62127	6.46962	5.92268	3.31534	7.71875	7.67134	7.78526	7.86057	6.82797	7.69258	7.14871	7.0586	6.59395	7.9414	8.00139	6.75676	7.6748	6.75909	7.0352	6.66968	7.74722	6.42729	7.63778	7.55755	7.93216	7.19664	6.71384	6.48092	7.61799	7.18116
		190.00615_24.45	6.23758	3.82552	6.94412	6.52967	5.52225	3.68778	3.52142	6.45803	3.79603	6.87933	5.15459	6.69098	3.83938	6.65099	6.13177	3.52142	3.73734	6.67924	3.5797	3.88187	3.78195	6.41514	6.42608	6.49929	6.61735	3.83938	6.63858	6.77904	6.8011	4.5984	6.8455	6.91143	3.72095	6.39881	3.64112	6.81542	3.7662	6.60952	4.20998	6.54254	6.39881	6.88551	6.29682	3.85301	4.30528	6.50414	6.34177
		195.81085_17.5	6.73581	6.81174	6.73352	6.86616	6.82158	6.8947	6.83685	6.88954	6.88849	6.84455	6.84357	6.69936	6.75351	6.71029	6.81629	6.84357	6.84455	6.85818	6.84649	6.91875	6.84455	6.91875	6.95172	6.92184	6.80026	6.77829	6.78326	6.79937	6.95812	6.92601	6.90414	6.83242	6.71384	6.86412	6.92601	6.88751	6.83062	6.8455	6.87518	6.81355	6.80197	6.93892	6.82622	6.84082	6.90414	6.8835	6.86719
		197.04345_27.9	6.98752	7.07962	6.90627	7.10821	6.89578	7.05983	7.03387	7.15665	6.97947	7.12291	7.03638	7.13842	7.04854	6.78156	7.08619	7.03638	7.09118	7.0436	7.14871	7.08619	6.9853	7.15665	7.0072	6.98291	7.21298	6.99094	7.04724	7.03024	7.08867	7.00355	7.10689	7.02044	6.92495	7.05107	6.86719	6.92495	6.94203	7.03387	7.00019	6.94738	7.04724	7.00242	7.11738	7.01554	7.0586	7.06976	7.006
		197.15465_148.45	7.33599	7.34904	7.42898	7.66784	7.0586	7.38753	7.27684	7.4497	7.69613	7.4367	7.41159	7.50667	7.44437	7.39918	7.21867	7.34037	7.28925	7.19664	7.02654	7.31678	7.62127	7.37107	7.32321	7.47456	7.50089	7.63778	7.53182	7.56761	7.50667	7.21298	7.55436	7.52873	7.34672	7.15818	7.52549	7.50998	7.57089	7.30389	7.30191	7.65437	7.49206	7.26295	7.28732	7.24128	7.4367	7.30389	7.71875
		197.191_151.2	6.23093	6.30053	6.30111	6.30111	6.29437	6.27801	6.3253	6.29805	6.26471	6.27677	6.3048	6.19813	6.22181	6.47911	6.28586	6.31811	6.31259	6.29136	6.31561	6.3023	6.33199	6.28159	6.29744	6.3205	6.26041	6.18476	6.26283	6.2501	6.27203	6.35965	6.35096	6.32951	6.30297	6.33137	6.32829	6.29255	6.28954	6.28646	6.34668	6.29744	6.2726	6.28523	6.33371	6.28217	6.28828	6.29868	6.37814
		197.80785_19.2	6.77341	6.94622	6.86906	6.94848	6.97717	6.98406	6.94517	6.93466	7.02895	6.94738	6.93354	6.78826	6.83685	6.81799	6.87724	6.93677	6.93991	6.95812	6.93892	7.00965	6.97042	7.01315	7.0746	7.00355	6.88954	6.89877	6.87219	6.90727	7.0523	7.00242	7.02416	6.94848	6.8038	7.00965	7.0072	6.93677	6.92286	6.9853	6.93677	6.89877	6.83879	7.02044	6.94304	6.94099	7.0352	7.01554	6.96137
		198.0748_24.8	7.72684	7.75133	7.63457	7.68509	7.6748	7.73473	7.71875	7.78526	7.6645	7.63133	7.71875	7.71875	7.78111	7.58756	7.77688	7.7229	7.71103	7.77231	7.8077	7.68509	7.65074	7.71485	7.73892	7.68899	7.75133	7.69613	7.63133	7.67821	7.79441	7.7229	7.8077	7.6645	7.64415	7.75133	7.62127	7.61799	7.6077	7.70337	7.64085	7.6077	7.72684	7.69613	7.78111	7.78526	7.69613	7.75133	7.68509
		198.15795_147.45	6.3683	6.47326	6.50885	6.82797	6.17295	6.50049	6.37322	6.49261	6.85328	6.50589	6.46112	6.56115	6.51254	6.52907	6.20352	6.41757	6.33869	6.19935	5.93457	6.38429	6.76141	6.3995	6.35096	6.53087	6.58025	6.74794	6.6596	6.69028	6.65099	6.2483	6.6958	6.62118	6.36707	6.13749	6.59837	6.58456	6.6799	6.38002	6.3879	6.77666	6.59395	6.28217	6.41573	6.3108	6.43097	6.33371	6.80729
		199.07825_24.95	6.50354	6.55303	6.51375	6.64374	6.40374	6.61471	6.52356	6.6347	6.53393	6.49322	6.58085	6.50234	6.56673	6.37754	6.58949	6.57715	6.64122	6.50049	6.7841	6.54499	6.56115	6.47326	6.60952	6.45861	6.5933	6.53948	6.51806	6.51134	6.54625	6.52967	6.57352	6.49446	6.49572	6.5475	6.47382	6.51254	6.50529	6.49747	6.52724	6.52846	6.5723	6.54379	6.59582	6.56421	6.42483	6.48771	6.50109
		199.80495_18.95	6.39823	6.59395	6.54937	6.63657	6.60566	6.57413	6.59014	6.60317	6.68819	6.68471	6.6889	6.49322	6.54318	6.50705	6.63409	6.60439	6.68678	6.65036	6.6569	6.71384	6.74096	6.69504	6.72365	6.62767	6.48147	6.57654	6.55119	6.63346	6.7686	6.66968	6.69864	6.63858	6.44136	6.72065	6.67857	6.7073	6.57965	6.57286	6.64829	6.54318	6.57167	6.70289	6.65161	6.64499	6.63346	6.69165	6.67791
		200.1736_172.1	7.07222	6.86311	7.11738	7.09643	6.84176	6.99326	6.81893	7.12428	7.16127	7.58756	7.16127	7.08481	6.89977	6.79681	7.00136	6.78493	7.03387	6.68126	6.66772	6.88033	7.1283	7.04001	6.91664	6.9271	6.96814	7.21504	7.30825	7.0574	6.99547	6.68958	6.65297	7.12704	6.79165	7.00355	7.35116	6.89362	7.02416	6.8235	6.95492	7.18458	7.00355	6.90082	7.00019	7.03638	6.96926	7.05612	7.06731
		202.0804_21.4	6.56608	5.93021	6.31022	5.33754	6.19336	5.89018	6.38611	6.02661	3.1593	6.25978	6.82071	6.6418	6.69028	6.15498	6.59269	6.93991	5.89397	6.86207	6.78493	6.469	6.3995	6.63409	3.14627	6.48399	3.60889	6.45744	5.83634	6.6576	6.82797	5.37823	5.9052	6.51004	5.9875	6.71159	6.49446	6.40853	6.32107	5.87479	5.8875	6.19872	6.06215	7.19848	5.6271	6.48949	7.02895	6.39762	6.31869
		202.9976_21.45	6.85526	6.69301	5.39337	5.9052	6.6199	6.89578	6.95704	7.09255	6.81893	6.61801	6.66227	6.85233	6.99897	5.38242	6.03001	6.97475	6.87828	6.89877	6.83598	7.06462	6.65891	6.75351	6.76613	6.36897	6.78826	6.83423	5.91265	6.73653	6.87828	6.13809	6.98177	6.41395	6.47853	6.87621	6.78493	6.86017	6.85137	6.93466	6.51004	6.77261	5.89775	7.08233	6.7519	6.469	6.87724	6.76141	6.42788
		203.0825_26.25	8.12656	8.19786	8.0584	8.23852	8.12656	8.12656	8.18108	8.23079	8.09216	8.23079	8.15265	8.18108	8.14668	7.93216	8.12007	8.18638	8.24706	8.24706	8.3026	8.13318	8.03381	8.29059	8.25694	8.15861	8.19786	8.17556	8.12656	8.09216	8.23079	8.18108	8.16464	8.22312	8.15861	8.24706	8.02796	8.19786	8.07911	8.12007	8.14026	8.17022	8.17022	8.09216	8.26696	8.23079	8.16464	8.1132	8.18108
		204.08595_25.85	7.18458	7.27684	7.15185	7.30825	7.19848	7.16768	7.21298	7.26505	7.16606	7.2691	7.18629	7.27684	7.22795	6.92286	7.19664	7.22239	7.28106	7.30613	7.34037	7.15024	7.13701	7.44437	7.27105	7.21298	7.26505	7.23155	7.18458	7.19848	7.27684	7.40423	7.17271	7.2976	7.22974	7.34672	7.06462	7.30389	7.17601	7.11607	7.17271	7.25512	7.24725	7.13558	7.31881	7.28925	7.16127	7.15024	7.27487
		209.1547_145.1	5.77938	5.71676	5.95909	6.22971	5.85959	5.80782	5.58449	5.96866	6.18959	6.05427	5.66233	5.99337	5.87844	6.29371	5.70486	6.01095	5.7448	5.78144	5.84459	5.80263	5.95852	5.90045	5.60625	5.87001	6.0272	6.01428	5.98029	6.03824	5.6467	5.69998	5.97361	5.9329	5.63491	5.7845	5.79745	5.84306	6.12583	5.88218	5.97193	6.06488	6.00539	5.74535	5.93508	5.68445	5.65256	5.68722	5.92911
		211.08325_24.15	5.92968	6.74408	6.17417	3.99894	4.22135	3.85301	3.67241	5.73663	4.0511	6.27557	3.78195	3.70326	6.0745	5.25782	6.29995	3.72095	6.19395	3.31534	3.70326	4.0511	3.92999	6.29194	6.21435	3.81023	6.8947	5.99667	6.0745	6.5047	6.67924	6.33869	6.39388	3.62545	3.88187	5.22292	6.06268	4.1743	6.27497	4.18706	4.29524	6.44672	6.56737	5.67978	6.15862	6.71231	4.38229	4.28458	5.70211
		212.0906_26.7	7.37107	7.34231	7.30825	7.37343	7.33151	7.34231	7.36884	7.34451	7.29978	7.28317	7.34904	7.34672	7.39918	7.26704	7.4367	7.36884	7.3852	7.39434	7.48932	7.33816	7.32106	7.37806	7.37107	7.35116	7.38987	7.32529	7.2976	7.31678	7.43929	7.34037	7.41897	7.34231	7.32949	7.42648	7.26074	7.32321	7.23155	7.32321	7.30613	7.32737	7.37806	7.35334	7.42401	7.4497	7.3805	7.37107	7.30191
		213.18605_198.9	7.31245	7.22974	7.25876	7.28106	7.27684	7.20209	7.25309	6.87415	7.33816	7.40914	7.22051	7.20757	7.1283	7.34904	7.22621	7.18972	7.23357	7.29558	7.24128	7.32106	7.20757	7.18458	7.19155	7.18972	7.24331	7.35334	7.37343	7.34904	7.19848	7.35116	7.38753	7.26704	7.27306	7.17436	7.25512	7.39434	7.13986	7.3578	7.21116	7.18277	7.40671	7.36884	7.38281	7.04976	7.19334	7.18458	7.21298
		214.153_54	5.5659	6.02496	5.58053	6.03664	5.5105	5.48184	5.67307	5.69441	6.13694	5.73663	5.33078	5.62174	5.84459	5.77987	5.68097	5.29442	5.76898	5.63253	5.82187	5.85959	5.9775	5.47701	5.88056	5.734	5.51267	5.66119	5.77783	5.72064	5.73663	5.66571	6.04586	5.55462	5.95	5.60937	5.70103	5.71465	5.9522	4.28458	5.68998	5.87267	5.84982	5.40872	5.43109	5.69055	5.589	5.59796	5.92268
		222.1579_148.3	5.77317	5.80782	5.81621	6.05091	5.59796	5.79641	5.81467	5.75899	6.17536	5.77104	5.79795	5.88959	5.84043	5.84982	5.5915	5.66848	5.53441	5.67015	5.62115	5.73558	6.047	5.72172	5.75429	5.83947	5.8865	6.14627	5.78865	5.995	5.62235	5.6725	5.92911	5.78764	5.76898	5.56129	5.80106	5.89672	5.96066	5.53945	5.87901	6.06268	5.85959	5.02104	5.41154	5.45534	5.56997	5.76326	6.09815
		223.1703_168.6	7.39678	7.48062	7.52549	7.77231	7.40671	7.60454	7.4367	7.57089	7.96094	7.46331	7.55755	7.57766	7.61106	7.38753	7.22424	7.61799	7.36453	7.41897	6.97042	7.5911	7.72684	7.4833	7.52873	7.68509	7.62127	7.83491	7.55436	7.71103	7.6077	7.26505	7.89306	7.74267	7.3852	7.23736	7.59789	7.68899	7.73064	7.41897	7.37107	7.81194	7.56079	7.27684	7.33368	7.40671	7.51926	7.46063	7.8077
		224.06145_22.05	7.19848	7.71875	7.30613	7.12148	7.3578	7.52233	7.77231	7.36669	7.64415	7.30191	7.44188	7.73473	7.8077	7.41897	7.17946	7.68509	7.43412	7.28317	7.59438	7.54794	7.50998	7.52233	7.6012	7.02294	7.21116	6.7487	7.34904	7.32737	7.38753	7.50667	7.69998	6.82532	7.75133	7.4774	7.54148	7.4863	7.7229	7.51926	7.57089	7.31678	7.44188	7.18629	7.73892	7.41665	7.40914	7.48932	7.01554
		224.17365_167.5	6.55434	6.6418	6.72286	6.97364	6.54439	6.73653	6.59903	6.71029	7.11199	6.61735	6.7146	6.78156	6.76533	6.59837	6.37016	6.7858	6.52236	6.57045	6.1363	6.7487	6.93247	6.65036	6.67109	6.85723	6.8011	7.04001	6.7487	6.91664	6.77585	6.39701	7.0461	6.93041	6.55806	6.3454	6.75514	6.87621	6.92184	6.54872	6.51558	7.02044	6.76782	6.3849	6.49987	6.54129	6.64054	6.59582	6.99547
		224.5634_23.7	6.11558	7.05983	6.69098	6.42483	6.75514	6.8701	7.13842	6.69504	7.006	6.64243	6.8235	7.00477	7.08233	6.93677	5.96591	6.96254	6.84937	6.6576	6.94304	6.95172	6.82253	6.8865	6.96254	5.96435	6.75272	5.9775	6.69936	6.78326	6.68612	6.88849	7.00136	6.32649	7.06099	6.84937	6.93892	6.86111	7.02895	6.8947	6.93354	6.61669	6.89679	6.57837	7.10441	6.75351	6.75112	6.86508	6.68264
		231.0505_23.55	6.62897	5.7065	5.43984	6.28888	6.54994	5.45792	5.96707	5.56396	5.44334	5.14323	5.734	5.77317	6.203	5.84459	5.65256	6.8038	5.44246	6.00042	6.09584	6.58767	5.65595	6.68678	6.6576	6.45307	6.18892	5.77884	6.587	5.73245	5.69944	5.7065	6.94738	6.08124	6.18892	5.51924	5.66571	6.31383	5.63725	6.11032	5.66289	5.78198	5.95429	6.30053	5.90841	6.20536	6.2107	6.26097	5.56396
		232.059_25.75	7.30191	7.45521	7.29978	7.32321	7.39918	7.4774	7.48932	7.45521	7.53182	7.20209	7.47182	7.42401	7.4833	7.11336	7.22051	7.4689	7.76424	7.61453	7.57766	7.26295	7.24525	7.45772	7.62127	7.23546	7.44709	7.45521	7.46603	7.45521	7.25119	7.34451	7.39434	7.54148	7.68899	7.59438	7.4774	7.2691	7.42146	7.43412	7.46063	7.41159	7.57089	7.36002	7.58756	7.58756	7.23155	7.45521	7.38281
		238.02515_22.5	6.91976	6.76303	6.80555	6.95172	6.80286	6.87518	6.79598	6.86812	6.84649	6.62767	6.8947	6.8235	6.76943	6.56175	6.83511	6.7866	6.76698	6.84176	6.85033	6.79681	6.88239	6.85233	6.93575	7.01922	6.81893	6.83973	6.77186	6.81542	6.65036	6.95704	6.79512	6.91875	6.665	6.8947	6.7281	6.8455	6.80642	6.78741	6.80197	6.80908	6.82158	6.7519	6.86207	6.8814	6.72589	6.82436	6.8455
		238.07715_22.45	7.32529	7.67134	7.08233	6.86812	7.19334	7.20388	7.81658	7.24331	7.86908	7.21116	7.38987	7.6748	7.66117	7.19334	7.22974	8.0516	7.37343	7.24128	7.3805	7.27306	7.04124	7.34904	7.60454	7.0523	7.11071	6.4358	7.17098	7.64085	6.902	7.2976	7.79846	6.35286	7.90562	7.73892	7.68164	7.52549	7.58096	7.50667	7.54794	7.15352	7.51926	7.11469	7.34672	7.4863	7.20757	7.55755	6.7402
		238.5792_23.95	6.79937	7.06976	6.7073	5.45109	6.7073	6.61669	7.18458	6.65823	7.24128	6.54439	6.78072	6.96693	6.91976	6.73503	6.48891	7.36669	6.78156	6.66434	6.7312	6.59395	6.60886	6.75112	6.88451	6.42248	6.72589	6.3048	6.66968	7.00242	6.48463	6.76782	7.11199	3.27483	7.26074	7.06341	6.96693	6.98633	6.96357	6.86207	6.91875	6.57965	6.86508	6.56051	6.75032	6.84937	6.63087	6.99773	6.49384
		239.99075_22.2	6.31811	6.06049	6.2501	6.75676	6.03932	6.69028	6.5162	6.82436	6.67373	5.92856	5.79381	6.22487	6.81893	6.25978	5.75953	6.92819	5.9913	6.49446	6.41757	6.5933	6.27801	5.92161	6.46778	6.25683	6.6536	6.10338	6.46962	5.16896	6.11677	6.65891	6.54872	5.98469	6.12407	6.45194	6.13809	3.98475	6.18709	6.41944	6.81355	6.59076	6.71384	6.042	3.86625	3.7662	4.22135	4.06357	4.16391
		240.03765_20.4	5.82134	6.08631	6.8235	5.15282	6.71159	6.07282	6.28586	6.37016	5.74691	6.51067	6.42309	6.14392	6.35159	5.31542	3.78195	6.33314	6.52175	6.24053	6.77829	6.47447	5.91319	6.91976	6.39388	6.18182	5.94093	6.28462	6.05821	6.00868	6.8235	6.46051	6.23461	5.74902	5.66958	6.15438	6.13923	4.39192	4.10109	5.75429	4.48167	4.20998	4.45574	4.1743	4.36395	5.78712	4.56876	4.4291	4.49836
		242.18435_130.8	6.0565	6.44437	6.09934	6.42068	5.99449	6.08689	6.14915	6.12186	6.42127	6.27917	6.10753	6.18242	6.14508	6.23275	5.9913	6.29621	6.11144	6.10227	5.92431	6.14857	6.33626	6.2279	6.12013	6.17887	6.28888	6.24293	6.21253	6.38305	6.14976	6.07282	6.32351	6.31022	6.03115	5.98523	6.13229	6.18594	6.26097	6.09475	6.06215	6.31931	6.17536	6.12407	6.06215	6.1532	6.0773	6.08407	6.295
		245.17575_173.85	6.33812	6.15498	6.36085	6.34605	6.15379	6.23155	6.09994	6.37261	6.43335	6.8235	6.43643	6.35527	6.21931	6.29076	6.3023	6.13749	6.29194	6.0492	6.03001	6.15144	6.43217	6.27316	6.17653	6.19813	6.33258	6.44788	6.54937	6.41274	6.21931	6.02439	6.13177	6.45437	6.11558	6.24351	6.55303	6.11084	6.1252	6.1532	6.27618	6.45559	6.24178	6.18008	6.28523	6.26778	6.17653	6.25134	6.30053
		246.0748_22.45	7.36669	7.57766	7.21504	7.18972	7.27306	7.21116	7.58756	7.25696	7.67134	7.22795	7.39918	7.4689	7.53182	7.11469	7.30825	7.63778	7.51621	7.36233	7.45252	7.37107	7.18458	7.31245	7.51297	7.03144	7.23921	7.16606	7.14732	7.39434	7.17773	7.39918	7.49817	7.20572	7.54794	7.55436	7.46603	7.31022	7.43929	7.46331	7.2852	7.33368	7.35554	7.23357	7.46063	7.46331	7.20937	7.28106	7.22795
		246.5766_21.8	6.5723	6.80908	6.24053	6.10167	5.85756	6.10753	6.88239	6.25442	6.94738	5.85959	6.44076	6.73041	6.84176	6.32829	6.30839	6.86906	6.69301	5.86535	6.45622	6.67578	5.65888	6.30297	6.81355	5.333	6.18709	3.99894	5.80732	6.295	4.91353	6.2956	6.83062	4.73688	6.77186	6.6347	6.48092	5.89722	6.63409	6.23874	6.30661	5.76009	6.47853	6.04814	6.71687	5.9775	6.67508	6.64243	3.81023
		248.05385_23.95	6.85921	6.67857	6.77032	6.91352	6.66155	6.79598	6.76141	6.75351	6.81262	6.71536	6.81799	6.79165	6.70807	6.58515	6.77904	6.8011	6.71993	6.78826	6.78242	6.79339	6.84837	6.82711	6.84082	6.88239	6.82976	6.85627	6.85033	6.79424	6.7638	6.92935	6.78998	6.89679	6.7214	6.87219	6.6854	6.77506	6.7622	6.77341	6.7841	6.77506	6.79512	6.63925	6.82436	6.83781	6.68471	6.76782	6.82158
		249.96365_52.5	5.69173	5.7234	5.72599	5.51198	5.87844	6.26838	5.44429	5.96591	6.1363	5.53158	5.73714	6.0565	5.56065	5.87789	5.73137	5.69887	5.87952	6.1616	5.63548	6.08747	6.10975	5.79431	5.80896	5.48819	5.91479	5.90258	6.06156	5.87901	6.18067	5.99938	5.91372	5.74798	5.77473	5.79279	5.73137	5.78144	5.79381	5.89722	5.92055	5.75845	6.17593	5.79173	5.86846	5.96121	5.88856	5.87052	5.90678
		254.05325_19.95	5.87579	5.92692	4.52316	5.89989	5.82602	6.24237	6.36331	5.97305	5.98247	6.1532	6.12241	6.41086	6.13061	4.53879	6.10864	6.33199	5.85501	5.9972	6.39388	4.87038	6.02887	5.87579	6.43158	5.77104	4.82106	4.1743	3.0456	4.1743	5.36487	6.59519	4.93207	4.37374	2.96112	6.19512	4.97149	3.03264	3.00407	3.11721	3.13205	2.93098	3.07454	3.00407	3.03264	3.01759	3.31534	3.1593	3.23013
		254.9937_22.7	7.02534	2.53719	2.66012	6.17653	6.69301	2.58904	6.2236	6.37936	2.6766	6.26409	6.32829	5.65482	2.74181	6.37814	5.29321	5.87579	2.64202	6.17708	5.27137	2.77562	2.69416	6.65161	6.5205	6.54994	6.49322	2.55536	6.3048	6.06488	6.25857	6.23991	6.5723	6.67924	5.99667	6.39637	2.75893	5.87161	2.66012	6.46533	2.72625	6.19512	6.01989	6.46416	6.52665	2.66012	6.36206	6.23577	6.00984
		256.0592_21.4	6.54561	6.61274	6.71159	6.86311	6.73725	6.75752	6.60027	6.45307	6.99326	6.55181	6.89254	6.74096	6.39512	6.68678	6.6347	6.74096	6.81629	6.78493	6.65559	6.53393	6.53148	6.82883	6.79852	6.82532	6.59269	6.65823	6.74096	6.73041	6.71921	6.7146	6.75752	6.68819	6.7638	6.82253	6.684	6.81981	6.70658	6.84455	6.76533	6.73503	6.73725	6.7908	6.70289	6.89362	6.75752	6.79165	6.70957
		261.04115_23.3	7.02044	7.09917	6.97834	7.13558	7.0574	7.10689	7.0436	7.2852	7.0352	7.21867	7.10572	7.13262	7.14871	6.91043	7.01675	7.11469	7.29558	7.15352	7.25119	7.04724	7.13262	7.20572	7.22239	7.06851	7.08867	7.01675	6.98063	7.06099	7.25876	7.12971	7.10174	7.06341	7.04724	7.21504	6.98063	7.17946	6.93785	7.05358	7.08986	7.08094	7.15971	7.066	7.18458	7.20572	7.15352	7.07708	7.12007
		263.0384_24.85	6.53519	6.56236	6.34055	6.55991	6.50885	6.51806	6.56673	6.58826	6.42309	6.63657	6.54193	6.66904	6.41514	5.57861	6.41692	6.469	6.62447	6.69504	6.62636	6.51992	6.51436	6.72213	6.70146	6.50049	6.63217	6.55119	6.69028	6.52544	6.61801	6.52607	6.53269	6.51992	6.52356	6.64122	6.45803	6.59459	6.35032	6.46051	6.42248	6.50705	6.62897	6.41944	6.61274	6.6958	6.55867	6.54994	6.44616
		263.6281_24.6	6.77989	7.08354	7.07962	6.66028	6.82976	6.8865	6.89977	6.87933	7.00477	6.7073	6.72589	6.92286	6.52356	7.11607	6.7908	7.01793	6.70807	7.07962	7.09917	6.61929	6.44672	7.08867	6.77989	6.84176	6.88239	6.39823	5.91111	6.44788	6.86812	6.82158	6.82071	6.59645	7.10052	6.77747	6.81981	6.53393	6.26961	6.67176	6.78998	6.47025	6.05371	6.52846	6.84837	7.17946	6.6569	6.61929	6.42369
		264.1303_26.2	7.00847	6.55181	6.58266	6.21806	6.55991	6.51004	6.5692	6.33371	6.54499	6.57965	6.29682	6.43766	6.09255	6.67238	6.6889	6.71306	6.40134	6.59582	6.59269	5.95536	6.3879	6.74174	6.31869	6.32351	6.68338	6.27027	3.97071	6.71993	6.41757	6.47797	6.20178	6.52175	6.57286	6.48399	6.11084	6.60566	6.21992	6.01318	5.68557	6.21625	6.82797	6.49987	6.39026	6.64314	6.15379	6.14857	6.33314
		268.19995_147.05	5.81467	6.19023	5.85034	6.09994	5.81259	5.84408	5.85654	5.80998	6.24948	5.90786	5.86112	5.88596	5.89448	5.89722	5.68156	5.9382	5.83175	5.85501	5.59926	5.89129	6.13923	5.85141	5.90465	5.89238	5.87528	6.02831	5.96173	6.08463	5.73857	5.66	5.9875	5.99393	5.78556	5.70706	5.82134	5.96385	6.06384	5.86535	5.85242	6.12946	5.96332	5.73966	5.83224	5.83849	5.73764	5.71411	6.07785
		268.96005_37.6	6.59582	6.47025	6.57413	6.6576	6.64243	6.54254	6.49012	6.6199	6.55434	6.55367	6.61735	6.58266	6.53579	6.64499	6.64695	6.42309	6.60952	6.62636	6.66567	6.62447	6.58641	6.54812	6.58515	6.64829	6.58767	6.63989	6.56358	6.58456	6.64695	6.61735	6.64374	6.6108	6.63152	6.50885	6.56981	6.59903	6.6108	6.59705	6.63989	6.63346	6.5321	6.58266	6.61401	6.52788	6.63989	6.65626	6.60763
		270.24395_151.1	3.99894	4.03765	4.20998	5.21063	4.32591	5.05881	4.94553	5.0014	5.57801	5.63909	5.28429	2.6766	4.66788	4.02438	2.55536	5.08174	4.99561	4.31569	4.41082	5.85295	5.63548	4.65388	4.82106	4.43832	5.38445	5.22292	5.11637	6.0745	5.20431	5.08866	5.49064	5.76998	4.82106	4.78167	4.87445	5.06788	5.01251	5.00705	5.27533	5.47222	5.23781	6.06384	5.229	6.2291	5.18436	5.27533	5.07711
		271.06995_24.05	7.34672	7.45252	7.28106	7.4689	7.36453	7.32529	7.41159	7.4689	7.33368	7.42648	7.40423	7.47182	7.38281	7.08986	7.32949	7.40423	7.44188	7.50089	7.54148	7.32949	7.32321	7.56079	7.45772	7.36884	7.46603	7.39205	7.37107	7.33368	7.4497	7.42898	7.40423	7.46063	7.39434	7.51621	7.29358	7.46331	7.32321	7.33816	7.32106	7.44437	7.39434	7.30613	7.46603	7.4774	7.36884	7.35116	7.46331
		272.07285_24.2	6.36331	6.58207	6.34668	6.50295	6.3885	6.41635	6.28828	6.51743	6.40193	6.47622	6.45437	6.52423	6.49987	6.38305	6.43888	6.51992	6.5047	6.51195	6.6347	6.43033	6.0745	6.58025	6.50049	6.45437	6.50295	6.47382	6.48524	6.47911	6.54068	6.46354	6.4358	6.56115	6.59837	6.602	6.46596	6.47447	6.47683	6.39881	6.33371	6.50529	6.49929	6.34847	6.52544	6.50109	6.39823	6.37626	6.54499
		272.1689_144	5.43649	5.83075	5.84562	6.00199	5.53227	5.80732	5.66344	5.84877	6.10398	5.88056	5.80209	5.72599	5.68831	5.72651	5.50068	6.02606	5.68097	5.78092	5.63435	5.87789	6.17887	5.7907	5.7845	5.76119	5.92968	5.73507	5.6939	5.86221	5.76483	5.73507	6.26409	5.87844	5.65888	5.77987	5.85141	5.73857	6.1532	5.73966	5.73083	5.87427	6.1252	5.63435	5.58246	5.3032	5.69115	5.61179	5.82083
		277.2173_207.2	8.72526	8.81416	8.90965	8.74892	8.81416	8.85744	8.52302	8.52302	8.90965	8.66446	8.74892	8.88196	8.70342	8.59422	8.90965	8.74892	8.66446	8.6203	8.46375	8.79425	9.03018	8.46375	8.79425	8.77222	8.6203	9.03018	8.88196	8.79425	8.46375	8.60796	8.63412	8.74892	8.74892	8.29059	8.94176	8.6203	8.85744	8.63412	8.72526	8.83535	8.94176	8.6203	8.66446	8.66446	8.66446	8.68276	9.03018
		280.07775_26.9	6.84741	6.71536	6.69301	6.93575	6.73653	6.82158	6.77341	6.84837	6.67791	6.77747	7.00965	6.7073	6.81981	6.72443	6.84837	6.77261	6.98872	6.93041	6.95592	6.7543	6.82711	6.78741	6.93466	6.87114	6.95923	6.86812	6.93354	7.06976	6.88239	6.75514	6.98291	6.76452	6.83423	6.83242	6.7583	6.81629	6.73801	6.81262	6.7908	6.76533	6.93892	6.89151	6.93575	6.902	6.76061	6.82622	6.76141
		285.08575_26.4	6.93247	6.97262	6.87415	7.05476	6.97834	6.90727	6.92184	6.99547	6.90414	7.05983	6.98291	7.00847	6.94738	6.69504	6.89977	6.99773	7.0072	7.00965	7.05358	6.93991	6.85033	7.12007	7.02294	6.97717	7.05358	7.00019	6.94203	6.94738	7.01675	6.94961	6.91664	7.06227	7.00355	7.01196	6.81629	7.0574	6.8865	6.88751	6.87933	6.97364	6.97364	6.8814	7.09775	6.98752	6.94099	6.89254	7.01436
		288.61955_23	6.13923	6.82622	6.20647	6.85526	3.78195	6.23216	7.15818	6.00372	6.18709	5.77366	3.35943	5.9329	5.64486	6.61019	3.27483	6.77989	6.54254	6.46654	6.70365	3.62545	3.54853	6.57715	6.63023	5.68998	6.41514	3.50581	3.7662	6.14976	6.91664	6.30783	6.27316	3.28856	6.11267	6.31259	6.40193	3.85301	6.33012	3.81023	6.12946	3.65776	6.05592	3.59416	5.90627	6.4079	4.07601	6.6134	4.0511
		298.18465_156.65	5.83376	5.9382	6.06049	6.19087	5.84306	5.91111	5.75641	6.03337	6.31506	6.22487	6.02273	5.87952	6.07282	5.76998	5.61547	6.28401	5.81521	6.08915	5.98523	6.1252	6.29868	6.03555	6.0442	6.00759	6.10575	5.92588	5.95486	6.03442	5.92692	6.07395	6.57286	6.0762	5.76226	5.98639	6.00924	5.95963	6.29012	5.89775	5.99182	6.05539	6.43827	5.81879	5.70263	5.76172	5.76483	5.84356	6.03226
		301.9114_115.65	5.74954	5.43649	5.48908	5.56457	5.7428	5.31901	5.79226	5.68272	5.3573	5.51707	5.7043	5.68942	6.01095	6.08407	5.7016	5.27928	5.3573	5.5986	4.98675	5.41154	5.84043	5.01251	5.54568	5.46373	5.41356	5.42196	5.84933	5.80263	5.41539	5.61057	5.88272	5.83075	6.06327	5.50068	5.58833	5.68613	5.63909	5.45701	5.82286	5.57063	5.03677	5.13943	5.6583	5.77157	5.26458	5.72548	5.20431
		302.9687_48.05	7.12554	7.14585	7.13842	7.18629	7.18458	7.14871	7.20757	7.19848	7.19155	7.18277	7.20572	7.1283	7.16934	7.27684	7.20937	7.15971	7.19155	7.16434	7.17436	7.20572	7.12291	7.19501	7.17271	7.23357	7.22239	7.15185	7.16434	7.16273	7.15971	7.26074	7.19334	7.17773	7.19334	7.2492	7.14433	7.16768	7.11336	7.14732	7.11738	7.17601	7.10689	7.12148	7.11071	7.17601	7.25696	7.21867	7.22239
		311.07485_20.15	6.49987	6.14449	5.90946	5.94468	6.68819	6.85818	6.6232	6.51067	6.64374	6.57536	6.64054	6.23577	6.69794	5.13943	6.50825	6.73801	6.14739	6.56608	6.43217	6.74794	6.46533	6.44013	6.71921	6.3048	6.31324	6.21315	6.22851	6.32889	6.7742	6.29194	6.58949	6.15557	5.99337	6.56858	6.5723	6.28646	6.28766	6.17295	6.25683	6.2212	3.97071	3.70326	3.81023	6.58515	6.7281	4.02438	6.61536
		325.2384_222.55	8.31475	8.3026	8.41987	8.35864	8.29059	8.41987	8.16464	8.15265	8.49316	8.20401	8.3291	8.3291	8.37497	8.2166	8.37497	8.37497	8.37497	8.21025	8.13318	8.46375	8.55188	8.0584	8.37497	8.34394	8.25694	8.46375	8.3026	8.37497	8.1132	8.2166	8.43485	8.39067	8.26696	8.07217	8.40541	8.3291	8.35864	8.31475	8.16464	8.40541	8.46375	8.3291	8.25694	8.25694	8.35864	8.24706	8.44933
		326.2417_221.8	7.62458	7.63457	7.7229	7.65074	7.5911	7.73892	7.44437	7.46063	7.75551	7.51926	7.62803	7.71485	7.68164	7.59789	7.74267	7.7073	7.6077	7.52233	7.4497	7.74267	7.82613	7.3578	7.65074	7.65074	7.56441	7.82613	7.60454	7.68899	7.43412	7.56761	7.75551	7.70337	7.55436	7.40153	7.7073	7.62127	7.71103	7.6012	7.44437	7.70337	7.77231	7.61106	7.55436	7.56761	7.63457	7.52873	7.77688
		334.0495_25.5	6.65099	6.73725	6.43335	6.62702	6.43827	6.69654	6.44256	6.6296	6.50762	6.61274	6.73878	6.6536	6.87724	5.24219	6.7638	6.60763	6.82622	6.72964	6.83879	6.55434	6.71615	6.59582	6.74955	6.59645	6.84266	6.7599	6.64962	6.65496	6.73653	6.71384	6.76943	6.65427	6.72065	6.75752	6.51682	6.4358	6.60886	6.75032	7.43929	6.52114	6.81355	6.56673	6.82883	7.00847	6.41814	6.64891	6.75752
		335.0492_21.1	7.07962	7.20937	3.14627	6.74955	7.09643	7.53182	7.51297	7.40153	7.29145	6.80197	7.18804	6.42846	7.29978	4.85334	2.93098	7.55436	6.83973	7.2492	7.21504	7.63457	7.39205	7.36002	7.34904	6.38964	5.87001	3.86625	5.90152	5.73913	6.89977	6.50234	6.67508	6.12462	3.13205	6.77585	6.50049	7.05612	7.03882	7.06851	6.95592	6.94622	6.94961	7.05476	7.04124	6.99655	6.97153	6.98291	6.93575
		336.05185_20.65	6.2393	6.79681	2.72625	2.72625	6.23093	6.69236	6.83879	6.28102	6.04368	6.05091	6.18356	5.40588	5.99235	3.85301	4.36395	6.80996	5.1184	6.12353	5.74432	6.52907	6.70365	5.84356	6.16342	2.70955	5.16351	2.62429	5.27137	5.574	5.96332	6.06942	5.64486	5.77679	2.58904	6.00483	5.44519	6.13229	6.25196	6.24467	5.99337	5.87579	5.97637	6.18832	6.05091	6.16224	5.90678	6.01931	5.84982
		339.05725_26.2	6.61471	6.75032	6.54193	6.7051	6.62386	6.66838	6.74644	6.73503	6.65626	6.80822	6.69236	6.72443	6.72065	6.22851	6.66227	6.70365	6.77904	6.78741	6.8011	6.59208	6.74567	6.91558	6.75676	6.6199	6.77904	6.70585	6.62054	6.68612	6.71687	6.7214	6.75351	6.74717	6.73725	6.75676	6.59772	6.73273	6.73197	6.75351	6.63925	6.75592	6.7599	6.57045	6.76943	6.74408	6.60631	6.65427	6.81086
		344.13535_25	6.60631	6.50109	6.59395	6.72664	6.67042	6.55244	6.69098	6.70807	6.6576	6.64695	6.73352	6.6958	6.61401	6.33199	6.64762	6.7891	6.86906	6.67508	6.7866	6.74324	6.67042	6.7281	6.85137	6.67508	6.55743	6.32165	6.69301	6.69936	6.68678	6.64054	6.57596	6.72213	6.75112	6.81174	6.7312	6.54068	6.63925	6.64122	6.49747	6.62447	6.6799	6.83511	6.68678	6.91143	6.67109	6.76061	6.67109
		348.0651_25.65	6.7711	6.77032	6.71687	6.77341	6.66772	6.7742	6.69028	6.7622	6.72365	6.71765	6.76613	6.78493	6.77261	6.69236	6.84082	6.79424	6.78242	6.77261	6.85328	6.77747	6.78826	6.67651	6.82711	6.73801	6.8865	6.80197	6.71765	6.73503	6.79165	6.71842	6.82976	6.78242	6.81629	6.75351	6.67578	6.69236	6.7742	6.7908	6.7686	6.75112	6.84649	6.74247	6.82711	6.73581	6.66567	6.73429	6.77032
		348.24775_207	5.55594	5.83738	5.25502	5.81209	5.82498	6.27677	5.7835	5.40685	5.574	5.94896	5.89672	5.72813	5.43476	5.91633	5.49915	5.64965	6.15144	5.54147	5.6161	4.84905	6.21992	5.61804	5.04175	5.09334	5.63851	5.84408	5.70983	5.51419	5.42736	5.61932	5.46208	5.642	5.31659	5.61675	5.73083	5.29321	5.91633	5.86167	5.90152	5.91952	5.3225	5.70541	4.82106	5.36269	6.05427	5.95056	5.8669
		352.16715_146.35	3.64112	4.68036	5.04672	5.28179	5.4382	5.42465	6.05255	3.59416	5.77263	5.5818	5.09969	5.6161	5.82029	5.07245	5.8669	4.94206	5.2766	5.15646	4.3548	4.41082	5.56129	5.71676	5.87844	4.99845	4.88282	3.54853	5.92161	5.65314	5.78659	5.23046	5.14142	3.88187	5.38039	5.69281	5.6966	5.10364	5.60128	5.02908	5.60059	4.98947	5.68884	5.29442	5.08652	6.17708	5.17939	5.27271	5.1929
		353.17915_148.75	5.274	4.31569	5.75429	5.77524	5.8084	5.6408	6.09084	4.82587	5.99938	6.06881	5.6742	5.64486	5.74535	5.642	5.98416	5.58575	5.07711	5.1945	5.52884	5.68722	5.38829	5.81674	5.8472	4.88678	5.50448	5.23929	5.5281	5.73507	5.93719	5.37311	5.9972	2.77562	5.66515	5.91528	5.54642	5.55388	5.90258	5.08866	5.77884	5.62415	5.87107	5.17244	5.49456	5.64259	5.32492	5.95111	5.61486
		362.0809_26.45	6.76698	6.7686	6.6569	6.77989	6.69165	6.8011	6.69434	6.77747	6.66155	6.74567	6.7866	6.7686	6.7599	6.68192	6.81799	6.7487	6.77261	6.76698	6.87518	6.71842	6.67791	6.70439	6.77341	6.76303	6.85033	6.83781	6.7449	6.73273	6.85818	6.73878	6.87415	6.78156	6.80465	6.7312	6.64435	6.77585	6.69654	6.76698	6.73581	6.7449	6.83153	6.77904	6.8947	6.80286	6.72443	6.74794	6.73352
		362.9116_60.8	2.88283	2.75893	5.44069	3.53402	5.12044	5.76326	5.39532	2.83852	2.86801	2.57156	2.83852	5.34081	4.90994	5.72229	4.43832	4.42005	6.2279	4.93519	5.41154	4.89464	4.10109	4.97149	5.50756	2.77562	5.44519	2.74181	5.42934	2.77562	4.7919	5.61241	5.78815	5.22593	5.73245	2.83852	4.0511	5.42934	5.66289	5.49758	5.20593	5.17767	5.72064	5.29053	5.57801	2.79166	5.70706	4.57623	4.98675
		367.15865_36.6	8.02256	8.63412	8.09897	8.22312	8.53787	8.3026	8.90965	8.09897	8.81416	8.3026	8.41987	8.63412	8.55188	8.12007	8.53787	8.50755	8.34394	8.35864	8.47799	8.47799	8.43485	8.66446	8.81416	8.19786	8.34394	7.64415	8.66446	8.44933	8.34394	8.74892	8.83535	7.99117	8.40541	8.72526	8.56578	8.3026	8.81416	8.29059	8.59422	8.37497	8.58051	8.35864	8.41987	8.35864	8.39067	8.72526	8.14026
		368.2806_170.1	5.41356	5.91479	5.98085	5.96173	5.94738	5.90045	5.62591	5.83995	5.95695	5.958	5.99556	5.82812	5.53581	5.78042	5.63548	6.01649	5.59989	5.89184	5.95852	5.57801	5.98136	6.01537	6.04039	5.98582	5.93928	5.95429	5.87844	5.92802	5.85087	5.87321	6.258	6.04758	5.92856	5.74587	6.06049	6.03555	6.08861	5.89879	5.93563	6.02439	6.01428	5.88218	5.8875	5.88164	5.85348	5.55797	5.94315
		369.096_19.4	6.28217	6.38671	6.03608	6.68958	6.3683	6.36707	6.49631	6.54318	6.32474	6.52295	6.54872	6.81355	6.55367	5.78298	6.21253	6.44616	6.9271	6.41757	6.5692	6.48771	6.23758	6.52236	6.37139	6.24113	6.40312	6.27978	6.31561	6.33498	6.48649	6.35159	6.21435	6.24178	7.01436	6.37626	6.01095	6.70216	6.67042	6.55119	7.00136	6.62574	6.18534	5.9211	6.46472	6.25618	6.11617	5.8983	6.38551
		370.13585_135.7	5.36057	5.68504	6.09701	5.27271	5.41258	5.93982	5.63548	5.04911	5.74383	3.14627	3.33027	5.24783	5.21514	5.05657	5.44334	5.59408	5.20268	5.44246	5.40781	5.81725	5.5252	5.37616	5.4866	5.38144	5.9382	5.46716	5.45958	5.25502	5.4738	6.34787	5.46803	4.90233	5.58449	5.07711	4.81641	3.79603	5.02634	4.78167	3.88187	5.46127	5.00705	5.33193	5.33526	5.08174	5.06788	5.59088	5.82812
		373.20465_200.3	6.88849	6.87415	6.99897	6.87724	6.83879	6.99433	6.65161	6.57352	6.99655	6.83242	6.83879	6.93785	6.82532	6.83598	7.02895	6.86812	6.7146	6.70009	6.58949	6.93892	7.24128	6.53636	6.98977	6.8814	6.80465	7.24128	7.06851	7.00355	6.52295	6.82622	6.79681	6.88849	6.87828	6.3205	7.13262	6.75909	6.97717	6.73197	6.85818	6.97598	7.07962	6.69654	6.78998	6.72964	6.68192	6.87415	7.16606
		375.22085_225.3	7.6748	7.64415	7.70337	7.61799	7.63133	7.71103	7.56761	7.55436	7.74267	7.56761	7.69613	7.68164	7.65773	7.70337	7.73473	7.71875	7.61106	7.55436	7.4833	7.75998	7.81658	7.39678	7.71485	7.76424	7.63457	7.8435	7.71875	7.75998	7.49206	7.66117	7.78111	7.73473	7.63778	7.48932	7.73892	7.65773	7.7073	7.61453	7.53498	7.74267	7.82141	7.63457	7.6012	7.62803	7.68164	7.62458	7.83491
		376.2247_225.3	6.93575	6.9271	6.89046	6.86111	6.83973	7.03144	6.87114	6.79424	7.02534	6.77666	6.97598	6.92495	6.8701	6.93575	6.93785	7.00242	6.8543	6.74794	6.65891	7.03266	7.10689	6.49322	6.92495	6.92387	6.91976	7.12007	6.98872	7.01554	6.72365	6.89783	7.05476	6.9208	6.90627	6.66155	7.02416	6.89977	6.99655	6.87724	6.73725	6.98872	7.11336	6.86111	6.87724	6.85033	6.85627	6.86017	7.10939
		379.0826_20.65	5.60059	6.06714	5.27795	5.29687	4.87849	6.68126	4.91353	5.17414	4.56876	4.92107	4.93519	5.50975	6.602	2.22662	5.88272	6.12186	5.41258	5.66179	4.57623	1.75044	1.5987	5.58771	4.66788	4.56144	4.7919	5.17073	5.95322	5.42098	5.04672	2.18257	2.06649	6.14449	5.36695	5.89672	6.38551	5.75845	5.57663	5.15646	6.62447	5.59989	5.43649	4.80669	5.25502	5.29442	5.28548	5.11436	5.00429
		390.87305_113	5.62591	5.52225	5.44777	5.66119	5.44519	4.98366	5.42196	5.20593	5.52956	5.06108	5.01535	5.19937	5.4106	5.79119	5.493	5.45449	5.39022	5.92324	5.51854	5.29566	5.36487	5.02634	5.36799	5.54147	5.72229	5.62591	5.62768	5.24219	5.49758	5.7234	5.6038	5.32608	5.45369	5.27271	5.57467	5.229	5.12044	5.67307	5.69776	5.44069	5.42934	5.74016	5.12629	5.51344	5.29442	5.39337	4.82587
		411.2021_137.55	5.87844	6.08463	6.37447	6.17176	6.08631	6.3023	6.42068	6.08234	6.29194	6.26838	6.04094	6.23461	6.25857	5.79795	6.05255	6.38059	6.10806	6.28401	6.27736	6.01872	6.12462	6.50529	6.2393	6.26596	6.10753	6.40434	6.28888	6.07058	6.23874	5.98909	6.46293	6.40134	6.04532	5.96332	6.1975	6.3812	6.38367	6.23275	6.1433	6.09027	6.2574	6.24948	6.40253	6.21129	6.04644	6.14567	6.01318
		421.2726_19.65	4.63405	5.03677	4.68711	4.87445	3.86625	2.06649	4.42005	4.02438	5.09105	5.19618	4.7764	4.49043	5.11637	5.67978	4.42005	4.7919	4.80178	5.0099	4.74836	2.20468	4.6939	4.42005	4.36395	4.6939	5.46973	5.67307	5.46631	5.70706	4.37374	5.07245	4.85334	4.8661	5.4834	2.18257	2.18257	5.81928	4.24226	4.3548	4.92107	4.64081	2.20468	2.18257	2.18257	5.57201	5.20268	2.26441	4.67393
		422.27275_178.3	5.81725	6.19872	6.01038	3.13205	5.64551	5.74798	5.77679	5.53441	5.67015	5.51854	5.36163	5.47935	5.63372	5.89989	5.02357	5.51854	5.06346	6.1669	5.78249	4.63405	5.81973	6.00093	5.72972	5.56191	5.23929	5.7532	5.17939	3.06111	5.21514	3.98475	3.86625	5.81928	5.04414	3.03264	5.66289	6.1005	5.43564	6.01373	5.17073	6.03555	5.574	5.44607	5.64551	4.90994	5.31783	5.22131	4.9807
		424.24775_177.15	5.66571	5.92003	5.47048	5.03422	6.00759	5.37	5.72864	5.65595	5.81973	5.97193	5.74333	4.84007	5.64312	4.94553	4.85771	3.14627	5.87107	4.16391	5.36799	5.76226	5.31783	5.78815	5.4002	4.92107	5.90572	5.95646	5.20101	5.55388	5.55462	5.81778	4.84905	5.42377	5.56925	5.89238	5.53725	5.23198	6.31383	6.14041	5.8136	5.23344	3.44981	5.24926	5.74226	5.80682	5.18099	5.15459	5.48819
		429.301_171.6	6.90727	7.00019	7.11071	6.99897	6.80642	7.27306	7.07835	6.89362	7.18116	7.09118	7.03144	7.02294	7.17773	6.6937	7.04001	7.10572	6.88551	6.94622	7.23921	7.17773	7.26074	7.20388	7.04489	7.20388	6.83685	7.32106	6.94848	7.006	7.00136	7.26704	7.11469	7.07587	7.29978	6.96357	7.05476	6.95704	7.2691	6.90627	7.10821	7.22239	7.14433	7.02654	7.04001	7.21298	7.08867	7.00477	7.12554
		433.23755_164.05	6.99326	7.39434	6.69936	7.19334	6.80996	7.14433	6.96137	6.99326	7.01675	7.29145	7.06227	7.10939	6.84937	6.60027	7.12554	7.33599	8.13318	7.06099	7.03144	6.7519	7.17773	6.73429	6.87621	7.02172	6.9208	7.17601	6.96137	7.25512	6.95923	6.99547	7.03024	7.35116	7.36669	7.23357	7.14732	7.12428	7.20028	7.02895	7.43159	7.066	7.22051	7.17271	7.08481	7.3578	7.10689	7.17773	7.24128
		435.146_40.65	5.67701	6.74096	5.3595	6.19271	6.7891	6.4599	7.0352	5.29809	6.93466	6.37566	6.57654	6.86812	6.66904	5.26327	6.90727	6.49812	5.84202	5.87107	6.5469	6.68958	6.53025	6.74408	7.02654	6.01703	6.54129	6.02606	6.8038	6.50589	6.48524	6.8865	6.94412	5.9036	6.31623	6.91765	5.97696	6.37447	6.94738	6.1669	6.76698	6.55806	6.75272	6.56175	6.52114	6.51992	6.46354	6.84455	5.91425
		435.31275_185.45	5.46208	5.84306	5.7201	5.43984	6.13463	5.61426	5.73189	5.98855	5.99337	5.4914	6.14857	5.66	5.60815	5.9676	5.67365	5.98416	5.53945	5.89933	6.1669	5.66733	5.43476	5.48019	5.79431	5.82134	5.91741	5.36057	5.73966	6.18121	5.57063	5.57201	6.27027	6.23155	5.76326	5.73612	5.79539	6.0272	5.69055	5.85401	5.93871	5.77732	5.38733	5.97527	5.3573	5.23492	5.69944	5.93667	5.68613
		445.29615_130.2	5.98085	5.88114	6.00316	5.78092	5.71465	6.2279	6.16995	5.65083	6.00984	6.23816	6.13288	6.03985	6.30602	5.69832	6.16342	5.94415	6.10398	6.08631	6.25857	6.12824	6.22236	6.13694	5.49987	6.16571	6.01484	5.86589	6.13868	6.11324	6.14857	6.39026	6.00316	6.00703	6.43888	6.04313	5.95322	6.01989	6.3677	6.01095	6.2291	6.11032	6.20115	6.01095	6.02661	6.25196	6.00984	6.00596	5.25914
		445.33235_223.65	6.46112	6.64962	6.88849	6.3921	6.60763	6.84837	7.10689	6.7487	7.02294	6.3849	6.7638	6.65891	6.67176	6.62118	6.71231	6.7622	6.56421	6.60503	7.16606	6.95704	6.57776	6.555	7.01793	6.77829	6.55244	6.87621	6.60439	6.75752	6.65626	6.77506	7.0523	6.72365	6.6108	6.68264	6.56673	6.72516	6.77341	6.7214	6.74324	6.70079	6.7908	6.78998	6.8865	6.71615	6.82071	6.73725	6.76613
		450.2604_183.75	6.51375	6.88033	6.76613	6.88451	6.28217	6.78826	6.99094	6.69236	6.3253	6.96031	6.96466	6.79852	6.75514	6.46962	6.68471	6.27441	6.8814	6.63858	6.51318	6.66701	7.02534	7.27306	6.64435	6.51318	6.34055	7.12148	6.67042	6.68058	6.58145	6.6569	6.48211	6.93892	6.88551	6.6576	6.75752	6.63152	6.7281	6.58145	6.59395	6.70009	6.7402	6.66636	7.01436	7.18116	6.62832	6.73581	6.7073
		463.3433_196.2	4.41082	5.04414	6.02661	4.64081	5.97863	6.1028	5.92692	5.65888	5.98029	4.0511	5.90997	5.3118	5.62415	5.60752	6.01262	5.15991	5.274	5.69716	6.35965	5.35278	5.40111	5.509	5.9052	5.63607	5.21063	5.34747	5.38345	5.38345	5.56129	5.68557	5.56657	5.42465	5.29687	5.26458	5.16167	5.49833	5.44429	5.70597	5.23046	5.59535	5.40967	5.41258	5.89614	5.77473	5.493	5.6583	5.37212
		465.3063_248.3	7.86057	8.46375	8.66446	7.49206	7.7073	8.03931	8.55188	8.19222	8.43485	8.50755	7.65074	8.3026	7.9858	8.3026	8.49316	8.02256	7.9858	7.91861	8.59422	8.03381	8.6203	8.49316	8.0584	8.68276	8.09216	7.89721	7.65773	7.97079	8.37497	8.6488	7.69258	7.89721	7.66117	8.3291	7.54794	8.37497	8.53787	8.35864	8.14668	8.3026	8.3291	7.53498	8.02796	8.70342	7.87695	8.37497	6.18892
		468.2815_257.4	6.84837	7.18458	7.18972	6.89783	7.10441	7.27684	7.21504	7.31881	7.22974	7.27306	6.70957	7.15352	7.13117	7.07096	6.17708	6.63023	7.08746	7.15971	7.26505	6.73041	7.31881	7.18972	7.00019	7.31022	7.23357	7.32737	7.31245	7.11336	7.26704	7.13117	7.01554	6.95492	7.066	5.99613	6.97834	6.96579	7.04724	6.96579	7.14285	7.17773	7.25696	7.08867	7.5513	7.15665	7.13986	7.25119	7.31881
		475.30645_171.5	6.3277	6.43158	6.56981	6.41514	6.30783	6.6889	6.53269	6.35527	6.62832	6.49812	6.47564	6.47739	6.57837	5.98085	6.46174	6.49868	6.32231	6.34239	6.68192	6.56483	6.71993	6.6296	6.40312	6.62702	6.38002	6.77747	6.3915	6.44499	6.4358	6.7073	6.55867	6.52724	6.76943	6.38248	6.46472	6.41692	6.70807	6.37878	6.57654	6.65427	6.57837	6.45194	6.44847	6.60952	6.45559	6.37261	6.4871
		495.36935_186.5	5.38345	5.26458	5.08174	5.93187	2.46971	3.98475	5.48819	5.65314	5.51344	5.59408	5.02104	5.59088	5.18436	5.51635	5.44954	5.0701	5.34958	5.19618	5.55934	5.14142	5.77049	5.94093	5.78249	5.0748	5.83024	5.79279	4.12623	5.62591	4.93519	2.66012	5.67478	5.66624	5.77576	5.04414	3.85301	5.31058	5.71676	4.87849	4.52316	5.84615	5.77576	5.46716	3.06111	4.4291	5.51493	5.63194	4.9285
		498.2621_181.35	6.11207	6.61929	6.53579	6.555	6.41148	6.64499	6.86719	6.40968	6.00814	7.22239	6.69794	6.50354	6.60317	5.72864	6.66772	5.86221	6.59141	6.48463	6.49929	6.06439	6.92495	6.92935	6.55119	6.0377	6.3879	7.09775	6.74794	6.14915	6.3683	6.53025	6.37077	6.32351	6.99655	6.41148	6.70883	5.81414	6.44499	6.15986	6.73503	6.61214	6.89254	6.54561	6.77506	6.44437	6.37384	6.42971	6.45744
		499.93375_149.45	5.77263	5.85603	6.11032	5.75216	5.53441	5.49679	5.99774	5.77679	5.72651	5.56129	5.76226	5.83224	5.57801	6.03718	5.66119	5.76586	5.61932	5.7845	6.38611	5.67978	5.6467	5.85348	5.64787	5.50448	5.66848	5.42004	6.10575	4.10109	5.75953	5.93237	6.09365	5.62944	5.90893	5.82338	5.89184	5.76378	6.27677	6.08407	6.2538	5.72759	5.80322	5.79589	5.58313	5.69776	5.85501	5.71039	5.66119
		505.33675_188.95	6.06656	6.15144	5.05657	5.88701	5.9527	6.21992	6.05033	5.79119	6.24293	6.04478	6.0745	6.13229	6.30839	5.12239	5.75899	6.08293	5.86221	5.79641	5.42934	5.72813	6.20647	6.25073	5.93457	3.56374	6.061	5.03163	5.90103	5.83376	5.82812	6.09994	5.6019	5.62886	6.3677	6.092	6.092	6.02326	6.34425	6.44195	6.00147	5.99337	5.3595	5.27271	6.2574	6.20056	5.3983	5.96866	5.96066
		518.2468_152.45	5.9775	5.64428	5.54012	2.40186	2.66012	5.10565	5.67073	2.45104	5.35173	3.53402	5.92911	5.2766	5.17414	5.83124	5.33754	5.31901	4.94206	4.56876	5.25914	5.08397	5.7234	5.32721	5.29566	4.78702	5.4914	5.61365	5.48258	5.4229	2.38577	2.85359	5.54568	5.92431	5.51783	5.21514	2.53719	5.43022	5.44334	3.65776	5.29687	4.39192	4.34528	5.37718	5.52956	3.13205	2.77562	5.16538	5.98523
		524.27765_187.7	7.42648	7.71103	7.65437	7.73064	7.61106	7.81194	7.78111	7.58756	7.37806	7.90562	7.65773	7.36453	7.51621	6.83511	7.59789	7.57766	7.92316	7.78111	7.81194	7.47456	7.56761	7.6748	7.5911	7.34231	7.64415	7.83924	7.65437	7.6012	7.56079	7.51297	7.64415	7.23736	7.96094	7.4497	7.59438	7.4774	7.67134	7.50998	7.8077	7.59789	8.02256	7.57766	7.51926	7.52233	7.65773	7.46331	7.54794
		525.2826_184	6.91352	7.17773	7.13409	7.23546	7.06851	7.29558	7.25119	7.01793	6.89877	7.38753	7.17601	6.83242	7.006	6.36394	7.08986	7.05358	7.36884	7.23921	7.30389	6.96814	7.12704	7.16768	7.08094	6.85233	7.10939	7.34037	7.18972	7.15352	7.04489	7.006	7.12291	6.78741	7.42648	6.94848	7.08481	6.96137	7.18458	6.98406	7.26704	7.12428	7.47456	7.04124	7.04489	7.02294	7.05476	6.99655	7.07708
		526.28965_196.5	6.89679	7.13986	7.22795	7.1283	6.97475	7.21298	7.27487	7.06976	6.73878	7.16934	7.23357	7.01675	7.22621	6.64762	7.13409	6.8235	7.18277	7.18972	6.94203	7.05358	7.21504	7.23546	7.12554	6.93247	7.006	7.36669	7.22621	7.17946	7.02172	7.00136	7.07222	7.00847	7.35116	6.96466	7.06341	6.97475	7.12428	7.04976	7.02773	7.2976	7.36002	6.85723	7.16434	7.37343	7.09917	6.98633	7.03387
		526.3155_196.9	7.20028	7.44188	7.32529	7.34904	7.28106	7.34672	7.55436	7.26074	6.79598	7.71103	7.50376	7.43929	7.53827	6.66904	7.2976	6.64891	7.55755	7.16606	7.24525	7.01196	7.28732	7.47182	7.26074	6.98177	7.27885	7.39918	7.4833	7.45772	7.22621	7.58407	7.18629	7.33599	6.36643	7.23921	7.15665	7.4833	7.53827	7.25309	7.34904	7.2492	7.45772	7.13409	7.17773	7.32737	7.08233	7.3578	7.43159
		527.2956_191.35	6.25442	6.58515	6.6744	6.54129	6.35286	6.64314	6.7073	6.40615	5.94949	6.59395	6.70658	6.47025	6.64762	5.85348	6.54006	6.17653	6.59705	6.59837	6.23275	6.46293	6.63534	6.67508	6.50705	6.28401	6.34787	6.81355	6.65161	6.56981	6.39823	6.41148	6.47326	6.43643	6.8011	6.29136	6.469	5.67307	6.55303	6.47911	6.47683	6.73801	6.7622	6.29682	6.62054	6.79771	6.52295	6.40134	6.42248
		533.2368_139.05	5.49217	6.40374	6.33932	5.74016	5.93719	6.02383	6.43766	5.62886	6.11207	5.78042	5.82916	6.08971	6.11735	5.82864	6.32411	6.26222	5.87161	5.91056	6.23518	6.01205	5.72284	6.25683	6.31561	5.60875	5.91582	5.69887	6.32351	5.80003	5.98136	5.93616	6.35032	5.66289	6.29194	6.0717	5.9452	5.95322	6.26596	5.86638	6.1363	5.9972	5.95852	6.22487	5.97361	5.86589	5.90786	6.01151	5.55797
		539.22425_139.95	5.03422	5.45449	5.49456	4.98366	5.22292	5.18773	5.48184	4.91353	5.28429	4.53095	5.05881	5.5799	5.493	3.33027	5.75268	5.60752	5.39337	5.32845	5.63311	5.47048	2.57156	5.68998	5.72548	2.55536	5.37718	2.43486	5.71201	4.75428	5.34747	5.47461	5.69716	2.38577	5.82134	5.28055	5.09105	4.89839	5.69338	5.29687	4.42005	5.29053	5.24639	5.56396	5.17939	5.16167	4.80669	5.36381	2.79166
		556.3249_173.6	7.61453	7.75551	7.67821	7.68899	7.71875	7.67821	7.75998	7.66784	7.50376	7.82141	7.75998	7.70337	7.78526	7.3852	7.65437	7.6077	7.81194	7.70337	7.79441	7.71103	7.6645	7.8077	7.68164	7.58096	7.74267	7.74267	7.71485	7.89306	7.65437	7.73064	7.65437	7.64085	7.78983	7.65074	7.62803	7.68509	7.69998	7.68164	7.83067	7.68509	7.74267	7.69258	7.79846	7.82613	7.65437	7.5513	7.67821
		569.27205_160.1	6.17237	6.68678	6.37878	6.60631	5.61992	6.52114	6.37566	6.21625	6.05197	6.43097	6.43335	6.2212	6.09365	5.98029	6.42971	6.0818	6.50762	6.2187	6.33071	6.24053	6.81174	6.67176	6.23874	6.24467	6.042	6.47447	6.42608	5.74066	6.47971	6.115	6.37936	6.49012	6.26778	6.54379	5.89558	5.98964	6.2212	5.69055	6.17176	5.96814	6.40615	6.22055	6.55181	6.70146	5.93132	6.25618	6.2574
		580.289_191.9	5.60446	5.95852	6.1005	4.18706	5.56457	4.0511	5.97028	6.37447	4.25312	5.92534	6.04979	6.06488	6.03502	5.30933	3.75136	3.97071	5.55525	3.50581	3.91327	4.24226	4.06357	3.78195	3.98475	3.91327	4.57623	4.15165	4.28458	5.77987	3.73734	6.3205	4.60557	3.82552	4.07601	6.23577	3.89626	4.36395	4.08837	4.26329	4.46502	4.18706	4.4291	4.15165	4.33557	4.1743	4.55435	4.41082	4.46502
		586.3148_190.25	5.87001	6.96693	6.74247	6.50825	6.47326	6.85328	6.90837	6.46714	3.85301	7.37107	6.80026	3.56374	6.6799	5.22131	6.89362	6.10458	6.65297	6.51436	6.70439	5.21063	7.06731	6.52907	6.76533	3.70326	6.69721	7.02773	6.96926	5.93021	6.58085	6.57045	6.60631	6.19336	7.08986	6.56175	6.85723	4.07601	6.79258	6.2556	7.04235	6.71231	6.97475	6.59965	6.79424	6.4358	6.3454	6.44256	6.44375
		587.31805_188.25	2.36956	6.4827	6.18356	6.03001	5.87736	6.37566	6.44788	5.85348	5.60875	6.8814	6.35286	2.28227	6.11144	2.96112	6.40374	2.22662	6.20827	6.07058	6.15089	2.38577	6.56358	5.98469	6.29136	5.42377	6.15379	6.55681	6.42909	2.24574	5.9792	6.20476	6.1921	2.22662	6.6328	4.42005	6.15379	2.33478	6.24528	5.22741	6.49446	5.5573	6.36897	5.47622	6.24053	5.44954	5.53945	5.35173	5.42838
		590.3376_205.05	6.43702	7.04489	6.5692	7.0746	6.4188	4.64081	6.95062	6.55434	4.70001	4.28458	6.59208	4.58373	7.06341	5.46891	6.8701	4.53879	4.63405	4.28458	4.59129	4.73688	6.99897	6.96466	7.01554	6.81355	4.90233	6.92184	6.9853	6.74324	4.42005	6.8455	6.6799	7.06462	7.18116	6.91459	6.57776	6.44558	7.02773	6.75676	6.82711	7.11071	6.12638	7.10821	7.19155	6.95172	6.95492	7.04124	6.68338
		592.39415_189.1	6.07115	6.16224	6.52967	5.89018	6.23518	6.31142	6.17829	3.86625	6.36026	6.17417	6.16753	6.03057	5.19117	5.6966	6.26041	3.53402	6.39578	6.70957	6.23031	5.8669	6.43275	6.21253	6.14567	4.8311	5.87632	6.42127	6.59208	4.97149	3.37368	6.50705	6.08293	6.38729	3.73734	6.54625	6.26157	5.86794	6.0571	5.96591	6.05255	5.95749	6.75514	6.05879	5.98802	5.92055	5.76326	6.05484	5.92055
		599.31735_164	6.32231	6.57715	6.26347	6.55244	6.40968	6.63724	6.63087	6.684	6.56421	6.69028	6.62509	6.65559	6.46051	5.63851	6.80822	6.64962	6.51872	6.4358	6.75032	6.50947	6.66772	6.61214	6.62832	6.84455	6.41635	6.59014	6.58207	6.59014	6.49747	6.60255	6.72365	6.6576	6.71615	6.81981	6.61865	6.52846	6.42846	6.31259	6.50234	6.55622	6.72735	6.61735	6.70009	6.61471	6.47683	6.63789	6.70585
		613.3336_199	6.10575	7.15665	6.34303	6.26713	6.39026	6.33012	6.34055	6.17176	6.01038	6.66362	6.28646	6.061	6.35835	4.98675	6.38551	6.85137	6.5748	6.42846	6.46533	3.49131	5.53945	6.43827	6.94961	6.60631	5.55934	6.6744	3.5797	7.00965	6.86719	6.46962	6.98872	7.02294	5.36592	3.1593	3.34529	3.5797	6.42127	3.59416	6.78156	6.6576	3.54853	6.27917	3.43588	3.43588	3.86625	3.75136	3.91327
		620.29145_154.7	6.84357	7.22239	6.89877	6.7686	6.62897	6.91043	6.98063	6.83685	6.79424	6.98406	6.81174	6.7449	6.9271	6.52175	6.94412	6.7908	6.85233	6.95592	7.07587	6.87518	6.97475	6.95384	7.095	6.77186	7.03761	6.74096	6.902	6.8543	7.11336	6.86412	7.23736	6.83973	6.90727	7.02044	6.8814	6.69098	6.90727	6.65427	6.91246	6.89578	6.89151	6.91459	7.09917	6.79258	6.73352	6.69721	6.87315
		624.31485_163.85	6.75752	6.90837	6.86616	6.95384	6.87114	6.87219	6.98177	6.79852	6.70883	7.00019	6.96926	6.84741	6.96254	6.55867	6.80908	6.76141	6.96137	6.83598	6.94099	6.94412	6.86906	6.96031	6.83598	6.7686	6.91558	6.91976	6.91765	7.02895	6.84837	6.92387	6.86412	6.85233	6.93247	6.7908	6.80026	6.84082	6.85723	6.85627	6.99433	6.86111	6.93575	6.85233	6.94848	6.93041	6.77506	6.75909	6.84176
		626.34685_201.55	6.62702	7.2976	7.01793	6.82253	6.90937	6.99094	6.98633	6.71993	4.51515	7.02534	6.7841	6.6576	7.02534	6.41573	6.8235	6.54561	7.06976	6.96031	6.65228	6.2726	6.44076	6.61143	6.54439	6.21931	6.86616	6.95923	6.77261	6.81086	6.94203	6.46112	6.77506	6.37508	6.79681	6.5162	6.42788	6.91976	6.7449	6.81799	6.97834	6.64891	6.86111	6.62897	6.72516	6.82711	6.88239	6.91352	6.99897
		627.34955_203.1	5.81571	6.83423	6.56673	6.07675	6.46596	6.57965	6.50885	5.83582	5.64141	6.14627	5.69998	6.19455	6.18709	5.28303	6.17472	6.40253	6.33071	6.164	6.27557	4.16391	6.36026	6.10167	5.80106	5.83329	6.36518	6.11955	6.55181	6.49261	6.06829	6.06384	6.44727	3.75136	6.18242	5.99337	5.84512	6.19872	6.2291	6.18959	6.26347	6.17357	6.46051	4.11381	4.23134	4.08837	4.49836	4.36395	4.37374
		635.33765_186.75	5.81879	6.09701	5.84356	5.86638	5.78298	5.95646	5.95	6.2483	5.33193	6.10753	5.91741	5.80732	6.02215	5.64022	5.80782	5.4528	5.82655	5.69281	5.92534	5.83533	5.85242	5.98416	5.92534	5.92324	5.49758	6.00483	5.93928	5.91165	5.8136	6.08463	5.93982	5.86324	5.95486	5.90308	5.90202	5.42377	5.82812	5.4866	6.1532	5.6271	5.97417	5.97805	5.94896	5.97083	5.62591	5.42934	5.86794
		650.81525_47.25	4.83547	4.42005	4.30528	2.75893	5.68388	4.39192	4.19856	4.01075	4.47362	3.52142	4.0511	4.94206	5.22446	5.46208	4.52316	4.60557	5.25782	4.46502	4.82587	4.95248	4.78167	4.67393	4.71811	4.72448	4.9807	4.30528	5.13386	4.07601	3.94482	4.97149	5.1978	3.65776	4.30528	3.99894	3.95741	4.94206	4.47362	4.64081	4.89057	4.63405	4.80669	4.8661	4.89839	4.68036	4.78167	4.74231	4.90618
		655.9446_39.3	6.57413	6.42068	6.6083	6.51682	6.59772	6.4537	5.84306	6.47266	6.5321	6.49687	6.50354	6.6225	6.55055	6.49012	6.51254	6.47203	6.59014	6.38248	6.56547	6.44195	6.49572	6.53025	6.28217	6.57536	6.67578	6.37566	6.55244	6.56608	6.58888	6.11207	6.53458	6.54872	6.52846	6.47911	6.56858	6.54006	6.56673	6.52423	6.6134	6.58145	6.53882	6.4188	6.52846	6.21191	6.56673	6.51872	6.62767
		658.36065_138.95	2.29967	5.20907	5.98247	5.76799	5.05403	2.15666	2.22662	5.07711	4.93883	2.15666	2.26441	2.22662	2.28227	2.80726	5.08174	2.06649	2.24574	6.46112	2.24574	2.29967	2.20468	5.53227	2.20468	2.29967	2.36956	2.26441	5.13573	2.15666	2.1308	2.48588	5.45876	6.06384	2.18257	5.50601	5.74066	2.24574	2.24574	5.62944	2.29967	2.20468	2.28227	2.28227	2.28227	2.20468	2.46971	6.47266	6.21687
		684.51335_210.65	6.06215	6.0565	6.18832	6.04814	6.07282	6.18182	5.82338	5.89989	6.21009	6.06268	6.09871	6.18709	5.995	6.09311	6.23031	6.06714	5.93982	5.8136	5.66458	6.06542	6.38429	5.67924	6.11207	6.03057	6.07	6.34969	6.20705	6.11267	5.74169	5.95056	6.08861	6.08747	6.10975	5.40967	6.33498	5.98909	6.30421	5.90786	6.07896	6.16571	6.25857	5.89397	5.98523	5.93343	5.94093	6.12885	6.32649
		685.52435_224.05	7.28732	7.28732	7.33151	7.2976	7.26704	7.49497	7.26704	7.24525	7.4863	7.28106	7.45521	7.40153	7.36233	7.39678	7.42898	7.37806	7.32321	7.18629	7.09775	7.51297	7.53498	7.06341	7.44437	7.46331	7.33368	7.51926	7.43159	7.41665	7.11869	7.40153	7.51297	7.43929	7.35554	7.26704	7.4863	7.34451	7.35334	7.29145	7.17601	7.47182	7.54148	7.36453	7.20028	7.26505	7.34672	7.28732	7.4774
		686.529_226	6.95923	6.97364	7.02044	7.006	6.99655	7.13117	6.92819	6.96137	7.13701	6.95062	7.08619	7.07222	6.99655	7.12007	7.08746	7.04124	7.03144	6.8455	6.78998	7.18116	7.21683	6.73725	7.11607	7.10052	7.00477	7.22424	7.14585	7.10821	6.83242	7.04976	7.15024	7.12554	7.03387	6.90414	7.19848	7.02294	7.04235	6.99094	6.85921	7.15024	7.23357	6.98752	6.86616	6.95062	7.03266	6.97153	7.21504
		690.92265_45.15	4.80669	5.47461	5.40685	5.31542	5.71676	5.1861	5.43649	5.17939	5.49679	5.7201	5.72759	5.23642	5.59216	5.3595	5.61365	5.29053	4.88678	3.92999	6.13809	5.8854	5.60625	3.86625	5.46373	5.30693	5.4382	5.21665	5.16896	5.60875	5.44694	3.31534	4.94553	5.52597	5.49604	5.81879	5.42736	5.85452	6.13749	3.83938	6.05197	4.45574	6.07896	5.3225	5.77987	5.44069	4.68036	5.28429	5.71201
		764.44335_26.5	6.73273	6.60376	6.65297	6.67176	6.72893	6.70009	6.63989	6.67176	6.72213	6.62509	6.66089	6.70009	6.68612	6.76698	6.6937	6.6134	6.6889	6.65427	6.62509	6.68819	6.54872	6.66089	6.62447	6.70439	6.62447	6.54068	6.72286	6.6799	6.44076	6.7891	6.70807	6.49631	6.64962	6.57776	6.64695	6.68678	6.60952	6.71159	6.61214	6.56175	6.63657	6.6536	6.59645	6.64243	6.74644	6.63534	6.7395
		766.9349_44.6	6.22487	6.00147	5.51198	6.14392	5.84459	5.86376	5.61804	5.9676	5.60128	5.85034	5.83533	6.33812	5.96066	5.92588	5.64551	5.95749	5.77832	6.23518	5.92968	6.40492	5.68722	5.74432	5.65083	6.50171	5.82812	6.63789	6.7599	6.01594	6.45437	6.21625	5.89558	5.83947	5.92161	5.93132	5.79795	6.1276	6.05821	6.01428	6.17417	5.97527	6.03337	6.26596	5.96066	6.12353	6.0745	6.10631	5.94738
		775.68055_133.95	6.04814	6.49512	6.258	6.45255	6.40193	6.51195	6.3885	6.37692	6.35159	6.53148	6.46596	6.37447	6.36268	5.55388	6.45137	6.52724	6.58456	6.48147	6.31506	6.45194	6.46714	6.48092	6.43217	6.36331	6.46234	6.42788	6.30839	6.44076	6.39512	6.33314	6.44788	6.34363	6.43519	6.28828	6.20705	6.26538	6.33314	6.29868	6.33564	6.25442	6.58328	6.48771	6.57286	6.38903	6.36582	6.45559	6.38903
		791.4654_23.05	7.00019	6.93247	6.91664	6.92935	6.91558	6.85033	6.89362	6.93247	6.90302	6.84837	6.902	6.87621	6.9208	6.7866	6.90837	5.97305	6.86616	6.87933	6.89877	6.91765	6.6744	6.88751	6.82976	7.006	6.94099	6.90414	6.95492	6.90082	6.91459	6.99655	6.91043	6.79937	6.83973	6.88239	6.91459	6.88451	6.82253	6.90937	6.89046	6.83879	6.8865	6.89254	6.87315	6.84266	6.90302	6.93148	6.87828
		807.50185_203.55	5.58514	5.54012	5.31783	5.98247	5.24639	5.89073	5.65946	5.62235	5.23492	5.8875	5.83947	5.71726	4.85771	4.1743	5.69887	4.68711	5.61241	4.10109	5.71894	4.65388	6.05143	6.16571	4.84905	5.66289	4.66788	6.08124	5.2182	5.71201	5.61241	4.80669	3.23013	4.29524	5.48019	5.77832	5.63607	5.35496	5.79539	5.274	5.5068	5.66179	5.52884	5.39727	5.47461	5.91796	5.44158	5.24363	5.66057
		808.5065_206.45	1.88338	4.38229	4.47362	5.71039	1.88338	5.70486	5.46037	4.86197	5.35278	5.50448	5.62476	4.13877	5.485	2.1308	4.93519	1.50263	4.49043	1.5987	1.67902	4.26329	5.5986	5.43984	4.08837	5.12427	5.57861	5.64787	4.61959	5.61365	4.20998	2.06649	1.98137	5.2182	5.71305	1.67902	1.75044	1.75044	1.75044	1.93633	1.82445	1.5987	1.82445	1.88338	1.98137	4.94896	2.06649	1.82445	4.83547
		808.50875_204.9	2.33478	4.30528	4.31569	5.63253	2.40186	5.60314	5.36799	4.71811	5.24219	5.40306	5.54079	4.0511	5.39431	2.91481	4.81641	2.18257	4.3548	1.98137	2.26441	4.19856	5.50601	5.34081	4.0511	5.02357	5.50068	5.56065	4.56876	5.53441	4.11381	2.50372	2.45104	5.13573	5.63311	2.31817	2.33478	2.28227	2.26441	2.28227	2.33478	2.26441	2.33478	2.35172	2.29967	4.83547	2.52085	2.38577	4.75428
		820.57255_179.15	5.32608	5.40494	5.38638	5.37212	5.42098	5.29321	5.30933	5.51493	5.4528	5.37823	5.38242	5.25647	5.39532	5.76946	5.43476	5.3296	5.38733	4.99561	5.44429	5.52299	5.37311	5.22446	5.43905	5.44334	5.53869	5.48908	5.46127	5.44866	5.43109	5.38144	5.37212	5.37509	5.46208	5.37109	5.38144	5.41539	5.25361	5.41726	5.48419	5.43476	5.36163	5.3364	5.49679	5.46127	5.35844	5.42553	5.46803
		833.51905_211.05	4.28458	6.0745	5.91056	6.50649	6.42549	6.59208	6.46962	6.3885	6.40312	6.52724	6.55622	6.1975	6.30783	5.30824	6.47911	6.35587	5.94149	6.27082	6.26409	6.42608	6.63152	6.61606	6.25917	6.5692	6.38611	6.7638	6.48829	6.32411	6.37878	6.01989	5.90045	6.43951	6.09084	5.92003	6.09756	6.3879	6.45861	6.28888	6.50109	6.38367	6.50589	6.29995	5.96486	6.51682	6.10688	6.40673	6.33996
	HILIC	86.0965_42.45	8.64248	8.66468	8.40573	8.64248	8.68806	8.80708	8.71608	8.66468	8.66468	8.66468	8.71608	8.71608	8.59959	8.473	8.74424	8.71608	8.68806	8.64248	8.71608	8.59959	8.64248	8.71608	8.77516	8.68806	8.66468	8.64248	8.59959	8.621	8.71608	8.64248	8.74424	8.68806	8.56179	8.77516	8.621	8.52637	8.64248	8.66468	8.66468	8.58013	8.64248	8.64248	8.68806	8.77516	8.64248	8.77516	8.64248
		86.9087_49.05	6.61544	6.43334	6.42094	6.71061	6.50819	6.59933	6.68644	6.81089	6.64662	6.70169	6.54032	6.73132	6.53865	6.56804	6.61658	6.69663	6.67455	6.54141	6.74718	6.57075	6.53124	6.4946	6.5328	6.62309	6.61103	6.72415	6.7112	6.66187	6.61602	6.67094	6.53068	6.63656	6.63422	6.60823	6.60988	6.55997	6.60602	6.63258	6.66813	6.63656	6.69599	6.64161	6.68338	6.50503	6.57567	6.60431	6.60656
		87.09985_44	7.4875	7.51291	7.17174	7.47404	7.50386	7.6012	7.44587	7.44792	7.39077	7.54607	7.53617	7.46079	7.48979	7.27463	7.55562	7.53369	7.48296	7.49225	7.56779	7.47628	7.44587	7.48979	7.54119	7.43096	7.46505	7.44587	7.36881	7.39481	7.53141	7.45011	7.52211	7.44792	7.37962	7.49682	7.42487	7.40052	7.40831	7.45446	7.43497	7.3814	7.46743	7.45862	7.51072	7.5726	7.49451	7.51291	7.4209
		94.0652_53.1	6.4264	6.44025	6.37982	6.60487	6.59433	6.57677	6.4946	6.49409	6.42545	6.62309	6.64497	6.48841	6.4517	6.49247	6.21075	6.60602	6.43776	6.48689	6.41946	6.23648	6.37892	6.59712	6.57677	6.46946	6.55227	6.55997	6.52182	6.78088	6.56541	6.60043	6.50238	6.59274	6.49096	6.4972	6.45779	6.54733	6.52855	6.59105	6.57132	6.51141	6.9238	6.54032	6.59933	6.59768	6.52442	6.62811	6.50503
		96.0784_59.6	6.76025	6.79912	6.83851	6.97689	6.98639	6.92561	6.79315	7.02111	7.07941	6.9535	6.9535	6.8848	6.98749	6.80276	7.11096	7.12666	6.7977	6.98118	6.91372	6.87718	6.93802	6.86115	7.02111	6.94666	6.92103	6.88134	6.8283	6.9119	7.02682	6.89513	7.06133	6.99285	7.01209	7.00874	6.97466	6.87205	6.72939	7.00654	6.82911	6.98118	6.81825	6.9049	6.85358	6.88741	6.98528	6.97787	6.9049
		98.0964_45.55	4.74731	6.99501	6.65454	5.7713	5.14896	5.83009	5.00258	6.10264	5.45524	6.8628	5.81717	4.69831	5.90657	7.45662	5.69314	6.33177	6.18156	6.17043	6.73454	5.33383	3.92938	5.57275	5.94322	5.87325	4.79103	6.24397	4.61196	6.56592	6.75064	4.31514	4.04324	7.17454	6.27211	3.64132	3.87741	6.23648	6.87025	3.91589	7.10471	4.15132	6.59326	6.42094	5.12725	5.60443	3.05326	6.90752	6.00652
		104.0529_50.6	6.65118	6.70687	6.57782	6.60767	6.61602	6.71618	6.61876	6.69599	6.56103	6.66813	6.80639	6.65902	6.66592	6.24489	6.63143	6.6422	6.71061	6.55444	6.67273	6.43973	6.49096	6.65454	6.65397	6.45779	6.5145	6.57895	6.55609	6.52442	6.54359	6.65063	6.62366	6.70561	6.53178	6.68764	6.59433	6.59768	6.585	6.62418	6.56753	6.62811	6.51141	6.50981	6.67156	6.80345	6.63143	6.6298	6.51655
		115.0632_33.85	6.79696	7.37056	7.21706	6.85031	7.28427	7.22158	7.37233	7.201	7.25091	7.17605	7.23665	7.12942	7.05425	7.11494	7.02224	7.34606	7.17454	7.14455	7.29395	7.17605	7.06507	7.28745	7.09084	7.12533	7.03376	7.00017	7.201	7.13907	7.20819	7.12283	7.29068	7.08205	7.07211	7.22012	7.22012	7.06133	7.20383	7.22012	7.19505	7.10219	7.08687	7.02111	7.07562	7.19799	7.19352	7.22612	7.07086
		115.0695_34.55	7.40644	8.08292	7.87467	7.5726	7.84626	7.78303	7.96123	7.8342	7.87059	7.76747	7.81094	7.787	7.69103	7.8149	7.6472	7.9712	7.8342	7.77154	7.90043	7.8149	7.6877	7.90971	7.73552	7.76386	7.74981	7.65008	7.84626	7.83834	7.80703	7.73552	7.87467	7.6877	7.76747	7.84229	7.82639	7.72864	7.87467	7.84229	7.8502	7.77154	7.76036	7.64107	7.76386	7.7989	7.78303	7.8342	7.72864
		115.07235_35.9	3.87741	6.28232	5.85432	3.83715	6.40306	6.32401	6.43679	6.16183	5.98474	6.13562	6.23045	6.00652	3.92938	5.09732	5.45313	6.46034	6.09023	5.77608	6.31127	5.9966	5.99806	6.35726	6.20334	6.18156	6.07513	6.11494	6.06283	5.89994	5.97434	5.99526	6.55007	6.13518	5.6796	6.31763	6.13657	5.68443	6.274	6.3309	6.2548	6.00792	6.61487	5.36923	6.23183	6.15702	6.30709	6.3921	5.905
		116.107_42.15	6.72485	6.82058	6.6433	6.97573	6.98007	6.98952	7.06014	7.06133	6.89085	6.9005	6.96959	6.93504	6.7977	7.41246	7.19505	6.94182	6.90312	6.87888	7.08687	6.85196	6.94855	6.88741	7.03376	6.99903	6.95056	6.96139	7.19505	7.07086	6.79471	6.78157	6.75543	7.07941	7.04969	6.95447	7.13503	6.81532	6.94666	7.09968	7.16064	6.72615	6.68764	6.9093	6.94091	6.73984	6.98848	6.92746	6.79023
		118.06515_50.35	7.73209	7.72864	7.6845	7.787	7.68127	7.6684	7.72864	7.73892	7.6684	7.71829	7.70782	7.76386	7.7111	7.74245	7.67801	7.71829	7.83031	7.73892	7.71829	7.63259	7.64411	7.79074	7.75694	7.71829	7.7111	7.7111	7.66546	7.73552	7.73892	7.64107	7.56284	7.80293	7.76386	7.80703	7.66546	7.6877	7.67489	7.65606	7.66546	7.69769	7.70782	7.69769	7.73209	7.81094	7.70098	7.70782	7.72184
		118.08625_57.9	9.12511	9.15919	9.28149	9.21336	9.09127	8.84148	9.15919	9.21336	9.28149	8.77516	8.94859	8.98972	9.12511	9.15919	9.21336	9.34738	8.8744	9.21336	9.15919	9.12511	9.15919	9.15919	9.28149	9.21336	9.34738	9.15919	9.15919	9.21336	9.21336	9.05892	9.28149	9.21336	9.21336	9.21336	9.12511	9.21336	9.09127	9.21336	9.15919	9.21336	9.28149	9.21336	9.21336	9.12511	9.12511	9.12511	9.21336
		119.06855_53.2	6.67392	6.61876	6.53489	6.58933	6.48431	6.40642	6.47923	6.35448	6.57019	6.59656	6.55172	6.65847	6.51298	6.377	6.64948	6.6253	6.60656	6.5176	6.59656	6.5061	6.44538	6.59821	6.59274	6.50555	6.56914	6.60265	6.52386	6.50397	6.65958	6.54359	6.56052	6.64382	6.56644	6.60545	6.50035	6.58825	6.52749	6.49045	6.53489	6.51707	6.50872	6.49934	6.61824	6.63597	6.55997	6.52182	6.5176
		119.08955_56.1	7.67801	7.6877	7.91401	7.97668	7.91848	7.80293	7.87467	8.01989	8.03194	7.57743	7.76747	7.72184	7.7752	7.85411	8.04384	8.0762	7.65008	7.91848	7.94231	7.89599	7.8876	7.86666	7.96617	7.91401	7.93728	7.94675	7.83031	7.88281	7.98644	7.8149	8.0499	7.8502	7.9514	7.90043	7.88281	7.85411	7.70782	7.91848	7.76747	7.95654	7.80703	7.87467	7.87467	7.88281	7.89599	7.89599	7.89599
		119.09235_58.55	6.56804	5.681	6.17134	6.35071	6.46946	6.25848	6.19632	6.45429	6.40744	6.40887	6.29508	6.17414	6.3259	5.65638	6.61046	6.47776	6.05753	6.36801	6.36467	6.24961	6.27066	6.24397	6.42834	6.28993	6.32448	6.42981	6.17928	6.29648	6.39114	6.18977	6.61876	6.35305	6.39977	6.35024	6.33044	6.48279	6.22487	6.37307	6.21033	6.31627	6.26033	6.35726	6.32124	6.31487	6.36892	6.28324	6.33596
		120.0525_55.3	6.42094	6.14657	6.28903	6.40215	6.05655	6.22672	6.16041	6.0222	6.24303	6.1031	6.17183	6.22672	6.30294	6.39738	6.20245	6.11636	6.13039	6.06144	6.09268	6.23846	6.34098	6.17367	6.24538	6.40744	6.00608	6.377	6.33779	6.03593	6.17457	6.27066	6.28811	6.32767	6.15844	6.26646	6.22997	6.15702	6.10077	6.13995	6.05126	6.16424	6.24631	6.20889	6.27066	6.30012	6.23183	6.23697	6.25149
		120.0931_55.6	6.26785	6.04697	6.41511	6.25198	6.17043	6.11397	5.9437	6.19963	6.18297	6.40548	6.0014	6.1253	6.20889	6.32124	6.29323	6.48737	5.93515	6.16711	6.22672	6.05126	6.10964	6.07945	6.45374	6.17233	6.04273	6.31307	6.06237	6.16424	6.28903	5.78277	6.30663	6.1178	6.13424	6.11494	6.09172	6.13229	6.01836	6.11494	5.86012	6.20844	5.86383	6.07945	6.08557	6.09891	6.22766	6.33133	6.06475
		121.0066_68.4	3.26994	3.39132	3.28651	5.56337	5.73599	5.3893	5.43013	6.14892	5.32413	5.55403	6.12813	5.61206	5.73851	4.69239	5.45845	5.41884	5.89187	5.72953	5.58342	5.77608	5.09479	5.71302	5.59319	5.60443	5.39998	5.55574	5.97239	5.69445	5.80763	5.96467	5.54797	5.46772	5.59402	5.74038	5.9116	5.61135	5.3211	5.70247	5.68377	5.36002	4.73724	5.46876	6.49672	5.81662	5.78868	5.67686	5.64857
		121.0841_43.15	7.81869	7.93286	7.7989	7.93286	7.90043	7.91848	7.95654	7.92337	7.89599	7.90971	8.00308	7.96123	7.89599	7.7989	7.89181	7.98644	8.16897	7.99783	8.00871	7.8876	7.88281	7.98127	8.02557	7.92821	7.92337	7.96617	7.91401	7.9514	7.86666	7.94231	7.87059	8.02557	8.03805	8.02557	7.94231	7.89181	7.94231	7.89599	7.90971	7.93728	7.96123	7.95654	7.99193	8.04384	7.90043	7.96617	7.93728
		123.9279_50.35	5.9476	5.63327	5.9813	6.90312	6.02593	5.98178	5.83608	5.99099	5.87004	5.91675	5.86229	5.98081	6.15515	6.15086	5.97191	5.59801	5.85172	5.55833	5.75817	5.98474	6.15608	4.70949	5.0114	5.61582	5.87535	5.95878	5.87325	5.87428	5.86437	5.88371	6.09517	5.64635	5.96762	5.96906	5.9337	6.00422	6.03593	6.0137	6.00843	5.77426	5.82953	5.88931	5.92169	5.94713	5.9422	5.94269	5.86953
		124.92265_48.6	7.07086	6.83391	7.05194	6.93036	7.20965	7.17605	7.02224	7.23969	7.05082	7.1405	7.17041	7.19799	7.20965	7.0972	7.21105	7.15656	7.17174	7.1176	7.11348	7.09589	7.14861	6.89873	6.99183	7.06014	7.02912	7.06254	7.09589	7.10349	7.20383	7.20383	7.22305	7.07817	7.06133	7.12148	7.1892	7.12533	7.17316	7.2024	7.18042	7.10714	7.04969	7.17316	7.10714	7.07941	7.13642	7.09084	7.05539
		133.0318_50.45	7.15132	7.31069	7.18042	7.15782	7.19652	7.3375	7.15526	7.34606	7.12666	7.2972	7.40644	7.24942	7.23665	6.81014	7.22012	7.22612	7.28099	7.22457	7.21706	7.04601	7.10096	7.23823	7.201	7.02912	7.07438	7.13773	7.04349	7.11899	7.13773	7.2463	7.17898	7.25717	7.08687	7.27779	7.17454	7.16064	7.16486	7.22758	7.14586	7.17454	7.01667	7.06733	7.2337	7.35825	7.21105	7.21706	7.07941
		133.0738_62.15	7.09084	6.85857	7.06507	7.08445	6.48995	6.62418	7.00986	7.05425	6.65958	7.0398	6.89597	7.08445	6.96753	6.75614	6.89085	6.63998	6.91739	6.89597	6.66475	6.84952	6.9093	6.67392	6.98007	6.70749	7.18468	6.73722	7.21706	6.71883	6.86442	6.99501	6.28277	6.79547	6.83471	6.64106	6.48232	6.9057	6.66592	6.93036	6.99803	6.89597	6.90752	6.99698	7.05194	6.75543	6.85445	6.64497	6.77654
		133.08005_67.05	7.53369	7.37233	7.59311	7.53369	6.94182	7.04969	7.4875	7.52211	7.11625	7.47404	7.34606	7.53369	7.40644	7.28427	7.37593	7.13218	7.36693	7.30395	7.14455	7.27463	7.34781	7.18778	7.42487	7.17041	7.62964	7.17754	7.69453	7.1862	7.31894	7.45446	6.79696	7.23057	7.23223	7.16342	6.92471	7.36525	7.12148	7.39481	7.45446	7.33426	7.3814	7.43945	7.48979	7.21706	7.31894	7.10965	7.24137
		133.1053_42.9	8.23755	8.23755	8.01431	8.23755	8.21589	8.37662	8.20483	8.22618	8.18658	8.32353	8.30964	8.28537	8.21589	8.11956	8.29751	8.24825	8.27209	8.27209	8.33722	8.21589	8.25924	8.27209	8.30964	8.20483	8.27209	8.24825	8.16897	8.16036	8.24825	8.22618	8.33722	8.23755	8.18658	8.35048	8.20483	8.16897	8.17781	8.19546	8.21589	8.16897	8.22618	8.24825	8.28537	8.35048	8.23755	8.27209	8.21589
		133.10815_43.6	6.72283	6.76659	6.35726	6.71553	6.69061	6.78882	6.65902	6.65397	6.4946	6.78807	6.72485	6.61328	6.71746	6.61768	6.72485	6.74188	6.70939	6.684	6.72415	6.65231	6.65512	6.59874	6.69799	6.63998	6.6918	6.65231	6.60043	6.585	6.70047	6.66701	6.68826	6.61602	6.61217	6.69799	6.65512	6.58718	6.60767	6.6422	6.65902	6.58332	6.6489	6.62924	6.70561	6.68943	6.69925	6.68221	6.58178
		134.10605_43.35	6.94564	7.00986	6.72215	6.95543	7.03376	7.20522	7.01437	6.99285	6.96139	7.12401	7.09336	7.02111	7.07691	6.78807	7.10714	7.03032	7.04109	7.03032	7.06507	7.00116	6.97893	7.01667	7.07438	6.97787	6.99603	6.96548	6.92103	6.939	7.07328	6.98749	7.08566	7.00325	6.94761	7.04231	6.96959	6.93802	6.94463	6.98118	6.96753	6.92654	6.98219	7.00436	7.01209	7.09589	7.03627	7.04969	6.95156
		134.1086_43.7	6.66758	6.70561	6.3167	6.62811	6.67094	6.79845	6.58553	6.59821	6.57239	6.72878	6.73262	6.60043	6.64382	6.31399	6.71814	6.63943	6.68042	6.65063	6.7235	6.64606	6.59712	6.62366	6.72083	6.57239	6.64553	6.65178	6.50397	6.4838	6.7458	6.60823	6.69986	6.63258	6.50137	6.68462	6.56592	6.54304	6.57132	6.63203	6.59326	6.52649	6.62811	6.63422	6.64948	6.7405	6.67331	6.67156	6.57951
		137.04575_43.95	8.09032	8.03194	8.21589	8.01989	7.90971	7.90043	8.0762	8.06904	8.01989	7.99193	8.0762	8.23755	7.99193	7.93728	8.23755	7.98127	8.30964	7.8342	8.02557	7.87873	7.9712	8.21589	7.86666	7.98127	8.1272	8.1272	8.03194	8.13512	7.94675	8.13512	8.01989	8.18658	8.14346	8.23755	8.14346	8.03805	8.03805	7.93286	8.16897	8.04384	8.1272	8.06244	8.09032	7.95654	7.98644	8.25924	8.1113
		137.0791_58	6.63089	6.56154	6.45118	6.69799	6.40354	6.54032	6.49672	6.44229	6.48579	6.42834	6.5812	6.51655	6.48895	6.61544	6.54141	6.52127	6.45887	6.53015	6.48478	6.54525	6.60043	6.53226	6.55388	6.65283	6.52496	6.5861	6.55113	6.47201	6.50397	6.64716	6.5109	6.66928	6.42932	6.53707	6.52908	6.50819	6.4767	6.47977	6.49096	6.50451	6.61928	6.39064	6.54304	6.60988	6.53178	6.52749	6.52801
		138.9065_56.05	7.3514	7.31735	7.37233	7.48296	7.63831	7.57029	7.54119	7.62397	7.5726	7.63259	7.62664	7.49922	7.55075	7.46971	7.58534	7.49682	7.53867	7.51291	7.48296	7.53867	7.4875	7.4787	7.4787	7.53369	7.37962	7.48523	7.37962	7.4875	7.57743	7.55798	7.50616	7.53867	7.49225	7.44376	7.47628	7.45011	7.44587	7.49922	7.47628	7.44376	7.44376	7.47404	7.48523	7.53141	7.61507	7.52923	7.46295
		141.0718_57.4	7.85411	7.87059	7.97668	8.09717	7.99783	7.94231	7.76386	8.0499	8.11956	7.90504	7.9712	7.93728	7.9712	7.87873	8.1272	8.11956	7.86666	8.01989	7.98644	7.91848	7.96617	7.93728	8.0499	8.03805	8.04384	7.93728	7.87059	7.99783	8.06904	7.9514	8.16036	8.0499	8.03194	8.03194	8.01989	7.92337	7.76386	8.02557	7.87467	8.01989	7.85845	7.96617	7.90504	7.96123	8.01989	8.0499	7.99783
		142.06515_44.8	6.46797	6.51193	6.36564	6.56215	6.47564	6.48841	6.43084	6.42198	6.25008	6.515	6.47923	6.56271	6.44025	6.30384	6.31174	6.49355	6.48633	6.45272	6.55283	6.39455	6.36847	6.54789	6.50872	6.38452	6.44929	6.37604	6.33001	6.54359	6.45731	6.38873	6.3921	6.5109	6.41374	6.54572	6.29461	6.46034	6.34976	6.38823	6.35859	6.46285	6.38631	6.37796	6.46699	6.58063	6.42591	6.40354	6.43285
		142.07245_59.55	6.71061	6.84706	6.76025	6.95156	6.90661	6.8323	6.6298	6.89257	6.95056	6.79983	6.84549	6.74794	6.8848	6.71947	7.04109	7.01209	6.67863	6.84314	6.81902	6.74316	6.8463	6.77727	6.9119	6.84952	6.86367	6.7977	6.72415	6.8283	6.91924	6.78807	6.99501	6.9119	6.9057	6.90226	6.88219	6.75682	6.59874	6.87888	6.7235	6.89085	6.71618	6.79547	6.73917	6.81238	6.88391	6.88306	6.81312
		142.07485_59.55	6.21974	5.2519	6.18342	6.34745	6.33177	6.29826	6.069	6.32861	6.41753	6.23555	6.24078	6.21836	6.29181	6.24961	6.42247	6.47821	6.09565	6.23796	6.20708	6.17503	6.30384	6.24256	6.34053	6.31944	6.33133	6.28324	6.1475	6.23414	6.29181	6.2589	6.42591	6.30434	6.31944	6.30247	6.27066	6.22436	6.09655	6.31174	6.07087	6.34976	6.07513	6.19292	6.18251	6.19917	6.30482	6.31399	6.2837
		143.073_44.6	6.64948	6.6624	6.41753	6.6816	6.65683	6.61273	6.62476	6.66075	6.49409	6.74646	6.60375	6.64606	6.70815	6.45023	6.57732	6.58332	6.68582	6.65744	6.69799	6.54789	6.55172	6.69986	6.61544	6.66187	6.54411	6.63481	6.4988	6.54733	6.67331	6.61876	6.53594	6.62811	6.56541	6.74124	6.53594	6.58553	6.55502	6.54195	6.54141	6.57837	6.54525	6.55227	6.64835	6.70369	6.56644	6.58063	6.55062
		144.0808_44.25	7.36693	7.41661	7.30743	7.50843	7.36693	7.34267	7.37412	7.43712	7.27306	7.47187	7.41246	7.45231	7.3814	7.28587	7.35825	7.38511	7.46971	7.4209	7.45231	7.32386	7.27944	7.49922	7.44587	7.39277	7.36525	7.34606	7.33251	7.33075	7.45446	7.4209	7.36693	7.47187	7.35998	7.47628	7.29881	7.3889	7.31069	7.3222	7.31226	7.36693	7.36174	7.34606	7.42896	7.5016	7.39077	7.36881	7.3889
		145.9447_143.9	5.53828	5.05739	6.07513	5.23116	4.75223	4.78151	5.73599	6.14325	5.90245	5.92075	5.73084	6.07328	5.90449	2.82799	5.65002	5.99615	5.29518	5.08429	5.35599	5.16305	4.98367	5.16053	4.04324	5.23893	5.5293	5.46468	5.41173	5.98804	5.26702	2.13834	5.72145	5.64196	5.46364	5.65571	4.30554	5.47287	5.60827	5.51806	5.64564	5.45733	5.61512	5.42008	5.54281	5.71235	5.3197	4.78151	5.7417
		146.06_43.85	7.70098	7.70455	7.58791	7.83031	7.65915	7.65008	7.65008	7.75342	7.62964	7.77922	7.72864	7.75694	7.70098	7.58791	7.63259	7.69103	7.7752	7.69769	7.76036	7.61778	7.61507	7.84626	7.75342	7.72522	7.70782	7.66546	7.6472	7.65306	7.77154	7.70782	7.65606	7.77154	7.66243	7.7752	7.55308	7.71829	7.61507	7.64411	7.64411	7.6684	7.69103	7.6472	7.78303	7.76036	7.70782	7.67801	7.70098
		147.0031_43.15	6.28548	6.64606	5.74229	6.64497	4.00643	3.87741	4.37516	6.76236	4.51177	6.8161	4.28689	4.55742	4.53538	5.39998	4.29596	4.24791	3.95323	6.8161	6.83769	6.81454	6.79023	6.50451	3.28651	3.96643	4.63118	4.00643	6.61602	6.53336	6.46034	4.09208	5.88473	6.35679	6.93414	6.56966	6.20381	6.89335	6.61544	6.56325	4.06924	3.94108	6.56592	3.28651	6.66648	6.73002	6.48478	6.68884	5.70177
		148.08245_76.7	6.11494	5.98663	6.12102	6.20708	6.31809	6.3868	5.9462	5.94667	6.08694	6.39693	6.22344	6.08138	6.12626	6.06332	6.13518	6.1159	6.02121	6.11063	6.04887	6.09655	6.03791	6.08465	6.16376	6.06801	5.82	5.89901	5.9437	5.86437	6.18022	6.04791	6.15702	6.02686	5.85014	6.18933	6.17367	6.09565	5.97339	6.22766	5.98804	6.02029	5.75759	6.06475	5.85277	6.22066	6.22436	6.13139	6.07328
		150.05835_51.75	7.76386	7.8876	7.76747	7.74245	7.75694	7.84229	7.66243	7.90043	7.73209	7.80703	7.89599	7.8342	7.787	7.47628	7.79074	7.76036	7.90043	7.70098	7.80293	7.63831	7.65915	7.80293	7.76747	7.60393	7.6877	7.71829	7.59045	7.74245	7.71829	7.82639	7.71483	7.8342	7.67801	7.82245	7.68127	7.74612	7.73552	7.787	7.69769	7.78303	7.65306	7.65306	7.81869	7.89599	7.7752	7.78303	7.65008
		152.02205_39.45	6.26831	7.7989	7.73209	7.262	8.03194	7.89599	7.90504	7.90971	7.99193	7.80293	7.77154	7.82245	7.63259	7.60393	7.65008	7.99193	7.73892	7.84229	7.90504	7.76036	7.67801	7.82639	7.81094	7.76747	7.5653	7.58791	7.80293	7.76386	7.81869	7.73892	7.85845	7.66243	7.65606	7.8342	7.83031	7.60948	7.79074	7.87059	7.73892	7.67801	7.61778	7.58534	7.6684	7.81869	7.8342	8.02557	7.58791
		153.0254_38.85	5.25373	6.81454	6.37169	6.85119	6.64662	6.60487	6.5751	6.51912	6.69061	6.62644	6.42448	6.57782	6.40025	5.7189	6.36987	6.7168	6.43727	6.62035	6.59433	6.52287	6.36892	6.56541	6.53865	6.44782	6.46699	6.50035	6.45679	6.58445	6.55388	6.50767	6.67331	6.31944	6.32401	6.684	6.6433	6.36467	6.54304	6.66758	6.48331	6.47148	6.55062	6.41511	6.5296	6.79547	6.55778	6.69238	6.42349
		159.0277_42	7.08821	7.15656	7.21105	7.11217	7.02792	7.08958	7.19952	7.04476	6.82223	7.23823	7.26666	7.30911	6.93504	6.81386	7.28255	7.13355	7.39858	6.95249	7.13079	6.88914	7.02682	7.14455	6.82994	6.98219	7.05775	7.17316	7.00436	7.19652	7.00436	7.1202	6.91924	7.27944	7.24301	7.28587	7.25392	7.09968	7.04349	6.90403	7.2337	7.06965	7.17316	7.08821	7.06507	7.06382	6.99501	7.24137	7.04842
		159.09155_44.35	7.42692	7.45231	7.3514	7.54607	7.41872	7.39669	7.42288	7.48979	7.34606	7.53617	7.50386	7.51072	7.44587	7.29567	7.40052	7.45231	7.52211	7.46743	7.52453	7.3814	7.35647	7.55562	7.48296	7.46079	7.47628	7.43712	7.3834	7.39858	7.49225	7.45231	7.41661	7.52923	7.46743	7.52692	7.33251	7.43497	7.35479	7.3889	7.35998	7.39669	7.36881	7.37962	7.4808	7.55075	7.45662	7.40443	7.45662
		163.0535_54.85	6.70815	6.55388	6.43776	6.64777	6.69925	6.79097	6.58772	6.6816	6.70939	6.8198	6.74646	6.65397	6.71947	6.55283	6.79097	6.70624	6.66187	6.6986	6.76808	6.62867	6.71304	6.61273	6.6687	6.64716	6.68582	6.71061	6.55943	6.59933	6.79845	6.66928	6.90752	6.66075	6.55113	6.79625	6.76161	6.52597	6.60208	6.57732	6.5812	6.53336	6.63656	6.64106	6.69002	6.70306	6.67455	6.80862	6.65564
		164.074_45.8	5.08429	4.21702	6.65797	4.16308	6.2872	6.41995	3.90301	6.33822	6.26646	6.21646	5.91827	5.67555	6.09701	5.22733	5.20778	6.2837	3.54095	6.39738	4.72049	6.09468	6.24168	3.32954	5.93969	3.50248	4.32407	3.51491	6.39832	3.75715	3.77039	5.2157	6.56804	3.06564	3.87741	6.19115	3.28651	5.17653	5.9476	6.39738	6.37843	3.54095	3.58171	2.95014	3.32954	5.68516	2.69049	6.44638	6.19963
		169.03565_59.65	6.82141	6.826	6.46699	6.59161	6.90403	7.04231	7.00436	6.92103	6.8094	6.81685	6.75892	6.72816	6.87888	6.47363	6.66362	6.93504	6.72549	6.82375	6.88134	6.94666	6.91924	6.85196	6.94272	6.79625	6.6613	6.64106	6.68102	6.64716	6.95939	6.8447	6.93991	6.66187	6.70369	6.99903	6.83769	6.86861	6.85777	6.98528	6.77577	6.78301	6.63364	6.98848	6.88391	6.87718	6.9093	6.81825	6.72685
		171.0958_83.15	7.71829	7.48979	5.68846	7.51072	7.11625	7.97668	7.47187	6.83144	7.11217	8.1272	7.49225	6.78088	7.51291	6.66981	6.85527	6.99903	7.00436	7.29068	7.09211	7.32726	7.25091	7.14716	7.24942	7.22457	7.0398	6.97787	7.00116	6.86607	7.14317	7.30219	7.11494	6.97151	6.97151	7.30037	7.13355	7.04842	7.2024	7.52211	7.14455	7.15001	7.30395	7.08329	7.07817	7.14188	7.25546	7.32386	7.08329
		172.04025_38.9	6.78807	6.73917	6.77727	6.92746	6.98848	6.93599	7.25546	6.98219	7.00654	6.82141	6.88306	7.04349	6.7168	6.8323	6.84952	6.97893	6.81685	7.07328	6.86861	6.88741	7.02111	6.95447	6.83391	7.1405	7.01776	6.85278	6.97787	6.71184	6.89085	6.8094	7.01209	7.31894	6.70939	7.14861	6.9535	7.09084	6.86946	7.07941	6.88564	6.96753	6.95056	7.11217	6.80062	6.85358	7.15266	7.06014	6.88047
		173.0298_66.45	5.72702	6.76584	5.06563	5.38316	6.73849	6.67156	6.42688	5.99195	6.68042	6.66533	6.39832	6.10029	6.12772	6.57398	5.91366	6.82525	6.21457	6.00092	6.69478	6.43679	6.09745	6.7405	6.43484	6.01029	6.2837	6.1135	6.38631	6.27772	6.31081	6.2937	6.70236	6.18156	6.30526	6.81454	6.58718	6.42497	6.89001	6.78731	6.55609	6.56325	6.26831	6.24778	6.1418	6.81014	6.89956	6.79912	6.34468
		174.03615_39.15	5.57023	6.48945	6.20752	5.61206	5.54629	5.49301	5.7713	5.53914	5.63767	5.43242	5.5256	5.64784	5.36785	5.75697	5.20974	5.55833	5.18525	5.73084	4.9403	5.30642	5.7713	5.59319	5.47183	6.29508	5.72458	5.42675	5.55403	6.37892	5.31676	5.20778	5.57275	5.87851	5.15831	5.72641	5.54454	5.68168	5.48715	5.71495	5.46165	5.55403	5.08708	5.50559	5.35318	5.33934	5.72396	5.58267	5.57691
		176.03995_61.9	7.20819	7.06613	7.15132	7.28427	7.3375	7.46079	7.3834	7.54607	7.22909	7.7111	7.59577	7.46505	7.3359	6.02029	7.45862	7.17898	7.50616	7.47628	7.35998	7.43096	7.50616	7.36174	7.61507	7.30037	7.31735	7.18042	7.34093	7.10219	7.43712	7.5653	7.15782	7.37412	7.34781	7.40052	7.22305	7.20819	6.86442	7.43712	7.30911	7.32726	7.27622	7.5726	7.54366	7.44792	7.55075	7.26985	7.28587
		177.0439_80	5.55403	5.181	6.23942	5.78634	6.06801	6.16615	5.93019	6.18844	5.6181	6.44587	6.27488	6.2122	6.04133	5.88623	6.2029	5.57352	6.2043	6.3456	5.99481	6.09795	6.39014	6.10077	6.3554	5.86437	6.45679	5.78334	5.8143	5.10779	5.97828	6.20981	6.62035	6.01836	5.9116	6.01836	5.93068	5.82564	5.27373	6.0823	5.90192	6.01652	5.94423	6.24213	6.14417	6.06801	6.31944	6.30338	5.93218
		177.06105_90.9	6.9604	6.45731	6.53438	6.57837	6.89429	6.87115	6.39977	6.25528	6.33318	6.81902	6.65683	6.72415	6.72083	6.25149	6.52235	6.34283	6.6534	6.52801	6.60823	6.62418	6.42591	6.65797	6.86946	6.63311	6.5296	6.53068	6.37507	6.45374	6.43679	6.80206	6.68582	6.85358	6.66075	6.6253	6.69119	6.75749	6.56592	6.68764	6.6209	6.49566	5.88575	6.63311	6.38775	7.03498	6.92288	6.87286	6.21033
		183.138_169.65	6.11873	5.70247	6.18704	6.2066	6.12014	5.96611	6.08138	5.87376	6.16996	5.72458	5.9437	6.18251	6.17596	6.26127	5.79737	6.00746	6.13562	5.97048	6.00092	6.00701	6.07609	6.17089	5.92124	5.59007	6.11873	5.8955	6.09321	5.82844	6.00092	6.02268	6.2122	6.04697	6.20106	5.98474	6.14614	6.08186	5.75636	5.35868	6.0089	6.03892	6.20245	5.98663	6.20612	6.08416	6.16183	5.8659	5.54194
		186.10595_69.4	6.32309	6.03255	5.38809	5.95392	5.53657	5.76886	6.11729	5.23312	5.95392	5.89288	5.98663	5.86743	5.87901	6.45887	5.83996	5.91778	6.02168	6.07232	6.23093	6.0222	5.64271	5.64709	5.84966	5.81322	5.79274	5.55403	6.00792	6.02881	6.0912	5.59959	5.85432	5.75154	5.74038	5.94322	5.59239	6.0137	6.05753	5.78868	5.99001	5.49202	6.07418	5.99755	5.67136	6.14041	5.81322	5.96711	5.7648
		187.99055_69.15	3.78489	3.83715	3.7006	3.74189	6.10171	6.01466	6.06659	6.08186	6.19822	6.12439	5.94713	5.92525	3.78489	5.03537	5.94169	5.94521	5.94269	6.03352	6.00234	6.1159	5.98378	6.09608	5.9905	6.00471	6.05367	5.7654	5.93316	6.14417	5.89343	6.19068	6.2001	6.07609	6.11729	6.1475	6.10822	6.00234	5.7683	6.03352	3.42126	6.04133	6.10264	6.04318	6.00746	6.11397	6.15038	6.06092	6.14614
		188.0142_37.55	6.15134	5.78515	6.22436	6.27866	6.30294	6.18704	6.45118	6.30941	6.33733	6.09517	6.20798	6.41326	6.04654	6.30434	6.22208	6.34328	6.12014	6.44782	6.24824	6.13609	6.33273	6.26033	6.21033	6.47201	6.06707	6.1437	6.39162	6.05561	6.22815	6.08322	6.34976	6.54032	6.02785	6.45325	6.2937	6.44025	6.22997	6.3526	6.06283	6.25103	6.20334	6.38873	6.17414	6.18802	6.46386	6.4012	6.23183
		188.0706_43.8	9.05892	9.21336	9.02341	9.15919	8.91051	8.98972	9.09127	9.12511	8.98972	9.02341	9.02341	9.21336	9.02341	9.05892	8.98972	9.05892	9.15919	9.02341	9.02341	8.91051	8.94859	9.21336	9.02341	9.02341	9.12511	9.02341	8.98972	8.98972	9.09127	9.02341	8.98972	9.12511	9.05892	9.09127	8.98972	9.02341	8.94859	8.98972	8.94859	9.02341	9.09127	8.98972	9.15919	9.02341	9.02341	8.98972	9.02341
		190.9119_48.35	7.25546	6.93504	7.18326	7.13773	7.24463	7.26826	7.13503	7.30743	7.23513	7.23057	7.22457	7.28427	7.25392	7.47187	7.23665	7.23969	7.20672	7.12942	7.15132	7.22612	7.19505	7.07562	7.01667	7.23823	7.0972	7.10838	7.21405	7.21706	7.19064	7.26046	7.20522	7.13773	7.13907	7.11348	7.26508	7.17605	7.19952	7.1892	7.19952	7.14188	7.16064	7.14317	7.15266	7.07817	7.16205	7.09838	7.14455
		192.06545_45.35	6.87286	6.95843	6.82141	6.97256	6.84082	7.07562	6.93225	6.97053	6.94761	7.10593	7.14455	7.04476	6.91832	6.83471	6.75749	7.11217	6.94371	7.02338	6.87025	6.75133	6.84706	7.13503	7.05655	6.94955	6.82223	6.93599	6.94091	6.81902	7.04601	7.0398	6.9238	7.03865	6.85196	6.95056	6.91466	6.92746	6.93414	6.94272	6.9005	6.91019	6.939	6.97256	6.94761	7.01776	6.92012	7.02792	6.86442
		192.9101_50.05	6.3955	5.87325	6.21927	6.22066	6.50291	6.38588	6.30146	6.43973	6.31217	6.33644	6.33273	6.37261	6.46333	6.57293	6.34929	6.27958	6.29597	6.27066	6.26785	6.26259	6.32448	6.25343	6.27444	6.33413	6.20563	6.27488	6.30941	6.26497	6.31487	6.41606	6.34098	6.1728	6.42349	6.15702	6.3931	6.32124	6.33318	6.31356	6.3836	6.30146	6.35305	6.24168	6.30012	6.18389	6.24871	6.25758	6.34883
		192.99845_86.6	5.89187	5.84319	5.65287	5.496	5.95392	5.8262	5.88271	5.90192	5.75459	5.87376	5.94521	5.84966	5.71626	5.3491	5.67277	5.79274	6.00043	5.71953	5.9622	5.73664	5.76657	5.91212	5.91418	5.85331	5.73473	5.71106	5.73599	5.69846	6.54141	5.72333	5.80992	5.98948	5.76115	5.89138	5.92026	5.88931	5.9505	5.85858	5.8706	5.88524	5.79737	5.68234	5.9337	5.78976	5.87428	5.868	5.90554
		195.0876_31.7	7.69453	8.21589	7.45231	4.48723	3.91589	6.99501	4.30554	7.20965	6.65397	6.939	6.8307	4.51177	7.65606	5.36652	7.1677	4.18465	7.7989	3.29956	6.03165	6.79845	3.3152	7.85411	7.94675	6.99069	6.7493	7.30911	4.40152	8.06244	8.1113	7.84229	7.68127	6.45374	4.22747	7.16906	7.4787	6.68338	7.43307	6.64276	6.67094	6.59488	7.59311	6.5061	7.47404	8.08292	7.03865	7.02338	6.64049
		198.862_54.65	8.03805	8.0762	8.06904	8.13512	8.22618	8.20483	8.11956	8.14346	8.19546	8.24825	8.22618	8.21589	8.13512	8.0762	8.17781	8.16036	8.13512	8.16036	8.1518	8.19546	8.17781	8.1272	8.1518	8.17781	8.11956	8.05583	8.1518	8.10414	8.17781	8.23755	8.21589	8.1272	8.09717	8.19546	8.16897	8.13512	8.09032	8.1518	8.13512	8.1272	8.06904	8.18658	8.11956	8.1518	8.18658	8.22618	8.11956
		199.101_31.2	7.09211	7.04601	7.12666	7.11899	7.13218	7.08687	7.06613	7.12283	7.16205	7.12283	7.10349	7.1862	7.15919	7.57499	7.11899	7.09968	7.15001	7.10096	7.13907	7.15132	7.07562	7.03376	7.06507	7.13773	7.16342	6.99603	7.0972	7.17174	7.05311	7.20672	7.1862	7.17041	7.17041	7.1176	7.17898	7.10471	7.09589	7.08205	7.11096	7.07211	7.14861	7.12283	7.18183	7.09968	7.10965	7.10593	7.15919
		200.85915_55.55	7.52453	7.55308	7.62397	7.67173	7.787	7.73892	7.61778	7.69103	7.6845	7.74245	7.72184	7.6845	7.6684	7.56022	7.69103	7.68127	7.73552	7.67173	7.6845	7.66546	7.62664	7.58534	7.66546	7.67489	7.59577	7.57029	7.58791	7.62397	7.6845	7.73209	7.65306	7.62664	7.59577	7.67173	7.67801	7.64107	7.59577	7.66546	7.62964	7.61507	7.58791	7.6877	7.60948	7.66546	7.72184	7.68127	7.62084
		205.0972_44.75	8.84148	8.8744	8.77516	8.94859	8.80708	8.77516	8.80708	8.91051	8.80708	8.91051	8.98972	8.91051	8.91051	8.74424	8.84148	8.91051	8.94859	8.91051	8.84148	8.74424	8.80708	8.98972	8.94859	8.8744	8.94859	8.80708	8.74424	8.80708	8.8744	8.91051	8.91051	8.91051	8.84148	8.94859	8.80708	8.8744	8.77516	8.84148	8.74424	8.8744	8.80708	8.80708	8.8744	8.91051	8.91051	8.91051	8.8744
		206.09435_44	6.64049	6.75614	6.54949	6.77939	6.70047	6.62366	6.72615	6.70236	6.62195	6.82749	6.76372	6.78656	6.71495	6.57623	6.65178	6.7043	6.7582	6.73262	6.75064	6.62195	6.56858	6.81532	6.74447	6.71814	6.71495	6.68522	6.62251	6.62924	6.78515	6.67392	6.63772	6.78301	6.63716	6.77433	6.61046	6.69986	6.59712	6.65797	6.62145	6.66648	6.6298	6.59602	6.70939	6.76025	6.72878	6.64835	6.6816
		206.10085_43.5	7.93728	7.97668	7.8342	8.06244	7.85845	7.85845	7.93286	7.99783	7.86666	8.05583	7.95654	8.03194	7.94675	7.81869	7.91848	7.96123	8.03194	7.97668	8.01989	7.90504	7.87059	8.05583	7.9514	7.94675	8.01431	7.92821	7.87467	7.90971	8.00308	7.98127	7.8876	8.01431	7.93728	8.04384	7.81094	7.9712	7.8876	7.86666	7.87059	7.93286	7.91848	7.88281	8.00308	8.00308	7.93728	7.90043	7.9514
		206.1276_41.85	6.37125	6.29781	6.47518	6.60602	6.60151	6.79023	6.36141	6.49771	6.72148	6.84549	6.67215	6.53489	6.58282	6.94272	7.13355	6.76808	6.47148	6.55113	6.47311	6.79625	7.20965	6.4972	6.63887	6.52335	6.48527	6.56103	6.48178	6.56644	6.493	6.53387	6.58391	6.48689	6.48787	6.45833	6.67215	6.51967	6.48527	6.56271	6.56052	6.56698	6.62697	6.66304	6.49771	6.3931	6.72549	6.5061	6.62035
		206.8939_54.4	8.30964	8.32353	8.29751	8.3629	8.28537	8.28537	8.29751	8.37662	8.3629	8.29751	8.3629	8.35048	8.32353	8.40573	8.39054	8.4547	8.37662	8.33722	8.32353	8.29751	8.33722	8.35048	8.27209	8.37662	8.35048	8.33722	8.33722	8.42143	8.35048	8.40573	8.42143	8.35048	8.33722	8.39054	8.39054	8.32353	8.29751	8.35048	8.35048	8.37662	8.28537	8.42143	8.33722	8.32353	8.28537	8.29751	8.39054
		208.884_49.7	6.63772	5.86229	6.51035	6.35397	6.88741	6.6918	6.51244	6.86772	6.45068	6.72549	6.79547	6.73786	6.8487	5.60979	6.90403	6.66758	6.86115	6.63998	6.72485	6.62924	6.76161	4.40152	6.43776	6.22436	6.59821	6.63037	6.71553	6.72685	6.88914	6.78731	6.8042	6.62867	6.67331	6.70815	6.76372	6.70939	6.76236	6.82525	6.80138	6.7235	6.65178	6.84787	6.72215	6.6489	6.7582	6.66417	6.56215
		208.89095_53.15	8.11956	8.11956	8.20483	8.21589	8.13512	8.10414	8.1113	8.21589	8.20483	8.11956	8.16036	8.22618	8.18658	8.28537	8.16036	8.1272	8.19546	8.14346	8.16036	8.11956	8.14346	8.13512	8.09717	8.18658	8.18658	8.14346	8.19546	8.20483	8.16036	8.21589	8.19546	8.1518	8.1518	8.14346	8.1518	8.1518	8.14346	8.11956	8.16036	8.1518	8.1518	8.16036	8.19546	8.10414	8.1272	8.17781	8.19546
		209.09205_45.8	7.32726	7.40052	7.25392	7.41036	7.26826	7.4808	7.36174	7.4209	7.35479	7.5484	7.6012	7.42896	7.31894	7.30743	7.2024	7.55798	7.40644	7.45862	7.34781	7.18042	7.28427	7.57029	7.48979	7.39858	7.26508	7.37056	7.31583	7.262	7.43497	7.46079	7.34267	7.46505	7.31069	7.3889	7.35479	7.34606	7.37056	7.39858	7.34606	7.30911	7.35311	7.36693	7.36525	7.42896	7.34442	7.45662	7.32057
		210.888_52.85	7.29395	7.27463	7.32555	7.40831	7.3359	7.35825	7.3514	7.40237	7.40644	7.34093	7.34781	7.39481	7.39858	7.46505	7.38706	7.3814	7.39669	7.30037	7.37056	7.36525	7.35479	7.33075	7.30743	7.36693	7.36174	7.34267	7.38706	7.36351	7.36693	7.42692	7.35998	7.37233	7.33913	7.34606	7.36525	7.33913	7.35998	7.3814	7.36881	7.34093	7.33913	7.3359	7.34442	7.3514	7.36693	7.32057	7.37412
		212.99895_58.9	7.87059	7.96617	7.73892	7.84229	7.8342	8.02557	8.02557	8.04384	8.01431	7.75694	7.84626	7.88281	7.90504	7.45011	7.69453	8.00871	7.80703	7.91401	7.96617	8.03805	7.93728	7.95654	7.92337	7.83031	7.82245	7.73892	7.78303	7.787	8.01431	7.95654	7.99193	7.78303	7.75694	7.99783	7.89181	8.01431	7.98127	8.09032	7.8876	7.92821	7.7752	8.06904	7.97668	7.87467	7.95654	7.86248	7.79074
		213.99655_57.45	5.87428	5.86012	6.61103	6.76236	5.76297	5.94569	5.87639	5.98228	5.93166	5.73912	5.77549	5.71824	5.93868	5.47399	6.7112	6.12439	5.73017	5.9462	6.03025	6.03842	5.99433	6.01128	6.05079	5.76233	5.8659	6.53015	5.78035	5.7522	5.8903	5.9563	5.83173	6.80712	5.82336	6.0321	5.766	6.15086	5.99571	6.12859	5.87535	6.05997	5.85224	5.91317	6.02832	5.93921	5.9505	5.73084	5.61206
		215.8972_116.7	5.54973	5.73599	5.60278	5.36133	5.77857	5.72211	5.78812	5.70046	5.53828	5.3137	5.49301	5.47399	5.67686	6.11544	5.65287	5.31821	5.67486	5.68234	5.68652	5.61512	5.57514	5.53914	5.56767	5.65999	5.44345	5.3108	5.76055	5.37563	5.43792	5.41418	5.59635	5.3893	5.44562	5.63622	5.63913	5.67555	5.477	5.43465	3.91589	5.70046	5.77976	5.08708	3.62641	4.74731	5.94072	5.91675	4.69831
		218.96505_40.3	4.96074	4.96732	4.88425	4.91857	4.39331	4.37516	5.65358	4.71501	4.86416	4.31514	5.7072	4.85232	4.8562	5.56255	4.65606	5.84431	6.01513	3.88924	5.91212	5.86175	3.71399	5.70652	5.84645	6.02735	4.95378	5.37563	4.82713	6.44488	3.94108	4.61196	4.39331	6.20334	6.12813	5.75879	4.5919	6.63597	4.46476	4.23817	5.87325	4.4252	4.38432	5.59402	4.26663	3.44968	3.24319	3.10064	5.99905
		219.9232_55.85	6.50238	6.3479	6.55444	6.56644	6.51864	6.43632	6.55283	6.50397	6.63089	6.61768	6.56379	6.60265	6.61433	6.684	6.53124	6.58282	6.55283	6.58553	6.61658	6.51346	6.55943	6.57075	6.57837	6.59546	6.61768	6.59874	6.66187	6.57837	6.48331	6.66813	6.58282	6.58825	6.64049	6.51298	6.56698	6.61159	6.59488	6.59326	6.60602	6.58178	6.60881	6.48689	6.61876	6.47001	6.53707	6.49096	6.57346
		225.1321_70.7	5.49397	5.5075	6.10916	6.73917	6.9238	6.8487	6.67156	6.67628	6.78088	6.75265	6.73388	6.65744	6.56644	5.91317	6.63089	6.72751	6.55778	6.66475	6.67094	6.81755	6.75199	6.67985	6.78515	6.73067	6.45731	6.58933	6.57782	6.41277	6.76306	6.70306	6.67804	6.63772	6.55609	6.81902	6.84952	6.6198	6.54359	6.81685	6.50555	6.60431	6.47725	6.80862	6.58445	6.82223	6.92193	6.79315	6.61217
		227.04815_56.5	6.70112	6.6209	6.54141	6.76025	6.53541	6.6209	6.5861	6.60656	6.62924	6.51193	6.68338	6.5938	6.55172	6.37033	6.60375	6.59874	6.52649	6.56154	6.56804	6.55444	6.69986	6.62644	6.65178	6.76445	6.56644	6.70875	6.58825	6.60602	6.56485	6.46797	6.59488	6.76372	6.53336	6.56325	6.59326	6.59046	6.51141	6.54893	6.53124	6.57623	6.67156	6.45779	6.61103	6.64382	6.53594	6.54249	6.73586
		228.9944_57.45	6.64835	6.71304	6.63772	6.57895	6.52855	6.74447	6.78656	6.77727	6.79315	6.45272	6.68764	6.60096	6.69925	6.5145	6.51655	6.75682	6.60602	6.62476	6.71061	6.65902	6.63203	6.684	6.5938	6.61217	6.68042	6.64049	6.68644	6.63772	6.64948	6.68338	6.684	6.58332	6.61768	6.6298	6.59874	6.59933	6.61433	6.67741	6.64276	6.70112	6.66981	6.66928	6.73849	6.62644	6.61046	6.60096	6.74447
		229.15465_51.95	7.75342	8.17781	7.84626	7.73552	8.16036	8.05583	8.1518	7.98644	7.89181	7.93728	8.09717	7.94231	7.92337	7.44792	7.93286	8.04384	7.94675	7.94675	8.06904	8.20483	7.94231	7.99783	7.96123	7.9514	7.89181	7.787	7.92821	7.93286	7.96123	8.01431	8.1272	7.96123	7.8149	8.0762	7.98644	7.91401	8.01431	8.14346	8.11956	8.06904	7.787	7.90971	7.8502	8.06244	8.03805	8.0762	7.82639
		230.158_51.35	6.80639	7.2524	6.78954	6.75543	7.22909	7.18468	7.262	7.05311	6.97053	7.06014	7.14188	6.92471	7.00769	6.33133	6.99603	7.07562	6.99399	7.011	7.14586	7.30219	7.00769	7.02569	7.02569	6.97256	6.89688	6.8595	6.93504	6.94855	7.01551	7.0972	7.14317	7.03259	6.85777	7.12401	7.03032	6.9604	7.0472	7.24463	7.1677	7.10593	6.83471	6.95249	6.86526	7.13503	7.08958	7.10838	6.85857
		235.984_55.8	6.36327	6.35679	6.42834	6.08739	6.09517	6.1728	6.11922	6.53594	6.50555	6.2202	6.55502	6.48787	6.25848	6.31809	6.12772	6.49149	5.9563	6.41086	6.5328	6.04557	6.23228	6.2066	6.2571	5.90657	6.22861	5.82679	6.34652	6.51141	6.30753	6.27115	6.44383	5.77737	6.28141	6.28949	6.01607	6.26928	6.27866	6.66533	6.30941	6.32354	6.28095	6.18524	6.2608	6.60151	6.26033	6.36801	6.17414
		247.11435_65.4	6.18754	6.06186	6.09321	6.24538	6.89774	6.84082	6.53594	6.79245	6.66701	6.73067	6.73002	6.49771	6.2589	5.56337	6.55062	6.67392	6.59433	6.65512	6.71814	6.78441	6.7168	6.71372	6.76942	6.65797	6.78882	6.55283	6.32401	6.39064	6.66592	6.75749	6.76517	6.74188	6.62697	6.84004	6.8487	6.5061	6.45887	6.7112	6.39404	6.56753	6.47821	6.77507	6.54628	6.8447	6.8447	6.80206	6.68279
		248.04735_99	6.63656	5.9101	5.36272	6.25433	6.69799	6.6489	6.20381	5.7085	6.26597	6.55502	6.54949	6.30434	6.3461	5.6181	6.37937	6.50662	6.25802	6.61433	6.46181	6.5296	6.16948	6.42045	6.70815	6.46181	6.29597	6.47148	6.25008	6.44929	6.56271	6.44638	6.57346	6.47776	6.33133	6.42981	6.44638	6.67037	6.43583	6.62476	6.57239	6.46333	5.94269	6.61159	6.21549	6.73388	6.50344	6.50503	6.03543
		248.1674_25.45	4.69831	4.74731	6.28232	6.35726	4.08129	5.65002	5.51806	5.9622	6.27684	6.04035	6.07745	5.39291	5.69978	5.92421	6.04839	4.35017	5.56255	3.52913	6.31037	5.83224	3.48717	3.80784	5.34211	5.91418	6.20889	6.51864	5.77067	5.63913	6.38823	6.08557	6.42448	5.97632	6.11544	5.37814	6.0809	6.37033	5.92525	6.27163	5.91926	5.84596	5.89442	3.4086	6.89873	3.18871	5.5988	2.89398	5.92721
		248.9594_37.75	6.15086	3.20246	5.86012	6.41753	2.98314	2.88273	5.98081	6.44976	3.16411	5.89648	5.61135	5.86851	3.21639	6.70939	5.91926	5.40463	2.9181	6.23603	2.80496	2.66608	2.60196	6.06707	6.30663	6.48945	6.6422	2.82799	6.45984	2.92879	5.44229	2.79378	6.70749	6.87968	2.93982	6.22389	5.63327	5.82506	6.26259	6.47415	2.86199	6.3309	6.25291	6.70496	5.32413	5.67757	6.33506	6.38502	5.87793
		248.97625_56.25	6.45887	6.51812	6.18933	6.52649	6.62585	6.80786	6.74997	6.75199	6.65683	6.52287	6.64382	6.4838	6.65063	6.03938	6.38502	6.67513	6.45731	6.60823	6.66417	6.72549	6.69731	6.61928	6.65005	6.48232	6.39832	6.50397	6.35024	6.37507	6.68221	6.68702	6.66648	6.44488	6.26259	6.71947	6.6138	6.67392	6.62585	6.82299	6.53015	6.59161	6.18203	6.73132	6.89335	6.53387	6.70169	6.61602	6.36186
		249.06085_43.75	7.66243	7.72522	7.57743	7.80703	7.62397	7.5653	7.58534	7.62664	7.44376	7.6684	7.61226	7.65008	7.5484	7.5016	7.48296	7.59577	7.60672	7.56284	7.60672	7.55562	7.44168	7.71829	7.59577	7.61778	7.76747	7.62664	7.63259	7.62964	7.55798	7.65915	7.46505	7.7111	7.6877	7.63831	7.45446	7.60672	7.40443	7.44376	7.45011	7.46505	7.6684	7.41872	7.74612	7.6845	7.61226	7.51072	7.79484
		249.108_47.85	6.46946	6.96753	6.6253	6.63203	7.34093	7.12666	7.18183	7.14586	7.24942	6.96959	6.96753	6.97366	6.36376	6.41277	6.46746	7.44792	6.63037	7.10965	7.13642	7.00545	6.7486	7.0472	7.00325	7.12283	6.73786	6.61217	6.94371	6.71433	7.06965	6.91646	7.30395	6.94182	6.63538	7.011	7.06965	6.55778	6.91372	7.26046	6.75064	6.69297	6.61711	6.76517	6.7458	7.09084	7.35647	7.55562	6.59488
		250.10975_44.6	6.36096	6.79097	5.30479	5.98474	6.13424	5.75996	5.65215	5.74977	5.57514	5.67621	5.81662	5.6735	6.47047	6.3521	6.28001	6.27635	5.58024	5.86282	6.274	6.3396	5.63838	5.80763	5.92525	5.85858	5.87481	6.41847	6.10637	5.46468	6.02268	5.62265	6.13229	5.66146	5.56177	6.02458	6.28277	5.63027	6.4517	6.17414	6.64106	5.62038	5.62038	6.41131	5.6174	5.99433	6.202	6.30526	5.41298
		250.9736_60.8	5.84431	5.88524	6.45779	6.12485	6.03352	6.23414	6.07372	6.21601	6.11015	5.87639	6.13757	5.98178	6.10543	6.24778	5.87901	6.35397	5.76657	6.04507	6.1599	6.19022	6.06616	6.19868	6.15844	6.01836	6.35071	5.99571	6.11922	5.98228	6.23697	6.11922	6.22436	5.84374	5.91366	6.14799	6.07131	6.22579	6.2782	6.41946	6.04459	6.16854	5.86902	6.44076	6.12772	6.14614	6.28095	6.19917	5.96906
		254.8235_56.25	7.91401	7.87467	7.92337	7.91848	7.96617	7.9712	7.92337	7.95654	7.94675	7.94231	7.9514	7.97668	7.91401	7.9712	7.95654	7.95654	7.9712	7.94231	7.95654	7.96123	7.91401	7.91401	7.90971	8.00308	7.90043	7.89599	7.90043	7.94231	8.00871	8.01989	7.9712	7.95654	7.93286	7.91848	7.9514	7.91848	7.90971	7.96123	7.91848	7.92337	7.90971	7.97668	7.93728	7.91848	7.98127	7.9712	7.92337
		256.82055_56.15	7.99783	7.9712	8.01989	8.10414	8.1272	8.06244	8.01431	8.0762	8.0499	8.09032	8.11956	8.08292	8.01431	7.99783	8.03194	8.05583	8.04384	8.04384	8.0762	8.06904	8.03194	8.02557	8.03194	8.11956	8.03805	8.00308	8.01989	8.01989	8.10414	8.1272	8.0762	7.99783	8.01989	8.01989	8.0499	8.02557	7.99193	8.04384	8.01989	7.99783	7.98644	8.09717	8.01989	8.0499	8.1113	8.1113	8.00871
		257.14735_58.25	7.57499	7.62084	7.72184	8.06904	7.88281	7.69103	7.4209	7.96617	8.08292	7.55562	7.66243	7.51758	7.79484	7.28255	8.18658	8.37662	7.23665	7.89181	7.97668	7.80703	7.72184	7.62664	8.01431	7.7752	7.84229	8.0499	7.43096	7.81094	7.92337	7.33075	8.13512	8.00308	8.0499	7.94231	7.75342	7.76386	7.44168	7.96617	7.49682	8.0499	7.56284	7.61778	7.5484	7.71829	7.91401	7.87059	7.74245
		258.81785_56.05	7.6684	7.60672	7.67489	7.77154	7.80293	7.77922	7.6845	7.76036	7.73892	7.74612	7.76036	7.74245	7.72864	7.73552	7.73552	7.73209	7.76386	7.70782	7.74245	7.72864	7.69453	7.6877	7.72522	7.74612	7.70455	7.66243	7.70782	7.72522	7.76747	7.80293	7.72184	7.6845	7.69103	7.7111	7.72864	7.70455	7.6684	7.70782	7.7111	7.70098	7.64107	7.78303	7.70455	7.71483	7.77154	7.72522	7.71829
		259.00505_58.45	6.54733	6.60767	6.33644	6.45679	6.62476	6.72685	6.6816	6.69358	6.66075	6.49247	6.57837	6.48737	6.64662	6.31444	6.3526	6.68042	6.48178	6.57623	6.62035	6.72017	6.64662	6.61876	6.65283	6.51967	6.52855	6.45482	6.39404	6.41946	6.66928	6.62195	6.6624	6.39014	6.48232	6.64497	6.56541	6.66928	6.67215	6.78882	6.55336	6.61103	6.62924	6.66019	6.61544	6.57398	6.66592	6.54842	6.51912
		259.9028_51.3	5.72018	5.67621	6.0912	5.60443	5.81046	5.87851	5.67621	5.95345	6.17367	5.60979	5.80141	5.94905	5.8262	6.2923	5.71302	5.8883	5.39875	5.31821	5.39291	5.6181	5.65073	5.74667	6.48431	5.91778	5.8649	5.62722	5.82506	5.69644	5.8312	5.97095	6.03791	5.83608	5.75339	5.87901	6.02735	5.92815	5.77608	5.52374	6.09845	5.38809	5.68307	5.40826	4.04324	3.58171	5.63027	5.50193	5.65427
		260.81495_54.35	6.92746	6.94666	6.939	7.02569	7.14188	7.13355	7.00545	7.02454	7.06014	7.09336	7.08445	7.05082	7.06613	7.10838	7.05539	7.00986	7.04476	6.99501	7.02338	7.02569	7.00017	6.95249	7.00545	7.0472	6.97787	6.98528	6.99399	7.02912	7.08329	7.08821	7.05425	6.96646	7.00769	7.02111	7.03627	6.98421	6.99698	7.05082	7.02454	7.00116	6.9604	7.05775	6.96646	7.02454	7.07941	7.0398	6.95939
		264.85255_53.3	7.61226	7.60948	7.65915	7.67801	7.61778	7.62084	7.62664	7.66243	7.6877	7.61778	7.6684	7.70782	7.65915	7.73892	7.66546	7.6472	7.6877	7.61507	7.6684	7.61507	7.62397	7.60672	7.59045	7.70455	7.67489	7.64107	7.67173	7.6845	7.67489	7.71483	7.66546	7.63831	7.67173	7.61507	7.66243	7.67173	7.63259	7.6684	7.69453	7.63831	7.64411	7.63831	7.65306	7.63537	7.65306	7.63831	7.69453
		265.0349_45.35	7.83031	7.88281	7.79074	7.92821	7.77922	7.75694	7.73892	7.81869	7.7989	7.83834	7.80293	7.91848	7.82639	7.70455	7.75694	7.80293	7.8876	7.82245	7.85845	7.75342	7.73209	7.94231	7.8342	7.85411	7.86248	7.84626	7.82639	7.80293	7.83031	7.8876	7.75694	7.90043	7.85411	7.86666	7.72522	7.87467	7.73892	7.73209	7.74245	7.82639	7.79484	7.72864	7.87873	7.85845	7.80703	7.74612	7.90043
		266.0383_44.6	6.87372	6.9049	6.8463	6.9832	6.84549	6.84787	6.82911	6.92654	6.86193	6.94182	6.88653	6.95543	6.90226	6.9604	6.79912	6.87629	6.9057	6.86442	6.89513	6.81532	6.76659	6.94272	6.8628	6.87888	6.92471	6.86367	6.89335	6.82749	6.9057	7.04476	6.94371	6.93991	6.87025	6.9119	6.78088	6.92103	6.81167	6.82223	6.81685	6.86607	6.84235	6.78954	6.9057	6.96959	6.90226	6.82994	6.90312
		266.8496_53.3	7.65008	7.60393	7.64411	7.67489	7.6472	7.59311	7.62397	7.70098	7.67801	7.59311	7.65306	7.65306	7.65008	7.72184	7.67173	7.63259	7.68127	7.59311	7.6472	7.62664	7.60393	7.59842	7.57986	7.69769	7.66546	7.6472	7.63831	7.67489	7.65915	7.7111	7.65915	7.64107	7.66546	7.59842	7.65008	7.62397	7.63537	7.65915	7.6877	7.6472	7.63831	7.62964	7.65606	7.62397	7.64411	7.60948	7.67173
		267.03305_45.55	6.71746	6.79845	6.55388	6.79023	6.59488	6.63656	6.58718	6.70169	6.64106	6.70939	6.67273	6.72878	6.63311	6.42981	6.60487	6.60208	6.68702	6.69297	6.75543	6.60823	6.54525	6.71245	6.6422	6.68764	6.67804	6.67037	6.65683	6.68826	6.69731	6.7235	6.65902	6.71947	6.6298	6.6757	6.56215	6.66981	6.54679	6.58825	6.61768	6.63364	6.60208	6.53336	6.68221	6.66981	6.65797	6.55885	6.64716
		268.84675_54.35	7.09336	7.09589	7.1281	7.17041	7.15398	7.16906	7.07211	7.14861	7.14586	7.13642	7.15001	7.17754	7.14861	7.19505	7.14455	7.17454	7.14188	7.10838	7.14861	7.13079	7.0946	7.06848	7.08958	7.15919	7.17454	7.18326	7.13079	7.14716	7.15782	7.16906	7.17454	7.12533	7.13642	7.11899	7.13642	7.12148	7.14586	7.15398	7.13907	7.12283	7.07328	7.10096	7.12533	7.13642	7.16486	7.1202	7.12942
		269.02985_48	6.23414	6.14511	5.99615	6.34417	6.0912	6.38076	6.03689	6.22487	6.28414	6.44331	6.41655	6.28591	5.56177	6.28414	5.98522	6.50344	6.14511	6.23509	6.09935	6.01747	6.03892	6.51035	6.34141	6.26736	6.10733	6.21836	6.11636	6.11157	6.29417	6.33911	6.22389	6.32812	6.10126	6.30012	6.19386	6.23745	6.20752	6.18704	6.15751	6.17833	6.26169	6.27306	6.19161	6.22532	6.16711	6.30294	6.08647
		269.0877_51.3	6.63481	4.62504	6.65744	6.81014	6.57019	6.11494	6.04934	6.34883	6.8463	6.16328	6.16757	6.16183	6.94666	6.53974	6.8323	6.09981	6.04459	3.37532	6.68462	6.48633	6.46136	7.14317	6.79845	6.78157	6.94666	6.74124	6.30709	4.22747	6.18844	6.81532	6.75892	5.98569	6.13706	7.01319	6.50555	5.42224	5.58926	6.78228	4.04324	6.45984	6.3931	6.12102	6.75543	6.78656	6.73132	7.03032	6.91553
		269.22635_26.6	7.57986	7.94231	7.89599	7.70455	7.66546	7.7111	7.74612	7.6684	7.73552	7.58259	7.77922	7.89181	7.71483	7.59842	7.64107	7.65915	7.82245	7.78303	7.73892	7.72522	7.92821	7.62964	7.55798	7.72184	7.90504	7.76747	7.85411	7.72864	7.69103	7.87059	7.70455	7.87873	7.92337	7.74612	7.72184	7.80703	7.91401	7.72522	7.98127	7.8342	7.93728	7.7111	7.91401	7.43096	7.57499	7.55798	7.7989
		270.22955_26.45	6.84952	7.22012	7.17316	7.03144	7.011	7.07817	7.12283	6.97689	6.99399	6.95056	7.08821	7.15526	7.06733	6.85445	6.89774	6.99069	7.10349	7.06254	7.03376	7.05775	7.22158	6.96646	6.8307	7.03259	7.14317	7.07438	7.1176	7.04349	7.04109	7.15919	7.08329	7.22457	7.1892	7.00325	7.011	7.13503	7.19204	7.06965	7.25875	7.09838	7.18468	7.01998	7.18326	6.67804	6.89774	6.93504	7.09211
		273.04835_51.65	6.38313	6.02458	5.73084	6.29597	5.93316	6.13609	6.18297	5.9116	6.03025	6.19203	6.25802	6.06801	6.7235	6.18476	6.13706	6.01513	6.0222	5.99806	6.25433	6.14991	5.8924	6.46285	5.96711	5.99146	6.13278	6.2937	5.65215	6.17737	6.03791	6.14084	6.49149	5.80193	5.92026	6.11446	6.202	6.29648	6.13375	6.24682	6.20106	6.00843	6.22951	5.98754	6.14463	6.26033	6.07698	6.11826	5.89493
		278.87545_58.25	6.58933	6.46545	6.48279	6.55113	6.58933	6.59046	6.46895	6.63203	6.61217	6.55833	6.56753	6.61824	6.65744	6.69297	6.60881	6.56966	6.61544	6.52649	6.60988	6.60602	6.52386	6.55444	6.52749	6.62585	6.67331	6.65564	6.67156	6.63656	6.58718	6.61328	6.6253	6.60545	6.6209	6.54195	6.58231	6.6534	6.63597	6.5861	6.64382	6.60881	6.59161	6.54733	6.62811	6.48689	6.51035	6.48279	6.60708
		282.25085_24.05	6.15893	5.12242	5.8065	5.9905	6.21075	6.39596	5.477	5.98948	6.37078	4.85232	6.28501	6.23897	6.24213	6.18658	6.3456	5.50469	5.95829	5.41652	6.30294	6.3259	6.37409	5.6796	6.15941	6.02832	5.74294	6.08322	6.49771	6.07745	5.80706	6.43285	6.07609	6.30482	5.84645	5.87481	5.80088	5.73851	6.2548	5.86282	5.42457	5.97339	6.377	6.14325	6.30338	5.86122	5.90709	5.45421	6.22066
		283.0073_42.75	7.08958	6.9604	7.01209	7.15398	7.03498	7.06254	7.03747	7.20383	7.01776	7.15782	7.10714	7.18778	7.15132	6.96139	7.05425	7.10838	7.16342	7.14188	7.17898	7.07562	7.04476	7.08566	7.12666	7.07941	7.1202	7.13907	7.07941	7.06965	7.20965	7.13503	7.12942	7.14455	7.03865	7.1662	7.10838	7.15526	7.07328	7.16486	7.10593	7.09084	7.03498	7.14455	7.14586	7.12666	7.17041	7.06507	7.02569
		286.0005_54.5	6.46746	6.30197	6.37937	6.44638	6.32908	6.41131	6.22066	6.3955	6.59326	6.42688	6.40164	6.44127	6.36423	6.07087	6.377	6.55336	6.28232	6.35906	6.38124	6.36376	6.45679	6.40595	6.52386	6.50185	6.38313	6.53438	6.32218	6.4084	6.43632	6.5899	6.36096	6.62418	6.30058	6.42545	6.30753	6.40403	6.34098	6.30941	6.42147	6.4012	6.40986	6.24914	6.41036	6.51035	6.35998	6.39455	6.43187
		287.2445_65.5	5.76055	4.91857	4.82294	5.9563	5.80992	6.16711	4.76187	5.85379	6.23846	4.26663	6.29781	5.65073	4.80434	5.53657	4.61868	5.93868	4.2775	5.88007	4.15132	3.82309	5.92919	5.98474	5.98425	5.92421	5.92919	5.82785	6.09517	6.00234	3.87741	4.52779	4.29596	6.03071	5.92321	3.78489	6.01982	5.71953	4.40152	5.56852	4.47295	5.70247	4.31514	6.22389	5.57352	3.37532	5.90353	5.9995	4.20596
		288.8969_60.1	6.28903	6.0089	6.05516	6.16564	6.33779	6.05274	6.0851	6.26646	6.3259	6.19917	6.22436	6.21503	6.06947	5.94269	5.98081	6.14892	6.169	6.21927	6.16041	6.22861	6.21974	6.24123	6.22299	6.13471	6.21693	6.01466	6.25528	6.21503	6.29871	6.46231	6.04606	6.21884	6.14892	6.14892	6.39977	6.20472	6.19582	6.22672	6.32448	6.10543	5.99806	6.08186	6.19582	6.00282	6.02735	6.24961	6.18156
		292.07335_45.85	5.67136	3.26994	6.0728	6.10683	5.24646	2.95014	6.8487	5.64857	6.28141	2.95014	3.17698	3.24319	6.14228	4.61196	5.85962	3.12705	2.95014	2.70112	2.86199	5.32976	5.49793	6.60208	5.70518	5.93662	6.47001	6.10867	6.9111	2.96186	2.61573	6.08975	6.99803	6.66417	2.98314	6.15182	4.66182	3.06564	6.29508	6.08322	2.90584	5.34211	5.59635	2.57484	6.19434	2.31042	6.26401	6.40642	6.45023
		292.19805_78.05	6.07372	6.08416	6.29323	6.3921	6.65512	6.41181	6.33733	6.45272	6.48279	6.49512	6.51346	6.2473	6.3272	5.60682	6.55778	6.54249	6.22908	6.42545	6.52801	6.42497	6.41606	6.37843	6.57293	6.40403	6.03543	6.3259	5.87428	6.122	6.49984	6.39162	6.50981	6.52182	6.42981	6.63998	6.53541	6.23796	6.18342	6.47254	6.16615	6.45731	5.67277	6.43285	6.23603	6.45118	6.57623	6.53541	6.34185
		295.22675_26.45	6.6032	6.46285	6.31356	6.39502	6.36279	6.3521	6.17928	6.12723	6.5061	6.16854	6.42932	6.21601	5.79156	6.25986	6.47977	6.26497	5.9422	5.06563	6.59046	6.08975	6.29276	4.19396	6.12485	6.20472	6.15561	6.33779	6.40887	6.50767	5.59239	6.30797	6.2473	6.25291	6.202	5.57691	6.60431	6.35397	6.57453	6.51655	6.35305	6.41995	6.51553	6.35165	6.58391	6.493	6.37747	6.22299	6.64436
		295.93185_60.85	6.93802	7.04109	6.79245	6.98219	6.9093	6.91281	6.91739	6.80862	6.58553	7.08445	6.89956	6.95843	6.9111	6.2837	6.96139	6.93225	7.07562	6.88914	6.96342	6.80276	6.85613	6.81089	6.68338	6.85527	6.55336	6.86526	6.79845	6.97256	6.98639	6.67928	6.84549	7.06382	7.00224	7.0398	7.04476	6.95249	6.89513	6.67094	7.01776	6.95939	6.87452	6.99501	6.6253	6.90312	6.79471	6.9604	6.68102
		298.27405_22.2	5.9437	5.85749	5.92075	5.99526	6.00792	5.82053	5.8659	5.99433	6.00043	6.01883	5.811	5.95392	5.79274	6.17183	5.69644	5.68443	5.8245	5.65287	5.6181	5.55319	5.78334	5.63469	5.61206	5.74858	4.80959	4.24791	5.62722	4.92227	6.07845	6.7582	6.5145	5.96808	4.45685	5.39875	6.03401	6.33133	4.16308	6.31262	5.86383	6.24078	5.79214	6.38823	5.41418	6.10494	5.97981	4.7041	6.30526
		298.9464_203.75	5.35042	5.811	5.58342	5.78216	5.44982	5.59801	5.5293	5.12725	5.03802	5.04657	5.0545	5.49891	5.30306	4.62504	5.39535	5.15605	4.66182	4.81819	4.94388	5.04657	4.87672	4.80434	5.34758	4.71501	5.44982	5.40229	3.2278	5.74417	5.65144	2.82799	4.88425	4.8484	5.11523	5.73664	5.29342	3.07553	5.3653	2.80496	5.20974	2.93982	5.47802	5.66146	5.12471	4.51177	4.62504	4.08129	5.23116
		302.21525_26	6.76517	6.83851	6.97256	7.29395	6.82375	7.05425	6.80862	7.22457	7.32726	7.08687	7.00017	6.97466	6.91646	6.91739	6.80206	7.27779	6.97151	6.77221	6.84004	7.17174	7.21105	6.8198	7.02454	6.98118	7.20522	6.94272	7.05194	7.01551	6.98749	7.18778	7.60393	7.18326	6.79245	6.85119	7.12401	6.94182	7.20672	6.97151	6.98749	7.07941	7.5016	6.96856	6.84952	6.84159	6.78441	6.56804	7.11899
		306.7396_144.3	5.75154	5.30642	5.16768	5.2138	5.26372	4.87247	5.09479	5.01751	5.12968	5.07903	5.01426	4.94388	5.30642	5.51416	4.47295	4.86856	4.86856	5.48818	5.33109	5.33934	5.3366	5.27876	4.63744	5.39769	5.52374	4.8562	5.13697	5.14896	5.30928	4.8484	5.07615	4.96388	4.99347	4.51935	4.37516	5.1444	5.32557	5.49499	5.29518	5.42338	5.53472	5.48212	5.15141	4.63118	4.7041	5.3137	4.89207
		309.0044_67.15	6.03791	5.66146	6.46285	5.39414	6.18658	6.26497	5.76297	5.8659	5.53744	6.12772	5.92815	5.60979	5.17422	4.86032	6.3605	6.113	5.83889	5.54194	6.22487	5.74605	6.65958	6.24824	6.22908	5.73214	6.26127	5.42115	5.70782	5.51126	5.9622	5.58845	6.22579	5.74734	6.16615	6.4012	6.25008	5.66497	6.48945	6.39502	5.93266	6.15228	5.62488	5.72827	5.58342	6.43727	6.38631	6.44929	5.86122
		312.0158_65	6.85358	6.34141	6.18022	6.42497	6.73002	7.02682	6.27163	6.76025	6.24123	7.08066	6.82223	6.6534	6.20334	5.57691	6.73454	6.08138	6.68338	6.85445	6.54525	6.81386	6.69415	6.64948	6.93599	6.61046	6.55062	6.22158	6.52801	6.43084	6.68702	6.56103	6.66417	6.71618	6.67215	6.68582	6.47254	6.0014	5.89138	6.68522	6.43583	6.5812	6.44229	6.85696	6.8161	6.75892	6.937	6.60767	6.68462
		314.2325_28.8	7.60393	7.84626	7.8876	8.03194	7.51541	7.70782	7.8876	7.85845	8.30964	7.6012	7.82639	7.59311	7.8876	7.90043	7.40831	7.87873	7.76747	7.95654	7.72864	7.68127	7.81094	7.81869	7.73892	8.00871	7.99193	7.87059	7.62084	7.70782	7.66546	7.77922	8.25924	7.89181	7.62084	7.87059	7.80293	7.65915	7.97668	7.7752	7.90043	7.94675	7.94231	7.42487	7.72864	7.66243	7.74612	7.81869	8.01431
		314.77775_54.75	8.18658	8.13512	8.17781	8.28537	8.40573	8.33722	8.24825	8.28537	8.28537	8.43759	8.43759	8.30964	8.27209	8.27209	8.32353	8.30964	8.35048	8.28537	8.30964	8.28537	8.28537	8.25924	8.29751	8.33722	8.22618	8.23755	8.23755	8.25924	8.32353	8.37662	8.35048	8.25924	8.22618	8.37662	8.33722	8.23755	8.21589	8.27209	8.24825	8.25924	8.18658	8.39054	8.23755	8.29751	8.32353	8.32353	8.32353
		318.77345_54.4	7.51758	7.4875	7.47404	7.60672	7.72184	7.69769	7.58791	7.60948	7.60393	7.69769	7.70455	7.63259	7.59842	7.48979	7.65306	7.63831	7.64411	7.59842	7.62964	7.62084	7.6012	7.55075	7.62397	7.64411	7.54119	7.51072	7.53369	7.55075	7.64411	7.62397	7.62084	7.58259	7.54607	7.6012	7.63537	7.58791	7.52453	7.61778	7.5653	7.5484	7.4808	7.63259	7.53617	7.62084	7.67801	7.62397	7.58259
		322.81035_54.85	7.93286	7.9514	7.96123	7.98644	7.91401	7.90504	7.94231	7.97668	8.00871	7.89599	7.94231	7.99783	7.96123	8.00308	7.99783	7.94675	8.00308	7.93728	7.94675	7.94675	7.94675	7.93286	7.8876	7.97668	7.99783	7.90971	7.98127	7.95654	7.98127	8.0499	7.98127	7.9514	7.94675	7.93286	7.97668	7.98127	7.93286	7.94675	7.9514	7.9514	7.92821	7.9712	7.9514	7.90971	7.9712	7.96123	7.94231
		326.8052_53.75	7.70455	7.6845	7.74245	7.76747	7.73209	7.72522	7.70098	7.79484	7.8342	7.71483	7.75694	7.78303	7.77154	7.80293	7.77922	7.787	7.79074	7.71483	7.77922	7.71829	7.74981	7.70455	7.71483	7.75694	7.74245	7.76036	7.74612	7.74612	7.7752	7.82245	7.73892	7.70782	7.73892	7.72184	7.76386	7.75342	7.71829	7.73552	7.73552	7.74245	7.70455	7.76386	7.73552	7.7111	7.75694	7.74245	7.75342
		326.9867_60.25	6.55833	6.1968	6.29826	6.19632	6.68826	6.41086	6.27066	6.37125	6.32174	6.56858	6.42198	6.37033	6.49149	6.49672	6.57782	6.35815	6.47923	6.29826	6.35679	6.4972	6.65005	6.13995	6.33044	6.53865	6.28414	6.41417	6.29323	6.41606	6.45579	6.50503	6.43827	6.48787	6.54679	6.50185	6.48527	6.36801	6.42981	6.48076	6.39832	6.33177	6.27066	6.49096	6.41465	6.37409	6.49624	6.47363	6.38775
		328.0629_53.55	5.496	5.96517	5.33934	2.66608	5.34349	6.25986	2.74711	5.39535	2.70112	5.36785	5.82731	2.69049	5.69913	3.39132	5.7986	4.92946	2.54741	2.3469	2.43111	6.41606	5.77549	6.14084	5.69779	5.85701	5.93616	5.76361	2.64188	2.56112	2.25634	5.8031	5.79678	2.25634	2.54741	5.8149	5.82506	2.54741	2.38086	5.51126	2.50568	6.66475	5.30161	5.36133	5.78812	1.85036	5.20368	6.01792	5.70518
		330.0785_59.45	5.27713	5.6742	4.5639	4.6052	6.03165	5.37181	5.26537	5.15374	5.40349	4.95052	5.10779	5.19583	5.30928	5.42115	5.34211	6.10822	4.82294	4.89207	5.27876	5.56006	5.37445	5.496	5.73413	5.45845	6.03842	6.3535	5.12725	4.31514	5.07903	5.25557	5.2157	5.64564	4.92604	5.54719	5.08174	4.38432	4.98367	3.75715	4.17397	4.78631	5.58182	5.57193	5.09479	4.62504	2.96186	4.75676	5.13463
		330.24705_26.15	6.16424	6.51864	6.52649	6.63311	6.1135	5.82224	5.56255	6.22625	6.77939	6.42045	6.11015	6.34929	6.02315	6.00187	5.798	6.34699	6.22436	5.75459	6.53015	6.50291	6.73917	5.57023	6.56325	6.25008	6.94564	5.98081	6.63716	5.9481	6.52386	6.56753	6.96856	5.88524	5.60116	5.94905	6.39014	6.16615	6.5861	6.47148	6.36327	6.55721	6.53541	5.89442	6.2726	5.99856	6.25343	5.9622	6.32309
		330.9144_58.25	6.68042	6.6918	6.49149	6.62366	6.87372	6.97151	6.82223	6.8628	6.8447	6.70369	6.87888	6.68102	6.76094	5.71953	6.53015	6.83144	6.72685	6.7582	6.84549	6.93318	6.79983	6.79471	6.87452	6.76584	6.66075	6.67685	6.65744	6.48995	6.80062	6.76517	6.826	6.56698	6.54572	6.82525	6.71618	6.73388	6.75199	6.89513	6.69061	6.7112	6.50767	6.87542	6.71005	6.66187	6.7458	6.76871	6.63089
		333.24635_29.2	6.82452	6.22717	4.09208	6.77084	5.65999	5.97582	6.01652	6.34976	6.70687	6.05753	6.29461	4.20596	4.25788	6.12348	3.92938	6.19726	5.94521	6.45023	6.74253	6.2202	6.42932	5.79156	6.3167	6.12348	6.34745	6.07995	6.78441	5.85649	5.96517	5.50653	6.78882	6.26259	6.49149	5.96808	6.2211	6.0418	6.34371	6.08274	6.4972	6.42981	6.39644	6.46386	5.94472	6.29648	6.3868	6.45482	6.10077
		338.94565_56.1	6.79471	6.78228	6.70561	6.70047	6.77084	6.91372	6.7729	7.10593	6.90842	6.58825	6.76584	6.83542	6.97893	6.10964	6.60151	6.86367	6.6489	6.7043	6.8628	6.91281	6.82299	6.75265	6.80786	6.78301	6.69119	6.7582	6.52855	6.51812	6.9093	6.75199	6.9832	6.80639	6.66304	6.826	6.86367	6.8307	6.83471	6.92561	6.75199	6.76517	6.61103	6.92834	6.77221	6.8628	6.85696	6.8042	6.62867
		339.92015_53.55	6.27684	6.07039	5.93218	6.30575	6.23277	6.33364	6.2066	6.3099	6.24256	6.34371	6.21601	6.26259	6.3921	5.99905	6.32309	6.28232	6.14943	6.20981	6.23846	6.30941	6.16615	6.11205	6.39644	6.31583	6.31444	6.25291	6.0321	6.16469	6.34328	5.91418	6.39786	6.27306	6.09981	6.3099	6.18658	6.20517	6.2571	6.24078	6.35815	6.22436	6.1948	6.30893	6.18754	6.23045	6.3479	6.27163	6.04318
		340.24825_26.9	6.67628	6.82749	6.75265	7.21105	6.74253	6.87718	6.96856	7.27779	7.37593	6.78157	7.02454	5.84697	6.91924	6.9238	6.37456	7.07691	6.92932	6.93036	6.85196	6.95156	7.01319	6.70815	6.96856	7.26046	7.00654	6.76659	6.80345	6.73002	6.96443	6.88047	7.31226	7.12401	6.57075	7.01209	6.9093	6.9093	7.41246	7.04969	7.12533	7.43497	6.50503	6.7235	6.87286	6.45068	6.99603	6.89257	6.76808
		340.9433_53.8	6.1599	6.05608	6.09701	6.05031	6.21503	6.40215	6.37125	6.32218	6.21268	6.24397	6.24303	6.11826	6.27728	5.75279	5.96071	6.2937	6.06186	6.2066	6.22861	6.37362	6.23045	6.23988	6.274	6.13183	6.25528	6.07609	6.1135	6.13278	6.2066	6.45325	6.23509	5.99099	6.08739	6.23137	5.83665	6.32033	6.34283	6.42198	6.18977	6.29965	6.00329	6.39738	6.21927	6.15608	6.27444	6.2043	6.03451
		341.9626_54.75	6.91281	6.70496	6.77796	6.89175	6.71618	6.8463	6.6757	6.71184	6.67985	6.80639	6.83542	6.79547	6.73849	6.59602	6.79983	6.9119	6.71618	6.70939	6.73651	6.70875	6.81238	6.76094	6.81454	6.83925	6.74646	6.79315	6.71433	6.72549	6.82058	6.95056	6.73325	6.93599	6.59602	6.80062	6.75338	6.72549	6.73786	6.76871	6.78371	6.7486	6.71495	6.65454	6.70815	6.85696	6.67273	6.76372	6.75614
		343.26725_27.2	6.55113	6.70236	6.89085	7.14188	6.72878	7.07211	6.94666	7.01319	7.31398	6.89956	6.93599	6.8198	6.72939	6.92932	6.32354	7.01551	6.88306	6.80276	6.59987	6.94564	7.1176	6.99501	7.03259	7.00017	7.17174	7.11348	6.81755	6.94761	6.9604	6.84787	7.37412	7.10593	6.72283	6.9005	6.93225	6.77153	7.24463	7.08445	6.937	7.08205	7.23057	6.80138	6.88564	6.50925	7.14586	6.63311	7.09589
		352.06035_61	4.5919	5.71169	6.83925	5.74977	5.72018	5.66563	5.79331	6.17546	5.78634	5.65571	5.65427	6.23277	6.42591	5.38199	5.46056	5.6789	5.43013	5.54973	5.78976	6.38873	5.81773	5.93115	6.01747	5.45524	5.54629	5.46772	5.55058	5.60195	5.96906	6.0312	5.89138	6.3836	6.48841	5.86902	5.93662	6.43334	5.20974	5.95533	5.0206	6.1769	4.67962	6.27866	4.66826	5.70319	6.00234	5.90762	5.23312
		352.1203_83.4	5.55746	4.69239	5.57514	5.75935	5.96071	5.55234	5.63913	6.20708	5.57945	5.69314	5.78574	5.41418	5.08708	5.41884	5.53657	5.42564	5.44122	5.66848	5.53914	5.3518	5.56418	5.6136	5.79033	5.58342	5.14896	5.41173	5.30642	4.94388	5.17422	5.6136	5.62722	5.66996	5.44876	5.6789	5.74229	5.60195	5.19175	5.71558	5.6803	5.49992	5.19583	5.61582	4.94734	5.74667	5.77608	5.8985	5.29842
		365.13605_80.25	6.45833	6.7235	6.8094	6.75614	6.67928	6.54893	6.35815	6.78157	6.70749	6.63943	6.39455	6.76025	6.80138	6.67392	6.78515	6.44383	6.39738	6.48527	6.49934	6.44025	6.18389	6.27306	6.37078	6.66928	6.83616	6.55172	6.57567	6.78371	6.21693	6.68644	6.39114	6.64948	6.37747	6.55227	6.62697	6.45579	6.61273	6.41086	6.64161	6.54411	6.4418	6.29276	6.53974	6.56432	6.36423	6.3099	6.59105
		366.2638_27.05	6.56215	6.61273	6.61328	6.78807	6.515	6.77014	6.63998	6.64553	6.97256	6.49771	6.58445	6.65454	6.54249	6.65397	6.33273	6.78228	6.45068	6.7458	6.52548	6.67741	6.83542	6.67513	6.83616	6.55113	6.8487	6.85119	6.57075	6.67215	6.54679	6.60767	7.08205	6.80062	6.57019	6.47564	6.71061	6.53015	6.92932	6.69119	6.65847	6.73849	6.87629	6.30797	6.63143	5.9803	6.7486	6.59656	6.76584
		368.2795_26.1	7.22612	7.27779	7.44376	7.50386	7.21556	7.39858	7.25875	7.40831	7.80703	7.10714	7.34267	7.25546	7.26985	7.32898	7.03865	7.59311	7.23823	7.42692	7.17605	7.49451	7.5016	7.34093	7.4209	7.42692	7.5484	7.54119	7.17454	7.46295	7.31226	7.26985	7.93728	7.51541	7.20965	7.20522	7.27944	7.34267	7.69769	7.41872	7.33913	7.53369	7.72522	7.25546	7.15132	7.07438	7.46295	7.18468	7.53617
		369.2829_26.65	6.61487	6.55555	6.76236	6.85696	6.57075	6.79471	6.70561	6.77939	7.13773	6.50035	6.69799	6.66981	6.71245	6.7458	6.37125	6.94564	6.54195	6.78656	6.61273	6.8595	6.87542	6.72215	6.80345	6.8161	6.90226	6.84787	6.58231	6.83542	6.62753	6.62309	7.25392	6.89956	6.61602	6.5109	6.71372	6.65744	7.03144	6.80138	6.66648	6.88564	6.97573	6.51967	6.62585	6.1623	6.78587	6.66187	6.85358
		370.74025_53.85	7.46505	7.3359	7.4209	7.51541	7.65606	7.63259	7.47404	7.57743	7.50843	7.70782	7.63831	7.50843	7.51541	7.50616	7.55075	7.58791	7.57986	7.52453	7.57986	7.56284	7.50386	7.49225	7.56022	7.57743	7.47187	7.46295	7.46743	7.4808	7.6472	7.56779	7.5484	7.49225	7.45862	7.45862	7.53369	7.51758	7.4787	7.5484	7.53141	7.5016	7.46079	7.55798	7.43945	7.5653	7.62084	7.55075	7.51291
		371.2986_25.4	6.75892	6.82223	6.91372	7.00224	6.72283	6.93802	6.80276	6.87968	7.15656	6.75958	6.81312	6.81755	6.73786	6.75958	6.49355	7.02569	6.64382	6.85613	6.61876	7.00017	7.04231	6.89774	6.98118	6.8463	7.08566	7.00874	6.75338	6.97053	6.87025	6.77153	7.36525	7.05425	6.74515	6.65178	6.87025	6.83391	7.18326	6.86526	6.82994	6.97256	7.15919	6.82141	6.77363	6.53761	6.98118	6.5861	6.95056
		380.25595_37.15	6.26401	6.45579	6.61824	6.69539	6.47201	6.65178	6.53541	6.42147	6.55502	6.70047	6.61711	6.51141	6.33318	5.79033	6.71746	6.66701	6.35679	6.52127	6.60431	6.51967	6.61711	6.52749	6.4517	6.61824	6.43973	6.64497	6.39693	6.48331	6.58445	6.41753	6.47001	6.78228	6.66417	6.70369	6.57567	6.34371	6.37456	6.2702	6.47311	6.28903	6.63597	6.59161	6.34976	6.51553	6.4418	6.82525	6.60151
		381.02535_64.3	5.97732	6.87542	5.88371	5.92421	6.68884	7.05775	7.09211	6.86526	6.32956	6.79315	7.02792	6.05274	6.37169	5.54541	6.48431	6.79097	6.68522	6.7801	6.98639	6.89429	6.86028	6.38775	6.88653	6.58718	5.83173	6.41465	6.48431	6.01175	6.80862	6.42396	6.23093	6.45631	5.63838	6.8331	6.94182	6.21412	6.85196	6.82141	6.62585	6.56644	5.89392	6.52287	6.55336	7.00436	6.64606	6.72283	6.34232
		381.07875_83.95	4.22747	6.16376	5.68981	4.19396	3.59615	6.63597	3.92938	3.97911	4.18465	3.47471	3.85202	4.17397	4.22747	5.24274	3.88924	3.88924	3.56853	3.07553	3.37532	3.10064	3.01817	3.36335	3.06564	3.54095	4.35017	3.56853	4.05606	3.79636	3.04108	6.23228	3.34634	3.08904	3.91589	5.88111	3.32954	3.90301	3.48717	3.37532	3.7006	3.56853	3.62641	2.97244	3.39132	2.75875	2.70112	5.7986	3.3152
		382.76715_54.75	8.01431	8.01431	8.0499	8.1113	8.0762	8.01989	8.01989	8.09032	8.06904	8.04384	8.0499	8.13512	8.0499	8.10414	8.0762	8.06244	8.0762	8.05583	8.03805	8.05583	7.99783	8.00871	7.99783	8.09032	8.05583	8.01989	8.0499	8.0762	8.08292	8.16036	8.09717	8.03805	8.02557	8.05583	8.06244	8.05583	8.0499	8.05583	8.05583	8.03194	8.02557	8.0762	8.06244	8.00871	8.0762	8.08292	8.03805
		384.7644_52.9	7.82639	7.8342	7.82639	7.87467	7.86248	7.82245	7.85411	7.85411	7.86248	7.82245	7.8502	7.93286	7.87059	7.86666	7.90043	7.84626	7.90971	7.83834	7.85411	7.85411	7.87873	7.82245	7.77922	7.89599	7.81869	7.8342	7.8342	7.8876	7.89181	7.94675	7.83834	7.87467	7.85845	7.85411	7.8876	7.86666	7.83834	7.8502	7.86666	7.85845	7.82245	7.8876	7.83834	7.80293	7.85845	7.85845	7.89181
		386.87565_55.8	6.43136	5.89699	6.2937	5.82564	6.6816	6.44383	6.60208	6.6422	6.60151	6.57782	6.60043	6.43727	6.62195	6.42045	6.22815	6.52855	6.68884	6.46493	6.60208	6.6433	6.5751	6.49566	6.57782	6.58063	6.65178	6.63364	6.37456	6.36704	6.54628	6.39786	6.53865	6.23045	6.23648	6.89513	6.51655	6.46746	6.47725	6.69297	6.43632	6.46231	6.21788	6.49771	6.44488	6.45933	6.56914	6.56379	6.26401
		388.87255_56.15	6.59326	6.33779	6.74253	6.31307	6.43431	6.60208	6.91553	6.46647	6.42247	6.36279	6.44127	6.72485	6.53336	5.63327	6.27444	6.75404	6.51298	6.59326	6.51864	6.70749	6.61273	6.53124	6.66592	6.54089	6.1225	5.66146	6.04318	5.9111	6.87115	6.81386	6.46136	6.21412	5.69846	6.82911	6.42198	6.50716	6.56215	6.67156	6.4264	6.36467	6.46946	6.62035	6.73388	6.89774	6.65847	6.73984	5.72524
		390.86925_55.45	6.3346	5.26876	5.38316	5.2157	6.23796	6.09891	6.24824	5.81322	5.8975	6.05367	5.89288	6.15893	1.20653	1.75087	1.53758	5.95439	6.01422	5.93868	6.00422	5.98522	5.40349	5.9729	5.93616	5.27043	5.72524	5.68652	5.66563	5.70177	5.82953	5.79617	5.8924	5.73084	5.79214	5.80474	5.70046	5.51416	5.681	6.12577	5.69846	5.72702	5.6872	6.14463	5.48116	6.20563	5.94269	6.26736	5.13202
		391.80135_52.35	6.19115	6.10964	6.13278	6.34371	6.25528	6.24035	6.12102	6.21457	6.13424	6.2645	6.24489	6.17833	6.22299	6.6986	6.19161	6.19868	6.19068	6.14657	6.10264	5.39535	6.14563	6.20752	6.06707	6.22158	6.31988	6.1418	6.16469	6.24035	6.21457	6.33866	6.24397	6.14892	6.16041	6.14511	6.19248	6.13471	6.14041	6.16087	6.17183	6.20058	6.16948	6.27772	6.1968	6.19582	6.17324	6.13229	6.24631
		394.07235_61.25	6.41086	5.59402	5.60443	5.92075	5.36923	6.19868	6.00422	5.95297	6.33822	5.30786	5.40942	5.41298	5.52188	5.37814	6.13278	6.07698	5.25373	5.89493	6.14417	6.00608	6.06659	6.01933	6.10264	5.98948	5.85804	6.16376	5.3108	5.28191	5.89187	6.0241	5.92075	5.93316	5.15605	6.05702	5.89648	6.12014	6.09795	6.18297	5.9116	6.13757	5.811	6.17787	6.113	6.21927	5.96661	5.92169	5.86692
		396.3108_26.7	5.95102	6.77153	6.6613	6.72685	6.44229	6.78587	6.65231	6.49934	6.95749	5.84805	6.57951	6.3272	6.32496	5.7315	6.67863	6.81755	6.67513	6.36941	6.1125	6.85857	6.89429	6.47468	6.55062	6.82058	6.69539	6.90226	6.78807	6.91924	6.57567	6.76731	7.06254	6.86367	6.76808	5.17653	6.8198	6.62418	6.937	6.5751	6.74997	6.6918	6.93802	5.0114	6.38027	2.98314	6.76025	2.76991	6.80712
		397.02065_60.3	6.23137	6.11015	6.26548	6.20381	6.12393	6.55113	6.3479	6.43484	6.79983	6.17928	6.24778	6.14133	6.29735	6.21366	6.09981	5.85014	6.60708	6.2937	6.40403	6.45272	6.3461	6.9049	6.39879	6.43334	6.09268	6.04226	5.94521	6.28679	6.67985	6.23648	6.52442	6.4012	6.23509	6.50397	6.30101	6.3346	6.24168	6.54304	5.55147	6.41753	5.87325	6.53438	6.32265	6.65063	6.50555	6.46647	6.83542
		401.91805_53.3	6.88653	6.62924	6.60043	6.82058	6.63772	6.76025	6.56325	6.66981	6.56804	6.66928	6.72615	6.67455	6.62476	6.36141	6.68279	6.66187	6.61433	6.62145	6.80862	6.60933	6.69119	6.63829	6.73002	6.70875	6.63943	6.69119	6.6422	6.94564	6.66304	6.73984	6.96241	6.8331	6.46647	6.36423	6.65063	6.61768	6.65283	6.68702	6.69799	6.67985	6.61046	6.5861	6.65623	6.79696	6.61103	6.69119	6.60933
		413.924_60.65	5.81662	5.9505	5.65856	5.00258	5.65073	6.12899	5.84264	5.99481	5.72524	5.83224	6.15608	5.67621	6.15941	5.1444	6.09268	5.8262	6.28414	5.49105	5.37051	6.0804	6.00374	5.8649	6.08647	5.78454	5.34618	5.37445	5.82679	5.74038	6.2001	5.82	5.40463	5.67621	5.99806	5.93316	5.23312	5.99707	5.96318	6.04934	6.2043	5.96022	5.64857	6.01275	4.91115	5.94954	4.65606	5.42675	4.65606
		415.15185_40.35	4.48723	4.44901	4.34084	4.37516	5.55574	5.83996	6.16665	4.16308	5.74858	3.71399	4.1155	5.57777	6.33044	5.32844	5.90192	5.13202	3.82309	5.25888	5.22367	5.77549	3.2278	5.57945	5.64492	5.26702	5.69913	3.85202	5.81773	6.29735	5.43573	6.14799	6.3396	4.87672	4.87247	4.49577	5.50469	5.20368	6.22815	3.59615	5.71369	5.30642	5.59239	4.93304	6.0241	2.90584	6.04226	5.28042	4.95378
		423.3297_25.7	5.10261	5.15374	5.496	5.45845	5.04928	5.63767	5.44122	5.63983	5.78922	4.97066	5.13463	5.50375	5.71558	5.90245	6.0132	5.9101	5.40114	5.15374	5.04928	5.52838	5.76771	5.181	5.66776	4.74731	5.43465	5.59007	5.38199	5.7683	5.25373	5.98615	6.31307	5.76115	5.46772	4.76187	5.42224	5.57023	5.61135	5.3137	5.53744	5.62803	5.78035	5.43465	5.17422	5.78922	5.49202	5.18306	5.39535
		424.3418_26.1	7.37412	7.52453	7.49922	7.52923	7.41661	7.44792	7.3814	7.55562	7.63537	7.25091	7.48979	7.43945	7.42487	7.30219	7.34606	7.74245	7.49225	7.4808	7.51541	7.60948	7.61226	7.45231	7.51072	7.54607	7.51758	7.50386	7.44376	7.61226	7.32057	7.51291	7.84626	7.55798	7.49922	7.41872	7.42896	7.48296	7.55798	7.41036	7.52453	7.63259	7.65606	7.39277	7.29233	7.43497	7.52923	7.34093	7.64411
		425.3449_25.4	6.83616	6.93225	6.87286	6.93802	6.84787	6.86367	6.84082	6.95843	7.04601	6.68943	6.9119	6.78954	6.9005	6.67273	6.80862	7.18042	6.90139	6.91739	6.93802	7.02912	7.03259	6.87452	6.93991	6.93036	6.94371	6.87968	6.86367	7.00436	6.78441	6.95447	7.2972	6.97573	6.91832	6.91466	6.82141	6.91924	6.97466	6.8447	6.93318	7.0472	7.01319	6.84549	6.76659	6.85278	6.94955	6.78807	7.02111
		427.0952_256.9	2.95014	3.05326	5.02976	3.04108	6.61328	5.92321	5.97632	3.05326	2.99517	5.66996	2.96186	5.44562	5.40229	4.33224	5.3137	5.36405	5.2621	5.07615	5.16305	5.37814	5.18306	5.23893	5.80763	5.45313	3.17698	2.74711	3.0272	5.70782	6.28324	5.45845	5.78216	5.62342	2.88273	5.27548	5.37563	5.78277	2.69049	5.20778	5.74858	2.80496	2.76991	5.95486	4.18465	5.21764	6.31444	6.2122	2.73595
		434.0845_54.65	6.65231	6.45679	6.34185	6.60545	6.55885	6.72017	6.44782	6.50035	6.36233	6.48027	6.44435	6.48331	6.37747	5.81662	6.47047	6.57732	6.50555	6.51298	6.57623	6.42448	6.274	6.51398	6.62753	6.48579	6.44025	6.49672	6.41374	6.39832	6.55943	6.48737	6.50137	6.42883	6.39455	6.65231	6.38502	6.45325	6.38544	6.45887	6.44383	6.39261	6.41277	6.47617	6.52235	6.55665	6.54572	6.515	6.36656
		444.8332_53.2	6.25433	6.32218	5.9995	6.23648	6.23603	6.81454	6.64161	6.55833	6.50503	6.48128	6.40937	6.39693	6.41847	5.58762	6.32908	6.60431	6.34098	6.52019	6.48633	6.61159	6.47776	6.44782	6.5447	6.42545	6.13471	6.58553	5.94269	6.2444	6.65564	6.40642	6.46034	6.2029	6.07418	6.62644	6.55721	6.46181	6.42045	6.65178	6.42932	6.38313	6.40595	6.66533	6.30575	6.48579	6.4972	6.46333	6.23603
		446.8309_52.05	6.34005	6.22625	6.13609	6.10867	6.76731	6.83391	6.65564	6.6198	6.5899	6.76025	6.52597	6.58553	6.75958	5.12242	6.5447	6.87115	6.3605	6.52442	6.99698	6.65958	6.85696	6.76236	6.67804	6.58178	6.37747	6.25848	6.32676	6.3955	6.69539	6.44929	6.57623	6.5296	6.29965	6.65847	6.56858	6.52695	6.82994	6.89257	6.46231	6.56858	6.04744	6.81167	6.55943	6.69986	6.60375	6.56485	6.16041
		449.0955_77.35	5.63767	5.68914	5.60827	5.62722	5.85598	5.84053	5.44769	5.75879	5.89082	5.73726	5.88217	5.37949	5.7189	3.47471	5.83721	5.7072	5.46669	5.61665	5.68516	5.68914	5.64058	5.73538	5.94423	5.65144	5.35599	5.18306	5.61436	5.62488	5.85432	5.76115	5.92575	5.77426	5.12471	5.41884	5.84966	5.73977	5.57945	5.80706	5.55403	5.60524	5.84596	5.452	5.43013	3.85202	3.87741	6.01422	5.82679
		451.84315_53.55	6.39455	6.3309	6.04557	6.39114	6.47821	6.65454	6.40689	6.41465	6.41847	6.49149	6.54089	6.44229	6.52855	6.22254	6.48027	6.46746	6.493	6.40986	6.36987	6.49771	6.36279	6.44229	6.59488	6.40887	6.35585	6.44732	6.24397	6.24123	6.43924	6.34929	6.47617	6.43484	6.48331	6.42739	6.42545	6.2589	6.34141	6.42545	6.37604	6.30012	6.274	6.53068	6.36801	6.47363	6.59874	6.71814	6.31399
		452.09615_46.1	6.44025	6.25389	6.2001	6.37169	6.33044	6.30575	6.17367	6.27163	6.21788	6.34141	6.25666	6.27772	6.31217	5.90353	6.1159	6.28993	6.43431	6.25433	6.31717	6.23183	6.16041	6.36467	6.37456	6.19022	6.24078	6.34745	6.14463	6.18567	6.16757	6.3456	6.1078	6.34745	6.29085	6.45023	6.14943	6.22066	6.13947	6.23988	6.13375	6.20708	6.14848	6.1078	6.28141	6.39014	6.26169	6.16277	6.30575
		452.27705_33	5.88721	6.78587	5.89493	6.4007	5.79561	6.15372	6.42981	5.95533	6.56432	6.20889	6.30526	6.64835	6.01513	6.70687	6.22579	6.26033	6.46181	5.90245	6.03892	5.75516	6.59488	6.78088	6.09795	5.83721	6.21033	6.6298	6.18567	5.93266	6.19868	6.15844	5.50938	6.5328	6.45579	6.1253	6.29735	6.34005	6.25986	6.20844	6.01982	6.20934	6.24914	5.9627	6.58825	6.69002	6.12577	6.22861	6.2589
		453.3763_24.3	5.0545	2.21874	4.98703	5.06563	5.62953	4.51935	4.89577	4.92604	5.12015	4.45685	4.73724	2.21874	2.2761	2.73595	2.25634	4.69831	4.51935	2.02223	4.35892	5.40587	4.59889	2.13834	3.68467	4.59889	4.70949	2.13834	2.2379	2.0937	5.65073	2.07146	6.0418	4.74731	2.2761	2.02223	3.85202	4.76187	4.51177	4.4094	2.11703	5.35729	4.41755	4.44901	1.89183	3.59615	3.37532	3.15153	4.51935
		454.29235_31.15	7.2463	7.40831	6.96139	7.28912	7.13642	7.011	7.13218	6.93599	6.64716	6.95641	7.16906	7.11625	7.14716	6.56325	7.26046	7.11494	7.23057	6.89085	6.98952	7.03259	6.91832	7.22012	6.91019	6.88219	6.98639	7.13642	6.97053	7.10838	7.21853	7.16342	6.72549	7.1862	7.26666	6.89429	7.05903	7.39077	7.06254	6.82994	7.07086	7.24789	7.05194	7.13907	7.14317	7.13355	6.98952	6.5145	7.00017
		456.85995_56.5	6.36141	5.39769	5.42902	5.72953	6.2211	6.24631	6.37307	6.15515	5.6742	5.55319	6.32401	5.51996	6.08416	5.63767	5.47603	6.22997	5.898	6.01652	6.04459	5.94269	6.02364	6.04934	6.13424	6.00565	5.88575	4.73724	6.12942	5.37181	6.24256	6.35859	6.36467	5.36785	4.69239	6.12859	6.05367	6.19248	6.09268	6.10264	5.95583	6.15134	5.49011	5.95925	5.90709	5.73344	5.75697	5.9885	5.52744
		459.8766_54.3	6.64606	6.43431	6.50185	6.78228	5.73977	6.62644	6.45933	6.53178	6.41995	6.57895	6.81685	6.8487	6.59161	6.16854	5.98615	7.00654	6.52386	6.43679	6.94955	5.85224	6.59768	6.61658	6.56966	6.59105	6.52335	6.58666	6.38823	6.32545	6.47977	6.67863	5.97339	6.61824	6.36847	6.71304	6.9111	6.50397	6.52908	6.60375	6.59546	6.60602	6.17134	6.52442	6.4007	6.60545	6.81167	6.00234	6.46946
		462.96465_63.8	5.91926	6.81386	5.62342	5.94072	5.73413	5.80088	5.7417	5.68168	5.77737	6.01698	5.66996	5.82224	5.77798	5.95392	5.46364	5.76423	5.35599	5.50286	5.78156	5.98329	6.47564	5.55486	5.88623	6.01559	5.92169	4.80434	5.85649	5.87004	5.9116	5.98709	6.04839	6.00517	6.6534	5.3731	5.1699	6.17414	6.13518	6.42883	5.43353	5.92815	5.6136	6.2726	5.73538	5.95829	5.88778	5.82108	5.30786
		464.8919_53.75	6.08274	6.1078	5.84211	6.39596	6.01029	6.5938	6.87205	6.49512	6.04839	6.01466	6.52649	6.49149	6.53648	6.18704	5.99806	7.03376	6.39404	6.52695	6.62867	5.96661	5.94954	6.25572	5.93818	5.92575	5.84596	5.8975	5.90811	6.52235	6.72549	6.59874	6.69478	5.78216	5.67821	6.62418	6.06332	6.63538	6.67037	6.73586	6.64948	6.55778	6.37653	6.57293	6.70624	6.44685	6.56103	5.72827	3.51491
		465.28705_29.45	7.01551	6.86526	6.50503	6.03071	7.01319	6.0321	6.85358	5.98522	6.27772	6.13424	6.03303	6.67863	6.73132	7.21556	6.21457	6.88391	6.21033	6.94761	5.99571	6.52801	6.19536	7.16205	5.79274	5.905	6.44782	6.87025	6.28679	6.29597	6.71304	4.61868	5.63695	5.79274	6.59046	5.97828	7.02569	6.73067	6.17457	6.38452	5.68516	6.3605	6.34976	7.20672	6.20798	6.88653	6.90139	6.67741	6.43583
		467.31995_31.7	6.05849	6.91553	6.82452	3.12705	2.96186	4.83582	3.10064	5.84211	3.13905	2.9181	5.6181	3.13905	3.17698	4.48723	2.99517	3.05326	2.89398	2.65402	5.71754	3.71399	6.40452	6.92012	2.70112	5.92525	3.28651	2.80496	3.11483	2.9181	6.27958	2.75875	4.5919	2.54741	6.41326	2.70112	2.70112	3.0272	2.79378	2.74711	2.85077	2.88273	2.86199	2.5329	2.74711	5.95486	2.36429	6.15702	2.75875
		468.06865_48.6	6.39064	6.34883	6.26928	6.43583	6.41417	6.37747	6.35305	6.45023	6.22158	6.50819	6.51812	6.41606	6.31532	5.82564	6.30101	6.51035	6.65397	6.45325	6.51141	6.19773	6.44782	6.43583	6.54525	6.377	6.30146	6.42296	6.36987	6.33001	6.29826	6.46136	6.32218	6.50767	6.4264	6.57782	6.39502	6.40937	6.39832	6.41417	6.32812	6.43334	6.36987	6.37409	6.44538	6.55721	6.50185	6.37982	6.37554
		468.30805_36.25	7.69103	7.79074	7.77922	7.74981	7.56022	7.60948	7.79074	7.6877	7.43497	7.87873	7.82245	7.74612	7.79074	7.57029	7.63831	7.3834	7.94231	7.55308	7.68127	7.5726	7.76036	7.8149	7.6684	7.51983	7.46743	7.75342	7.88281	7.81869	7.59842	7.85845	7.53369	7.67173	7.86666	7.74981	7.77154	7.62664	7.75694	7.54607	7.74981	7.67173	7.7111	7.59842	7.8342	7.75694	7.63259	7.57743	7.78303
		469.31205_33.95	6.9832	7.0398	6.99501	7.45862	6.89335	7.01887	7.04109	7.00654	6.81312	7.2337	7.15526	7.05539	7.15782	6.8487	7.24942	7.25091	7.2337	6.95749	6.98749	6.8628	7.23665	7.23223	7.12283	7.09838	7.09968	7.24789	7.29567	7.15656	7.00874	7.2337	6.87888	7.06965	7.22612	7.11217	7.15266	6.937	7.37233	6.86861	7.0972	7.05194	7.00874	7.41036	7.15526	7.24137	7.18326	7.01776	7.16342
		482.32355_34.35	7.43497	7.49451	7.4808	7.27944	7.53867	7.25091	7.54366	7.31398	7.33913	7.51072	7.62964	7.36881	7.57743	7.32555	7.37412	7.31894	7.49922	7.25875	7.25546	7.45862	7.42896	7.5726	7.5653	7.40443	7.44792	7.36693	7.57499	7.71483	7.28745	7.41036	7.37779	7.54607	7.61507	7.35479	7.55562	7.45862	7.45662	7.52923	7.52211	7.35647	7.43497	7.31735	7.50616	7.46079	7.51983	7.34606	7.37593
		484.04365_51.95	6.15419	6.01079	5.9905	6.14892	6.12485	5.7085	6.18476	6.24824	5.78094	6.21033	6.28457	6.21788	6.16183	5.76716	6.06992	6.36467	6.46386	6.28457	6.32265	5.98948	5.68234	6.16665	6.46333	6.19536	6.02168	6.21314	6.13609	6.16996	6.20517	6.17596	6.29417	6.122	6.26033	6.33506	6.16757	6.17546	6.22672	6.20752	6.13706	6.28324	6.12102	6.24256	6.33226	6.36656	6.25149	6.20154	5.88721
		486.6569_54	7.42487	7.32726	7.40831	7.4875	7.65306	7.61507	7.45011	7.53141	7.49451	7.66243	7.60672	7.51541	7.49225	7.35647	7.5484	7.51541	7.54607	7.51758	7.50616	7.50843	7.48296	7.45662	7.51291	7.55562	7.40237	7.43307	7.3889	7.44587	7.5726	7.54607	7.51983	7.44168	7.46079	7.51758	7.53141	7.46743	7.46505	7.51291	7.46971	7.45446	7.40644	7.53617	7.40443	7.53617	7.60393	7.56022	7.46971
		487.16575_145.9	2.56112	2.66608	4.96732	2.60196	4.51177	5.22733	2.69049	2.62812	2.65402	4.09208	2.50568	4.99974	4.957	3.2278	2.50568	4.75223	4.64997	4.64997	4.34084	4.04324	5.91317	4.5919	4.12948	4.76701	2.62812	4.52779	2.56112	5.3844	4.17397	2.41578	2.2761	2.19727	5.57429	3.95323	2.2933	2.49124	2.31042	4.51177	4.66182	4.38432	2.39863	4.3673	6.02458	5.11022	4.37516	3.95323	2.43111
		491.29215_36.35	6.87025	6.83616	6.85119	6.59433	6.73722	6.72939	6.68826	6.51398	6.48895	6.77084	6.55444	6.70236	6.81825	6.46895	6.67215	6.43484	6.42932	6.64835	6.21075	6.61433	6.7729	6.78441	6.26548	6.55833	6.38588	6.92103	6.49823	6.78807	6.7729	6.49566	6.29781	6.39596	6.87718	6.60208	6.71947	7.00325	6.3868	5.76055	6.43973	6.6422	6.77796	6.66075	6.39596	6.77654	6.76372	6.23745	6.96139
		494.32365_34.75	7.94231	8.16897	8.22618	8.0762	7.79484	7.99193	8.06904	7.87873	7.83031	8.00308	8.06244	8.01431	8.06904	8.03805	7.87467	7.84229	8.1113	7.9514	7.87059	7.92337	8.13512	8.24825	7.91848	7.80293	7.98644	8.10414	7.99193	8.00871	7.9712	7.8502	7.92337	8.03194	8.21589	8.09032	7.99193	8.01989	8.06244	7.99783	8.06904	8.00308	8.00308	8.01431	8.1113	8.14346	8.10414	7.84229	8.06244
		495.32735_35	7.29233	7.80293	7.60672	7.41246	7.12401	7.42896	7.44168	7.35311	7.15782	7.38706	7.43497	7.40831	7.54119	7.34961	7.32555	7.2463	7.62964	7.4787	7.27149	7.48296	7.53141	7.58259	7.46295	7.16906	7.26666	7.63831	7.31398	7.3514	7.3889	7.22909	7.39669	7.44376	7.60393	7.46079	7.40052	7.31894	7.60393	7.40237	7.58534	7.42487	7.37593	7.39858	7.50386	7.59842	7.40831	7.41246	7.55308
		496.9028_57.65	6.48431	6.52386	5.8955	6.36515	5.76361	6.35998	5.72582	6.48689	6.53438	5.63469	6.34098	6.41231	6.54195	6.35024	5.88371	5.95002	6.3208	6.46084	6.49512	6.69358	6.36423	6.41655	6.3921	6.38124	6.53489	6.33364	6.38076	6.40306	5.78334	5.88524	6.52335	5.74417	5.72333	6.48945	6.36892	5.95486	6.54032	6.515	6.37892	6.38962	6.30146	6.43136	6.44976	6.23093	6.30146	6.23414	6.33822
		497.3424_33.55	8.77516	8.94859	8.94859	8.84148	8.71608	8.68806	8.98972	8.77516	8.74424	8.8744	8.8744	8.80708	8.8744	8.71608	8.80708	8.84148	8.98972	8.80708	8.80708	8.84148	8.84148	8.91051	8.80708	8.74424	8.91051	8.77516	8.84148	9.02341	8.77516	8.84148	8.8744	8.77516	9.02341	8.8744	8.8744	8.84148	8.8744	8.91051	8.91051	8.91051	8.98972	8.84148	8.91051	8.94859	8.8744	8.8744	8.91051
		498.683_54.85	7.77922	7.81094	7.80703	7.85845	7.8502	7.84626	7.83031	7.83834	7.85845	7.8342	7.8342	7.87467	7.84229	7.84229	7.85845	7.83031	7.89599	7.84626	7.84229	7.85845	7.83834	7.7989	7.80293	7.88281	7.7989	7.80703	7.80703	7.8342	7.87467	7.93286	7.83031	7.81869	7.83834	7.81869	7.86248	7.83031	7.79484	7.84626	7.85411	7.88281	7.81869	7.87059	7.8149	7.8149	7.8502	7.82245	7.8502
		500.681_53.15	7.787	7.78303	7.8149	7.92337	7.81869	7.81094	7.80293	7.82639	7.83834	7.8149	7.8149	7.89599	7.85411	7.83834	7.84626	7.82245	7.87467	7.8149	7.8342	7.81094	7.82245	7.7752	7.79074	7.85845	7.79484	7.79074	7.95654	7.79074	7.85411	7.89181	7.79484	7.79074	7.79074	7.80293	7.84229	7.8149	7.787	7.82639	7.83031	7.83031	7.76386	7.84229	7.80703	7.787	7.82245	7.7989	7.83031
		506.26415_37.9	6.56485	6.34232	6.68522	6.5328	6.44331	6.50767	6.59046	6.60708	6.22487	6.80786	6.75682	6.67331	6.72751	6.16424	6.62644	6.29276	6.90226	6.48232	6.61602	6.44782	6.74382	6.69599	6.60265	6.39404	6.22532	6.66533	6.78301	6.73522	6.56325	6.76306	6.35165	6.44638	6.79845	6.65118	6.76584	6.58063	6.72751	6.4007	6.62644	6.49934	6.64662	6.43334	6.78515	6.67628	6.36656	6.38076	6.61768
		506.93135_61.55	6.25666	6.42497	6.50035	6.33506	5.8842	6.23648	6.4156	6.36279	6.41417	5.42675	6.19632	6.30058	6.41703	5.95829	5.87742	6.5061	6.14084	6.49984	6.2837	6.36847	6.26878	6.34005	6.19822	6.25938	6.47776	6.35906	6.34283	6.23846	6.30247	6.40986	6.39162	6.26401	6.28001	6.34976	6.22487	6.49672	6.43776	6.52695	6.418	6.34371	6.31809	6.39832	6.48027	6.11922	6.28993	6.27586	6.35494
		510.78475_50.45	6.81167	6.57895	6.42981	6.38823	6.86367	6.33506	6.28811	6.98118	6.8323	6.27684	6.26597	6.61217	7.16205	7.09589	6.92561	6.29693	6.72148	6.68702	6.16806	6.67156	6.28679	6.15275	6.66981	6.84159	6.61159	6.69002	6.75064	6.68702	6.77727	6.89001	6.69799	6.34328	6.6816	6.51864	6.80491	6.70306	6.82299	6.80062	6.87968	6.73067	6.48895	6.72549	6.1764	6.48128	6.73849	6.6757	6.55665
		512.33445_37.9	7.12148	7.03498	6.85358	7.25875	7.00874	7.11494	7.27779	6.98952	6.76445	7.02454	7.02111	6.85445	7.10593	6.82525	7.26826	7.00224	6.95447	6.89774	6.9604	7.08445	6.89175	7.25717	7.17316	6.7582	6.95939	7.13218	7.26985	7.12666	5.84596	7.16064	6.91281	7.22158	7.33251	6.94955	7.33075	7.42896	7.26046	7.25091	6.99069	6.95249	6.99501	6.99803	7.08958	7.02792	6.62811	6.80062	6.87629
		514.8178_53.5	5.43792	5.11264	5.75095	5.77608	5.08174	6.22066	5.61961	6.18389	6.00374	5.09732	6.15941	5.75339	5.33798	4.18465	4.72049	6.07232	6.02458	6.13902	5.73599	5.64635	6.2066	6.21974	5.55746	6.09795	5.21764	5.64196	5.92124	5.24833	5.51416	5.83224	5.55147	5.33934	5.09732	5.70046	5.6735	5.81211	5.95102	5.94169	5.31821	5.93115	5.69508	5.90811	5.05195	5.69508	6.35119	5.85486	4.5779
		520.9222_57.35	6.51193	6.26548	6.68462	6.3868	6.41511	6.32496	6.18754	6.56541	6.32354	5.51126	5.53744	6.26401	6.56154	6.13039	6.33001	6.3868	6.48579	6.30294	6.12626	6.54195	6.45023	6.39502	6.34417	6.2122	5.77549	6.23137	6.2589	6.60487	6.45933	6.37261	6.24824	6.1299	6.2548	5.54797	6.29871	5.952	5.84751	6.63481	6.43532	5.82898	5.69644	6.43384	6.585	6.54733	6.47363	6.48841	6.38171
		523.2062_138.9	5.7986	5.61206	5.20368	1.85036	4.91481	6.3396	5.42564	1.80254	5.2519	4.5919	4.9071	5.06824	5.01426	2.15854	5.30479	5.26876	5.29007	5.29342	5.36923	4.80434	4.02003	5.13463	5.36652	5.29518	1.85036	5.06015	1.80254	5.32259	5.48311	1.75087	1.75087	5.51806	5.22733	5.22733	4.19396	4.94388	4.9071	4.34084	5.20778	4.47295	4.77161	5.33798	5.53293	5.87851	5.50849	5.53565	1.68895
		527.15805_142.35	5.85224	5.83279	5.79501	5.59007	5.97782	6.82299	5.79094	5.78692	5.58762	5.76177	5.71235	5.22549	5.55923	4.4252	2.93982	5.81942	6.02593	5.61512	5.28691	5.65999	5.23501	6.02785	6.04367	5.08957	3.24319	5.90298	3.07553	5.93467	4.89207	2.73595	5.85067	5.88321	5.28042	5.95153	2.69049	5.55659	5.66776	5.32976	5.84915	5.95297	2.82799	5.41775	2.71263	6.32956	6.19386	6.10358	4.957
		528.16215_142.1	5.1699	5.65712	2.97244	3.01817	4.86416	6.28811	5.66924	3.04108	5.55058	4.59889	4.8881	5.3491	3.04108	4.26663	5.52652	5.17199	5.20574	4.26663	4.55742	4.23817	5.43683	5.0114	4.93304	4.686	3.12705	4.35892	2.99517	5.36272	4.00643	2.71263	2.61573	5.19583	2.87189	4.98367	2.64188	5.04928	5.02685	5.73344	5.14896	4.99039	2.73595	4.70949	2.67786	5.18746	5.08708	4.79564	5.70586
		528.95545_58.4	5.68377	5.62722	5.59402	5.62953	5.59319	5.70046	5.99707	5.67062	5.64129	5.49499	5.39166	5.93515	6.11494	5.71754	5.33934	5.19175	5.18746	6.07328	5.51898	5.30479	6.00422	5.36785	5.6796	5.477	5.87325	5.56767	5.68443	5.42338	5.39875	5.27043	5.35454	5.45954	6.1159	5.37051	4.82713	5.63622	5.54973	6.09364	5.9627	5.63401	5.45524	5.99615	5.46569	6.02268	5.04107	5.20574	5.50375
		529.70865_148.65	5.36002	5.37949	5.3197	5.18746	5.68846	4.9403	5.34063	4.96732	5.34758	5.7208	5.21764	5.21764	2.19727	2.62812	2.19727	5.35318	5.68914	5.71302	5.86383	5.86012	5.64635	5.82785	5.44876	2.0937	2.25634	4.64325	5.50286	2.04616	5.56595	5.09985	5.56937	5.1444	4.79564	5.2621	4.78631	5.37688	4.93304	5.30306	5.11022	4.65606	4.81819	5.03537	4.91481	4.3673	4.31514	5.53472	2.07146
		538.25995_39.1	4.9071	5.50849	1.20653	6.53708	1.53758	1.45276	1.3426	1.53758	1.45276	1.61375	1.45276	1.53758	1.45276	1.96399	1.75087	1.61375	4.54318	1.20653	1.3426	1.53758	3.85202	6.68042	3.91589	4.34084	5.5972	1.53758	1.53758	1.3426	1.3426	1.45276	1.3426	1.20653	1.53758	1.45276	1.61375	1.3426	1.53758	1.45276	1.61375	1.61375	4.54994	1.45276	1.3426	3.4086	1.45276	1.20653	1.45276
		544.33695_35.3	8.1518	8.48999	8.50782	8.19546	8.11956	8.21589	8.33722	8.24825	8.09717	8.28537	8.37662	8.16897	8.24825	8.21589	8.35048	8.19546	8.29751	8.30964	8.22618	8.1272	8.32353	8.32353	8.3629	8.09717	8.50782	8.27209	8.4547	8.24825	8.39054	8.30964	8.40573	8.20483	8.50782	8.1518	8.29751	8.17781	8.40573	8.18658	8.4547	8.35048	8.43759	8.17781	8.32353	8.39054	8.25924	8.13512	8.28537
		545.34205_34.95	7.69769	8.03805	8.00308	7.84626	7.60672	7.70098	7.83834	7.74612	7.54607	7.76036	7.7989	7.59842	7.78303	7.3814	7.83834	7.69769	7.72184	7.77922	7.65606	7.63537	7.80293	7.75342	7.78303	7.57499	8.00871	7.73209	7.94675	7.72184	7.8502	7.79484	7.8149	7.60672	7.99783	7.70782	7.70098	7.62964	7.86666	7.6877	7.96123	7.82245	7.94675	7.65915	7.84626	7.75342	7.75342	7.58259	7.68127
		547.35645_32.45	7.59577	7.89181	7.83834	7.62084	7.42896	7.58259	7.68127	7.61226	7.56284	7.61226	7.55562	7.6012	7.67489	7.70098	7.62664	7.47187	7.65306	7.6877	7.58534	7.57029	7.75342	7.7111	7.59842	7.62664	7.68127	7.79484	7.70455	7.64411	7.61778	7.39669	7.26352	7.67489	7.70098	7.61226	7.58791	7.6472	7.74612	7.57029	7.6012	7.72864	7.72864	7.55075	7.68127	7.70098	7.57986	7.56779	7.62664
		550.2903_44.15	6.52855	6.05126	5.95002	6.43632	6.45374	6.41231	6.38775	6.33596	5.91418	6.29133	6.3955	5.96368	6.43924	5.92919	6.15654	6.28095	6.21788	6.16183	6.33779	6.29181	5.57275	6.6986	6.55665	5.9337	6.13229	6.63716	6.63311	6.45023	6.42591	6.14228	5.898	6.25758	6.41277	6.39356	6.48633	6.40452	6.32354	6.5061	6.0321	6.33596	6.01079	5.84105	6.37307	6.38171	6.14133	6.09655	6.17367
		554.8619_61.7	6.17833	6.17324	6.1623	6.38544	5.79274	6.28324	6.28857	6.35771	6.35494	5.67555	6.20934	6.13375	6.31127	5.85172	5.50653	5.64929	6.10683	6.18567	6.23045	6.10448	6.19434	6.26785	6.22579	6.21974	6.24682	5.24274	6.03543	6.02268	6.19386	6.3355	6.07845	5.90959	6.31037	6.22579	6.1599	6.28811	6.28903	6.34232	6.25433	6.18022	6.14084	6.18889	6.23414	6.10029	6.20889	6.15038	6.10822
		556.6418_54.2	7.48979	7.46079	7.50616	7.53867	7.58259	7.55798	7.51291	7.57986	7.55562	7.57499	7.58259	7.5484	7.53867	7.5653	7.57743	7.57029	7.57499	7.52211	7.56022	7.54366	7.48523	7.49682	7.52692	7.57986	7.45662	7.50616	7.5016	7.49922	7.58259	7.58791	7.53867	7.49682	7.52692	7.53369	7.53617	7.53617	7.49225	7.57499	7.54607	7.49225	7.46295	7.56284	7.49451	7.5484	7.58791	7.55308	7.52923
		566.32135_37.45	6.86861	7.43712	7.44168	6.95749	6.99803	7.17898	7.22612	7.15398	6.88391	7.18326	7.26508	6.90403	7.11217	6.77221	7.31735	7.15919	7.00769	7.19799	6.9832	6.97787	7.19652	7.07086	7.27306	6.88134	7.40831	7.03747	7.29395	6.92932	7.34606	7.19799	7.34961	6.98219	7.3834	7.13773	7.11899	6.87718	7.22158	7.03032	7.30219	7.19352	7.32555	7.03376	7.19652	7.1281	7.1281	6.98528	7.04349
		568.33855_33.6	7.43307	7.86248	7.6012	7.70782	7.37593	7.57986	7.43307	7.43497	7.44587	7.65606	7.57499	7.22012	7.50843	6.73262	7.4787	7.46505	7.66546	7.56779	7.67173	7.35647	7.5484	7.43945	7.46505	7.23665	7.62397	7.57499	7.59842	7.36525	7.55308	7.31894	7.5016	7.33251	7.65306	7.40831	7.39858	7.14716	7.56284	7.31894	7.72864	7.40237	7.84229	7.45446	7.56284	7.31226	7.5016	7.37962	7.54366
		568.8931_65.3	6.70687	6.60988	6.74382	6.90139	6.90226	6.93991	6.70112	6.70496	6.69238	6.61711	6.73454	6.6253	6.74382	6.89257	6.64161	6.65005	6.76025	6.74718	6.77654	6.84082	6.80345	6.74447	6.8283	6.8042	6.61928	6.61328	6.63364	6.63597	6.55833	6.84082	6.79392	6.77577	6.67513	7.06014	6.82058	6.62924	6.62366	6.63089	6.63597	6.60545	6.64835	6.72685	6.61328	6.82058	6.85196	6.78371	6.92193
		573.7974_52.6	6.18802	6.25666	6.03642	6.13039	6.2937	6.31217	5.86122	6.21075	6.14228	6.06186	6.26356	6.28636	5.99856	6.36656	6.26356	6.28591	6.1135	6.19115	6.27772	6.3554	6.22389	6.23648	6.16564	6.22815	5.90657	5.99526	6.31217	5.35318	6.122	6.03255	6.14848	6.04744	6.09608	6.31037	6.08416	6.21124	6.18429	5.68846	6.24351	6.12059	6.17183	6.57677	6.33413	6.05031	6.12299	6.06144	5.71754
		575.7941_54.3	6.46493	6.30753	6.28277	6.8283	6.36941	6.44732	6.32218	6.48579	6.28187	6.39162	6.4972	6.38962	6.31356	5.67277	6.39738	6.57895	6.2937	6.31307	6.2702	6.33506	6.49045	6.3456	6.42396	6.50238	6.2608	6.30709	6.19248	6.14325	6.44383	6.48995	6.57453	6.67985	6.2202	6.42147	6.60823	6.35952	6.32174	6.43033	6.40792	6.34232	6.31627	6.3167	6.22997	6.50981	6.35305	6.46034	6.6138
		579.10015_142.95	5.07348	5.28042	5.65427	2.90584	5.54797	6.30434	5.5972	2.90584	5.36272	4.73724	4.86416	2.86199	2.87189	3.95323	4.86416	5.68377	5.34618	5.3844	4.5709	4.33224	4.06924	5.63177	5.6106	4.63118	2.96186	4.92604	2.87189	5.71169	4.04324	2.56112	5.08957	2.38086	5.37445	4.65606	2.4767	2.75875	4.49577	6.03938	4.80009	4.18465	4.66826	2.3469	5.06278	5.64271	5.24274	5.44017	2.60196
		582.29515_38.9	6.50137	6.74253	6.89956	6.41894	6.46797	6.54411	6.61602	6.59768	6.3479	6.61487	6.71061	6.4428	6.63481	6.47001	6.78228	6.60545	6.585	6.68943	6.61544	6.52749	6.7235	6.45429	6.70369	6.32448	6.75265	6.61928	6.89085	6.55007	6.85196	6.65847	6.77939	6.63089	6.98421	6.52908	6.57895	6.48431	6.80712	6.4767	6.77153	6.80206	6.89597	6.52801	6.72549	6.61602	6.49355	6.26497	6.50291
		583.29885_37.85	5.56006	5.66563	6.43136	5.68377	5.23312	6.19248	6.3461	5.58267	6.51035	6.24914	5.61961	5.52374	5.56006	5.70977	6.36096	5.6742	5.28691	5.38199	5.26537	5.10779	5.42338	5.42784	5.60524	5.16053	5.53115	6.0851	5.55486	5.84596	6.17833	6.06852	6.01982	4.50407	6.21075	6.77221	5.95533	2.11703	6.61103	6.20889	5.766	4.9403	6.81755	5.52374	4.33224	4.25788	6.41606	6.01466	2.15854
		591.31905_29.65	6.19963	6.98639	6.83769	6.89085	2.73595	6.34513	6.42932	2.93982	7.09838	6.14417	6.39261	2.92879	6.96548	6.61103	6.32956	6.59987	6.3836	5.1053	7.10096	7.13218	6.84549	5.21171	2.5329	5.65638	6.34468	6.30663	5.66289	5.57107	7.011	6.07131	6.43285	5.5256	6.27488	5.55234	5.48912	2.79378	6.50451	5.97533	7.19799	6.3355	6.75958	4.80009	5.92919	5.82844	3.91589	3.62641	5.35318
		598.8363_49.45	6.72878	5.9116	6.70236	2.38086	2.31042	4.85232	2.46123	2.41578	4.95052	2.2379	2.2933	5.26372	6.1225	6.84159	6.23045	2.32898	5.71106	5.81322	5.58427	2.0937	6.08879	6.14703	6.24213	6.65454	6.03352	6.33866	6.30482	5.80818	5.63177	6.42094	6.21314	6.07698	6.15275	5.82392	5.98474	6.23509	6.20889	5.99905	6.01698	6.11397	6.17596	6.00937	6.16469	5.87481	6.0241	5.98425	6.1299
		604.5717_54.5	7.56284	7.46295	7.53369	7.61507	7.76747	7.73552	7.57986	7.71483	7.65306	7.72522	7.73209	7.66243	7.62397	7.51541	7.68127	7.66243	7.71829	7.62084	7.65915	7.67489	7.61778	7.57499	7.66243	7.70098	7.51983	7.5484	7.54607	7.57029	7.70782	7.69103	7.6472	7.58791	7.58791	7.65306	7.65915	7.58534	7.5653	7.68127	7.61507	7.58259	7.52923	7.67801	7.5653	7.6472	7.72864	7.6877	7.58534
		606.5682_54.95	7.72522	7.63537	7.67173	7.8149	7.89181	7.86666	7.72184	7.79074	7.79484	7.87467	7.87059	7.82639	7.80703	7.78303	7.82639	7.7989	7.8502	7.787	7.83031	7.8342	7.81869	7.74612	7.80703	7.84626	7.72184	7.70782	7.72864	7.75342	7.86248	7.87873	7.787	7.71829	7.74245	7.81094	7.81869	7.77154	7.72184	7.81094	7.75342	7.787	7.70098	7.85411	7.73892	7.77922	7.84626	7.81094	7.76386
		609.3981_35.15	6.49247	7.16205	7.08066	6.50137	6.55062	7.17174	7.35311	7.06382	7.10714	7.09084	7.14317	7.12533	6.72878	6.81238	6.66758	7.17174	7.201	7.07211	6.8161	7.18326	6.67455	7.25546	6.97466	6.96856	7.03747	6.84314	7.09084	7.11348	7.15001	7.00116	7.12401	7.03498	7.06613	7.07086	7.1176	6.97893	7.22612	7.19652	6.73067	6.72148	7.06613	6.937	7.00224	7.26826	7.16342	7.10471	7.05655
		610.40215_34.75	5.99433	6.5328	6.62309	6.47201	6.15893	6.35771	6.78731	6.62697	6.13039	6.17973	6.78587	6.19917	6.19917	6.24213	6.09608	6.18156	6.26975	6.53068	6.71245	6.74382	6.49355	6.39455	6.59602	6.11157	6.28679	6.49355	6.72283	6.65283	6.02458	6.49096	6.65118	6.44685	6.65005	6.71618	6.69061	6.10637	6.70496	6.21314	6.34053	6.64948	6.35071	6.23603	6.62924	6.91832	6.47311	6.83769	6.24538
		612.81975_58.35	6.20517	6.18704	6.11063	5.06824	5.13463	6.09023	6.09517	6.17737	6.27916	5.96022	6.01513	6.0728	6.00471	6.38171	6.02073	6.12152	6.03255	6.06707	6.11397	5.57023	5.96906	5.93316	6.01933	6.16376	6.23942	6.10964	5.72018	5.72272	5.25002	6.04606	6.07465	5.78976	5.3108	6.11397	6.1934	6.31444	6.23093	6.29871	6.10448	5.4563	5.85962	6.23897	6.09364	5.28191	6.00608	5.11022	6.04557
		618.7174_38.45	5.31225	5.73473	5.62722	5.56006	5.07615	5.05739	5.46056	5.17422	5.55574	4.957	5.452	5.43013	5.11264	5.88217	5.23312	5.09212	5.41652	5.36002	5.681	5.25557	5.45733	5.29342	5.29518	5.42457	5.35318	5.51806	5.75879	5.58926	4.22747	5.58182	5.03253	4.1039	5.12725	5.51416	5.75636	5.38809	5.59164	5.43353	5.48412	5.65002	5.681	5.24833	5.34349	5.69846	4.9968	5.65856	5.8955
		632.8767_58	6.29181	5.58267	6.29781	5.53115	5.52652	5.43123	6.09364	6.12152	5.7072	5.13202	6.13424	6.1078	6.19115	6.12772	5.08429	6.17787	6.03071	6.02121	6.1031	6.20708	6.05226	6.21741	6.49409	5.36272	6.2923	5.92471	6.34185	5.8003	6.16424	6.21646	6.24585	5.96611	5.83009	6.16516	5.798	6.48178	6.49672	6.11826	6.08368	6.1418	6.05416	6.4156	6.09073	5.80141	5.43013	5.84264	6.04273
		633.3984_35.4	5.97002	6.50451	6.64606	5.89994	6.64382	6.44488	6.3868	6.50344	6.23796	6.79392	6.76808	5.70319	6.72215	6.05702	5.8149	6.07131	6.0014	6.04791	6.2645	6.05467	6.65744	6.75892	6.0089	6.48076	6.08789	5.9111	6.74316	6.54141	6.75199	6.63311	6.74718	5.79617	5.88524	6.78441	5.91467	6.40498	6.75543	6.79471	6.23509	6.14511	6.60151	6.30753	5.93068	6.84004	6.74997	6.03738	6.53178
		635.74915_53.55	6.3355	6.22951	5.98948	6.42591	6.44881	6.52335	6.46699	6.21884	6.23697	6.43033	6.39931	6.3554	6.30247	6.23228	6.36279	6.26214	6.25008	6.27916	6.1948	6.24682	6.38631	6.32812	6.39596	6.42198	5.31821	6.25758	6.19632	6.22951	6.36704	6.48232	6.29133	6.30247	5.73413	6.38027	6.23228	6.2923	6.30797	6.3208	6.38124	6.21884	6.2444	6.19536	6.28811	6.36233	6.42247	6.42296	6.28501
		637.4391_29.4	6.72215	7.13079	6.92471	6.57567	6.4428	6.80062	7.08329	6.96856	6.56485	6.89175	6.92654	7.10349	6.47564	6.24078	6.62585	6.96856	6.95543	6.85696	6.95749	6.95056	6.65283	7.01998	6.63037	6.98528	6.85278	6.53648	6.94955	6.93414	6.82749	6.7458	6.91466	7.04349	6.98528	6.69297	6.8447	6.83144	6.88741	7.17605	6.91372	6.9238	6.89085	6.61103	6.84082	6.82375	6.84082	6.89429	6.87025
		676.55135_50.1	7.39277	7.35479	7.3889	7.42692	7.53141	7.47628	7.42487	7.45446	7.46971	7.46971	7.46971	7.46295	7.40443	7.37233	7.46971	7.45446	7.46295	7.43096	7.42288	7.46505	7.43712	7.40443	7.46743	7.47628	7.36693	7.36525	7.35479	7.37962	7.47404	7.49225	7.44376	7.38511	7.36351	7.4209	7.44587	7.40831	7.39669	7.44168	7.42487	7.40644	7.37056	7.46971	7.37593	7.43712	7.47187	7.44587	7.41246
		701.5587_32.05	7.27149	7.17454	7.26046	7.12533	7.26666	7.20819	7.17174	7.39669	7.14455	7.18778	7.25875	7.17454	7.23823	6.91924	7.35998	7.32386	7.11899	7.2972	7.24789	7.20819	7.40644	7.31894	7.2524	7.34961	7.34781	7.26985	7.43712	7.27944	7.31735	7.3514	7.49682	7.34267	7.29233	7.34093	7.27306	7.35647	7.46295	7.17174	7.23223	7.17898	6.95641	7.17754	7.29068	7.27622	7.33426	7.23223	7.29395
		703.57365_31.9	7.34093	7.2024	7.30911	7.17898	7.20672	7.09084	7.10965	7.35479	7.13079	6.94666	7.19952	7.12148	7.24789	6.85278	7.39669	7.33426	6.83851	7.1892	7.27944	7.00436	7.21556	7.20819	7.21556	7.29881	7.33251	7.17605	7.32726	7.29881	7.25546	7.42896	7.24301	7.12942	7.1202	7.25091	7.26826	7.28912	7.18183	6.99698	7.03865	6.98219	7.2024	7.06965	7.21556	7.10349	7.27306	7.3814	7.1862
		704.5772_33.7	6.86526	6.91372	6.95749	6.80206	6.84314	6.72751	6.79471	6.97466	6.74794	6.55336	4.80434	5.8706	6.90139	6.42094	7.1892	6.92103	5.40587	6.87205	6.85119	6.73132	6.87115	6.8331	6.75338	6.93802	7.15782	6.95056	7.03032	7.18183	6.90226	6.97151	6.80062	6.73262	6.87968	6.92193	6.83542	6.93599	6.85358	6.70875	6.81386	6.28993	6.90661	6.74447	6.8369	6.75199	6.36752	6.99501	6.35906
		705.5813_32.9	6.5296	6.1418	6.43632	5.91827	5.83501	5.87376	6.36467	5.88163	6.73917	5.8985	6.09845	5.88671	5.98901	6.15419	6.03985	6.04318	6.36752	6.01982	5.9152	5.86851	6.03401	6.14417	5.92275	6.06475	5.98522	6.37843	5.62645	5.84966	5.99433	6.59046	5.60682	5.99707	5.62875	5.8903	6.27772	5.8842	6.15751	5.7792	5.95392	6.02928	5.9422	6.27444	5.95153	5.60524	5.90044	6.08789	6.04887
		707.3392_41.25	5.7683	5.35868	5.77364	6.10637	6.15941	2.21874	2.39863	6.00282	4.95378	6.01559	5.61286	5.0055	5.56937	6.2571	5.85858	6.00282	2.2933	5.95583	5.73084	5.6136	2.0937	5.91624	4.97066	5.91675	6.09364	5.28532	6.10494	5.88931	5.75095	5.02976	5.67757	6.47564	5.60905	5.91675	5.53472	5.72827	4.35892	5.95782	4.5919	5.86066	5.84105	6.16665	5.83336	3.3152	5.20574	5.8883	5.8065
		708.50115_50.2	5.40587	5.08708	5.24274	5.57514	4.9403	4.76187	5.02976	5.18746	5.48012	4.8881	4.8484	5.25002	5.12015	5.64929	4.8562	4.81819	5.02685	4.69239	4.40152	4.38432	4.5919	4.5639	5.33934	4.81819	4.9968	4.87247	5.09732	2.2933	4.8562	5.12242	4.82294	4.20596	5.27876	2.15854	4.32407	5.02372	4.97716	4.80434	5.38689	4.97066	5.36652	5.21764	5.64417	5.3197	5.1998	5.05195	5.05739
		724.5272_28.3	6.91466	6.13947	6.13518	6.63998	5.78454	6.61876	6.40498	6.37747	6.71372	6.46797	6.70624	5.37445	6.68884	5.56595	6.77153	6.80345	6.49096	6.48331	6.80276	6.62035	5.89082	5.41298	6.67156	6.58008	6.85613	5.98804	6.9057	6.73722	6.93504	7.08566	6.62418	6.83925	6.00937	6.05274	5.48715	6.76942	6.31627	6.7235	6.79245	6.81532	6.74316	6.13902	6.31356	6.11826	6.21646	6.09891	6.2571
		726.4818_55.15	7.00769	6.89513	6.95543	7.03376	7.262	7.53141	7.02454	7.05539	7.07328	7.22012	7.18326	7.11899	7.09336	6.93318	7.13642	7.13503	7.1202	7.09589	7.09084	7.14716	7.06733	7.03747	7.0972	7.13355	6.98421	6.97466	6.96342	7.00116	7.03259	7.17898	7.16486	7.08958	6.96241	7.10349	7.12533	7.03627	7.01551	7.1281	7.06254	7.03259	6.93504	7.18468	6.97053	7.0946	7.21706	7.15266	6.99069
		727.57445_32.45	5.97582	6.0222	5.98228	5.75279	5.74229	5.6434	6.62811	5.87481	5.85067	5.67486	5.14202	5.66776	6.1078	5.22549	5.87851	5.55574	5.3197	5.70247	5.88721	5.60041	6.47617	5.90097	5.53657	5.41534	6.24168	5.51518	6.40025	5.80931	5.48012	6.3535	6.65623	5.95153	6.43285	5.7189	5.52652	6.01513	5.9627	6.34699	5.87954	5.8245	6.32496	6.06616	6.02121	5.72272	6.23277	5.58845	5.94169
		733.5559_29.15	7.14317	7.18778	7.24789	7.34781	7.07691	7.32726	7.24301	7.25875	7.04842	7.39077	6.71883	7.21853	6.62585	6.63597	6.59933	6.5328	6.77014	7.17316	6.97466	7.15656	7.3834	7.46971	6.59933	6.66813	7.00325	7.24463	7.10219	4.96074	6.95249	7.09336	4.84016	7.17605	5.62192	7.23513	6.25389	7.10349	7.12942	6.0222	6.07895	7.05903	6.44383	7.25875	7.31398	7.28587	6.37843	7.09336	7.1281
		743.5775_30.65	6.44782	4.64997	4.51177	6.34699	6.52801	6.42688	6.30012	6.64777	6.47977	6.55283	6.66475	6.40262	6.43679	5.9476	6.51398	6.68279	6.44538	6.72017	6.79315	6.44435	6.41655	6.55283	6.8595	6.03985	5.93115	6.08789	6.53124	6.70687	6.53178	6.69663	6.57951	6.68702	6.43033	6.76659	6.51141	6.63716	6.35397	6.44976	6.27211	6.3456	6.39977	6.5109	6.42247	6.26646	6.72415	5.93316	6.51812
		744.5896_31.2	6.20563	5.89082	6.21601	6.76517	6.24351	6.2202	6.07179	6.9111	6.45984	6.3167	6.26305	5.94569	5.97582	6.22389	5.95925	6.30941	5.93616	6.97787	7.21405	6.24035	5.98178	6.17884	6.44435	6.51864	6.22344	6.20154	6.28414	6.35859	6.26736	7.04842	6.46231	6.82375	6.14991	7.09211	6.86861	6.36704	6.26033	6.35448	6.85445	6.24871	6.26497	6.26548	6.86607	7.01667	6.8463	6.95939	6.32448
		765.9882_38.9	6.16277	5.58182	6.45833	6.31487	6.15134	6.37554	6.50767	6.21788	6.25666	6.44685	6.39162	6.32767	6.39644	6.0823	6.36704	6.21927	6.59046	6.12942	6.66701	6.46084	6.54195	6.41894	6.05516	6.10029	6.12059	6.41703	6.20981	6.50238	6.20334	6.23461	5.96071	6.25149	6.55227	6.31897	6.40689	6.55721	6.22254	6.22717	6.55997	6.55609	6.44127	6.3208	6.50819	6.48737	6.27488	6.07653	6.41946
		766.53965_32.15	5.85911	6.16516	6.48478	6.21075	6.46545	6.56052	6.19917	6.00608	4.1155	6.1728	6.28636	6.5176	6.53541	5.19778	5.8842	3.80784	6.58718	5.99995	3.29956	3.05326	5.92967	6.01559	5.72889	6.46797	5.58514	6.23697	6.10171	5.8262	5.79974	5.99615	5.84211	5.96122	6.20889	5.9813	7.50386	6.51398	6.42396	6.44229	6.19726	6.12485	5.84697	5.93818	5.91212	6.05608	5.69508	5.44982	5.87954
		771.60805_31.05	5.62722	5.84161	5.16053	6.43431	6.68279	6.33177	5.05195	6.67455	6.40215	6.57019	6.53816	5.72524	6.19292	6.01559	5.86122	6.42349	5.6174	6.5145	6.67628	6.46231	5.7208	5.82166	6.57623	6.70687	6.45984	6.62366	5.64417	6.60096	6.04413	6.74188	5.76361	6.41131	5.63983	6.60096	6.49566	6.2702	6.33044	6.84235	6.42786	6.37982	6.15751	6.37362	6.36656	6.39596	5.73787	5.61887	5.43905
		773.58785_31	6.56966	6.31444	6.22815	6.59546	6.75133	6.58231	6.64606	6.68702	6.70369	6.71005	6.50716	6.54525	6.63422	6.33506	6.53438	6.64948	6.61876	6.53816	6.64948	6.62644	6.50291	6.59602	6.64777	6.85196	6.69238	6.43776	6.56052	6.82525	6.59602	6.55833	6.73067	6.60487	6.68042	6.73388	6.64553	6.68943	6.65178	6.71245	6.71814	6.58063	6.65744	6.67455	6.16711	6.0241	6.64382	6.57075	6.86861
		778.9947_36.95	6.23325	6.16854	6.19161	6.30197	5.87481	6.01652	6.08368	6.01982	5.84264	6.2444	6.16277	5.98709	6.21075	5.95974	6.06801	6.03401	6.18297	6.02268	6.20563	6.18612	6.08599	6.27163	6.05178	5.93764	5.80474	6.24682	6.21549	6.25666	6.09416	6.14325	6.31217	5.93019	6.33364	6.24682	6.15751	6.20154	6.06947	5.97339	6.31037	6.22717	6.1418	6.0137	6.2571	6.28187	6.23745	5.9505	6.28001
		786.5996_31.65	8.28537	8.18658	8.09032	8.30964	8.27209	8.3629	8.32353	8.3629	8.25924	8.473	8.39054	8.32353	8.25924	7.9514	8.19546	8.32353	8.32353	8.40573	8.39054	8.32353	8.3629	8.33722	8.33722	8.56179	8.25924	8.39054	8.25924	8.37662	8.33722	8.3629	8.43759	8.40573	8.13512	8.42143	8.43759	8.35048	8.28537	8.22618	8.42143	8.28537	8.30964	8.33722	8.21589	8.24825	8.3629	8.3629	8.50782
		787.6026_29.85	7.9514	7.93728	7.77154	7.99193	7.95654	8.03805	8.00308	8.05583	7.99783	8.13512	8.00871	8.05583	7.9514	7.59045	7.90971	8.02557	7.98644	8.06904	8.06244	8.00871	7.98127	7.99193	7.95654	8.27209	7.93286	8.04384	7.97668	8.06904	8.04384	8.03805	8.08292	8.08292	7.82245	8.03805	8.08292	8.0499	8.00308	7.92337	8.09032	7.91401	8.00871	7.99193	7.89599	7.92821	8.00871	8.09032	8.1518
		789.6149_31.9	6.67455	6.60265	5.87691	6.92193	6.84706	6.95641	6.97787	6.82452	6.7112	7.01319	6.85613	6.89175	6.76306	5.85224	6.82749	6.73849	6.69599	6.84706	6.87968	6.79315	6.78371	6.99903	6.82299	7.00325	6.66648	6.91281	6.69986	6.95543	6.84082	6.81755	6.82299	6.84787	6.71495	6.77153	7.03144	6.81312	6.79392	6.78515	6.78954	6.54893	6.67392	6.75543	6.94955	6.66533	6.91019	6.88134	6.84952
		792.58905_30.2	7.2524	6.26305	6.30844	7.22012	6.33866	7.27622	6.97466	7.20819	6.96443	7.15266	7.03376	6.57398	6.97053	5.56937	7.15919	7.22457	6.85358	7.26826	7.26985	6.31583	6.90226	4.67404	7.3889	6.87968	7.06507	6.76871	6.69925	7.16486	6.73454	7.39077	7.32898	6.60602	6.69238	6.74316	6.59602	7.25717	7.00874	7.21405	7.20819	4.45685	7.13218	6.1031	4.28689	3.47471	6.92561	6.54572	6.70047
		794.60565_32.35	7.34961	7.27944	7.35311	7.33426	7.41469	7.3814	7.31735	7.57029	7.41872	7.44376	7.51072	7.37412	7.34267	7.03376	7.42288	7.62964	7.41246	7.45011	7.4875	7.40443	7.26666	7.26352	7.55308	7.50616	7.60393	7.34442	7.39277	7.43497	7.49922	7.55562	7.6012	7.42692	7.43307	7.4787	7.48979	7.60393	7.54366	7.54119	7.37056	7.41036	7.51983	7.47187	7.44792	7.40052	7.43712	7.20383	7.21257
		795.6088_30.7	7.02682	7.00769	6.98528	6.98639	7.07941	7.1202	6.95939	7.21853	7.07086	7.03627	7.21105	7.00116	7.01551	6.81532	7.08958	7.30219	6.95843	7.13503	7.2024	7.07691	7.04842	6.99183	7.24463	7.16342	7.26985	7.10219	7.01887	7.12533	7.1677	7.2524	7.23969	7.16205	7.14188	7.19952	7.15919	7.24463	7.21853	7.27306	7.15001	7.05425	7.23823	7.23223	7.10219	7.17174	7.18183	6.81386	6.92654
		796.62135_35.25	6.85613	6.3921	6.8595	6.80062	7.19352	6.96646	6.8042	7.1281	6.92012	6.97366	7.01209	6.81825	7.03144	6.43875	7.05903	7.12148	6.19386	7.04969	7.011	6.99603	6.91739	6.78301	7.15656	7.0398	7.19352	6.83391	6.71184	7.03498	7.02224	7.13773	7.15656	6.87115	5.77426	6.939	7.03498	7.15782	7.10593	7.17041	6.83616	6.95749	6.96139	7.2024	7.00436	6.8463	7.0398	6.64276	5.71495
		819.6084_29.45	6.1764	5.66071	5.70391	6.57346	6.25986	6.41277	6.41655	5.47082	5.477	5.98754	6.41703	5.77487	4.31514	5.2621	6.45833	6.64436	6.42834	6.14991	6.78371	3.78489	6.32309	3.42126	6.50925	6.29919	6.54089	6.48527	6.46493	3.92938	6.49771	6.3931	6.23697	6.30893	6.00092	6.57837	6.16424	6.45482	6.66362	6.22436	6.22908	6.02547	6.50035	5.75573	6.35726	5.65215	6.58231	4.47295	5.43013
		820.62005_30.05	6.20889	6.23461	6.46084	6.23369	6.6534	6.27772	6.23697	6.28949	6.25986	6.23414	6.7043	6.52019	5.8312	6.17928	6.43875	6.43532	6.35998	6.34283	6.18297	6.48279	6.35585	5.89392	6.34745	6.18251	6.31583	6.2029	6.18524	6.31307	6.26214	6.24123	6.40498	6.14417	6.31307	6.42591	6.25433	6.46597	6.21075	6.56858	5.66996	6.63998	6.33506	6.25433	6.72283	5.97484	6.10822	6.0851	5.82898
		821.52815_44.8	5.57607	6.0498	5.71432	5.51518	5.34475	5.99806	5.40349	5.84105	5.57777	6.03842	6.20334	5.49793	5.9188	5.5256	6.21884	5.5293	6.24961	5.57429	5.9462	5.26372	5.33109	5.50559	6.27163	5.53472	6.32354	6.27211	6.26401	5.42564	6.05608	6.29276	6.05561	5.12015	5.55319	5.6742	6.22344	5.58267	6.47148	6.04273	5.50193	6.23745	6.02785	5.87691	6.3868	5.97239	5.91624	5.04657	5.67757
		871.6266_32.85	6.45779	6.31399	6.38027	6.11446	6.36515	6.30753	6.26214	6.51298	6.41655	6.35071	6.15086	6.37937	6.25198	5.64492	5.38809	6.43776	6.25848	6.30247	6.50137	6.51655	6.37261	6.51244	6.2645	6.29276	6.35906	5.99905	6.50662	6.57567	6.33733	6.45374	6.5938	6.15561	6.12859	6.48128	6.13808	6.26305	6.49823	6.28324	6.44732	6.31174	6.24168	5.67206	6.34328	6.29553	6.35952	6.46946	6.35024
		908.38705_54.1	6.81454	6.77221	6.78807	6.8487	7.02224	6.96959	6.85196	6.83925	6.86693	6.99399	6.93802	6.93129	6.90661	6.67628	6.9238	6.87542	6.91646	6.84159	6.9119	6.92193	6.85445	6.8628	6.88914	6.90139	6.84235	6.79245	6.7801	6.8161	7.00116	6.98639	6.89956	6.77507	6.7977	6.90403	6.89335	6.86693	6.82525	6.92932	6.90752	6.80062	6.7582	6.92654	6.79912	6.87115	6.96139	6.9057	6.84082
		918.4168_54.75	6.75064	6.74794	6.79023	6.8161	6.86861	6.7977	6.77507	6.80206	6.81454	6.8447	6.84082	6.84952	6.84952	6.90226	6.81089	6.8094	6.80138	6.79625	6.83144	6.82674	6.80206	6.76584	6.78157	6.8447	6.82141	6.83925	6.826	6.80138	6.85527	6.8848	6.8307	6.78515	6.80138	6.82058	6.80786	6.84395	6.79912	6.83769	6.8283	6.80491	6.79172	6.80567	6.80862	6.75133	6.82674	6.79471	6.83851
		978.3707_53.7	6.62867	6.60708	6.65178	6.64606	6.68042	6.67331	6.67273	6.58231	6.69415	6.69799	6.71372	6.70306	6.71005	6.73325	6.69119	6.71746	6.68943	6.66648	6.68943	6.62811	6.64436	6.6198	6.65564	6.71433	6.67037	6.66187	6.62924	6.64106	6.69478	6.75064	6.67863	6.6298	6.62145	6.61768	6.67928	6.67513	6.66648	6.70939	6.71433	6.66758	6.61217	6.69238	6.67094	6.62753	6.68764	6.6613	6.67156
		991.6805_34.35	6.60431	6.684	6.75338	6.66187	6.52127	6.6198	6.73325	6.54141	6.39693	6.71947	6.84159	6.60767	6.74515	6.38502	6.52127	6.51346	6.85031	6.50035	6.78656	6.75543	6.57895	6.79983	6.55336	6.36892	6.56698	6.7405	6.67628	6.90661	6.61928	6.63089	6.50925	6.61103	6.93036	6.71495	6.67513	6.76372	6.77654	6.69238	6.84082	6.71304	6.82749	6.53974	6.81755	6.96753	6.76306	6.39014	6.73917
		1004.464_53.75	6.31307	6.32265	6.31444	6.36141	6.38124	6.24538	6.36801	6.30575	6.37307	6.43727	6.46084	6.41277	6.38452	6.50451	6.3931	6.38775	6.35726	6.30797	6.35071	6.38544	6.28949	6.30621	6.27958	6.41374	6.43532	6.37456	6.41181	6.32676	6.28949	6.42739	6.36892	6.33866	6.3605	6.28187	6.35585	6.30338	6.36376	6.29919	6.37033	6.38502	6.38124	6.33688	6.3461	6.18022	6.2043	6.28993	6.40403
		1006.4597_52.55	6.36279	6.24168	6.113	6.27488	6.43285	6.14084	6.22487	6.35305	6.30893	6.30012	6.36704	6.29276	6.19868	6.46231	6.31627	6.36564	6.10867	6.11446	6.31944	6.26831	6.12772	6.32354	6.1968	6.34699	6.39693	6.36515	6.31262	6.33318	6.19161	6.36847	6.35906	6.31809	5.80474	6.33226	5.76657	6.32676	6.32401	6.3921	6.377	6.3396	6.32676	6.08416	6.35024	5.68307	5.83395	5.67062	6.23988
		1013.6621_36.55	5.79094	5.89901	5.90449	5.80931	5.61135	5.70113	5.98522	5.70113	5.66776	6.04839	6.00746	5.84053	5.94905	5.84485	5.7648	5.71432	6.01607	5.65358	5.8649	5.898	5.84751	6.00234	5.88575	5.52652	5.66924	6.08739	5.82844	6.17089	5.75516	5.85598	5.58024	5.68846	6.12348	5.83279	6.04934	6.09608	6.00043	5.86437	6.13471	5.93662	5.91212	5.63401	6.0222	6.03642	5.91467	5.22733	5.82053
		1052.39545_53.7	6.27958	6.27115	6.36096	6.24778	6.31532	6.19115	6.18889	6.22579	6.2043	6.15844	6.35998	6.31307	6.33133	6.48787	6.23988	6.21549	6.24123	6.29693	6.23603	6.2923	6.30197	6.24213	6.2473	6.33273	6.38171	6.36327	6.31444	6.31037	6.30709	6.39261	6.33001	6.30338	6.31487	6.27115	6.2702	6.30012	6.35585	6.30575	6.31081	6.27488	6.08975	6.20752	6.35494	6.2444	6.25008	5.93467	6.31174
		1054.38985_53.65	6.4084	6.26878	6.24351	6.37982	6.3535	6.22158	6.3167	6.32401	6.35906	6.31399	6.39977	6.36704	6.43532	6.41847	6.36941	6.30146	6.38728	6.33364	6.34232	6.29826	6.30058	6.31763	6.33866	6.38588	6.43484	6.37554	6.37892	6.42932	6.37747	6.43431	6.36423	6.35448	6.40937	6.2782	6.32767	6.37078	6.39879	6.17833	6.42688	6.35726	6.42349	6.33318	6.34185	6.29276	6.31809	6.13609	6.40548
		1062.4205_53.75	6.2122	6.13808	6.169	6.25622	5.61436	6.21646	6.1031	6.22997	6.02458	6.09073	6.34745	6.31356	6.33273	6.40262	6.2444	5.8065	6.30575	6.17457	5.84105	5.75817	5.67757	6.28187	6.18658	6.32545	6.29735	6.21033	5.83889	6.24489	6.03495	6.33133	6.23228	6.22532	6.22717	6.17503	6.24778	6.04744	6.22766	6.31627	6.38502	6.2001	6.26259	6.1623	6.15372	6.23228	6.28636	6.14511	6.2122
		1102.31705_54.55	6.35679	6.27772	6.2029	6.32545	6.28277	6.2904	6.24682	6.24213	6.37982	6.30482	6.34699	6.30893	6.31851	6.46647	6.30797	6.28548	6.34699	6.26928	6.30575	6.25343	6.30482	6.31217	6.21788	6.33044	6.35679	6.32676	6.33644	6.29826	6.31217	6.41465	6.34005	6.30941	6.28636	6.27538	6.32265	6.32309	6.36467	6.29965	6.37362	6.40306	6.3259	6.2066	6.31262	6.22908	6.23942	6.24078	6.3396
[truncated: 443 more columns]

## Sheet: Figure 3B
Figure 3B	pathway	pathway_size	overlap_size	p.value	Mode
	Pantothenate and CoA biosynthesis	20	3	0.0037268	C18-
	BCAA degradation	40	3	0.0084004	C18-
	Tryptophan metabolism	41	6	7.71e-07	HILIC+

## Sheet: Figure 3C
Figure 3C	pathway	pathway_size	overlap_size	p.value	Mode
	Pantothenate and CoA biosynthesis	20	4	0.0007176	C18-
	BCAA degradation	40	3	0.0023425	C18-
	Glycine, serine and threonine metabolism	33	3	0.014551	C18-
	Tryptophan metabolism	41	6	2.82e-06	HILIC+

## Sheet: Figure 3D
Figure 3D	pathway	pathway_size	overlap_size	p.value	Mode
	BCAA degradation	40	3	0.0029545	C18-
	Pantothenate and CoA biosynthesis	20	3	0.012696	C18-
	Glycine, serine and threonine metabolism	33	3	0.018006	C18-
	Tryptophan metabolism	41	6	7.71e-07	HILIC+

## Sheet: Figure 4A
Figure 4A	metabolite	correlation	p_value	(-1)log10(p)
	4-Hydroxy-5-methyl-3-thiophenone 2M+Na	0.234984	1.42e-07	6.84658
	Deoxyinosine 2M+Na	0.23183	2.11e-07	6.67609
	415.15185_40.35	-0.217792	1.13e-06	5.94634
	Indole M+H	0.214752	1.61e-06	5.79452
	142.06515_44.8	0.214501	1.65e-06	5.78206
	2-Aminonaphthalene M+H	0.206595	4e-06	5.39784
	450.9299_50.05	0.202783	6.06e-06	5.21781
	Pyridine 2M+H	0.202347	6.35e-06	5.19742
	Indoleacrylic acid M+H	0.199001	9.07e-06	5.04252
	266.0383_44.6	0.198845	9.22e-06	5.03534
	PA(O-22:4) M+ACN+Na	0.198386	9.68e-06	5.01433
	Tryptophan M+H_[+1]	0.196329	1.2e-05	4.92064
	Indole-3-carboxaldehyde M+H	0.195219	1.35e-05	4.87053
	PC(42:7) M+ACN+2H	0.195063	1.37e-05	4.86348
	484.04365_51.95	0.195009	1.38e-05	4.86104
	Pyrene M+2ACN+2H	0.192518	1.78e-05	4.74967
	Kynurenine M+H	0.188166	2.76e-05	4.55846
	5-Hydroxyindoleacetic acid M+H	0.186944	3.12e-05	4.50555
	PE(38:5) M+H	0.183783	4.26e-05	4.37025
	Argininosuccinic acid M+2Na-H	0.180124	6.08e-05	4.21644

## Sheet: Figure 4B
Figure 4B	metabolite	correlation	p_value	(-1)log10(p)
	437.1615_66.9	-0.228874	3.03e-07	6.51848
	Tryptophan M-H	0.194508	1.45e-05	4.83853
	595.38485_155.25	0.189143	2.51e-05	4.60102
	Testosterone sulfate M-H	-0.188351	2.71e-05	4.5665
	285.08575_26.4	0.188082	2.79e-05	4.55483
	435.146_40.65	-0.18647	3.27e-05	4.48515
	421.06065_27.3	0.186039	3.42e-05	4.4666
	Aminomethyldihydrolipoamide M+Cl	0.184154	4.11e-05	4.38601
	572.29265_158.75	0.180446	5.89e-05	4.22984
	Indole M-H	0.17766	7.68e-05	4.11455
	517.07945_27.2	0.176441	8.62e-05	4.06466
	263.6281_24.6	0.173169	0.000116863	3.93232
	Cholestane-371225-tetrol-3-glucuronide M-H	0.172904	0.000119753	3.92171
	Xanthine M-H	0.170929	0.000143523	3.84308
	367.08885_25.6	0.170744	0.000145963	3.83576
	238.5792_23.95	-0.168329	0.000181582	3.74093
	Chenodeoxycholic acid M+Na-2H	0.168209	0.000183554	3.73624
	435.07615_26.65	0.167309	0.000198963	3.70123
	PI (34:2) M-H_[-1]	0.167145	0.000201897	3.69487
	Indoleacetaldehyde M-H	0.1654	0.000235729	3.62759

## Sheet: Figure S1
Figure S1	AGE range	ALT	AST	WC..cm.	HOMA2_IR	TRIG	Uric.acid..mg.dL.	SBP	VLDL	LDL
	11–13	104	66	95.7	0.588235	136	6.1	126	27.2	95
	14–16	168	99	119.9	10	190	6.2	137	38	115
	11–13	79	38	94.15	1.14025	110	5.4	94	22	93
	11–13	62	40	87.75	3.92157	77	4.9	121	15.4	104
	11–13	257	145	119.38	3.74532	150	6.8	145	30	111
	14–16	40	30	105.41	1.83486	122	3.8	104	24.4	117
	11–13	63	32	112.3	0.492611	228	4.2	133	45.6	130
	17–18	109	53	107.2	0.641026	149	8.3	115	29.8	99
	11–13	83	41	102	2.63852	200	5.8	129	40	85
	14–16	126	80	121.2	1.26904	142	5.6	113	28.4	139
	8–10	80	58	80.4	2.04499	38	4.8	102	7.6	105
	14–16	48	33	131.55	5.74713	174	8.2	139	34.8	131
	17–18	279	141	137.25	10.101	69	5.4	144	13.8	177
	11–13	75	41	105.25	3.26797	115	4.9	108	23	132
	11–13	149	75	97.7	2.44499	106	6.3	112	21.2	93
	8–10	93	62	105.1	12.0482	373	5	122	74.6	98
	11–13	180	176	121.4	6.99301	84	5.8	142	16.8	160
	11–13	71	38	104.7	7.29927	85	7.4	154	17	102
	11–13	97	51	97.1	7.0922	146	4.6	119	29.2	108
	5–7	114	89	75.35	0.971817	319	5.3	102	63.8	157
	11–13	84	56	114.45	9.09091	160	7.6	131	32	164
	14–16	128	67	90.45	3.01205	114	7.3	107	22.8	166
	8–10	63	45	96.05	2.51889	115	6.3	151	23	90
	11–13	138	76	102.4	9.43396	234	6.7	127	46.8	94
	11–13	65	52	117.9	2.84091	134	4.2	129	26.8	101
	14–16	99	53	144.15	5.15464	54	5.6	128	10.8	61
	8–10	248	136	100.076	3.31126	146	7.8	132	29.2	68
	14–16	79	49	129.8	8.13008	217	8.3	152	43.4	118
	14–16	64	47	121.65	4.80769	158	5.5	129	31.6	126
	11–13	132	50	100.75	2.76243	103	7.1	104	20.6	128
	8–10	27	28	99.1	0.749625	163	5.2	130	32.6	93
	11–13	85	34	115.5	4.5045	105	5.3	123	21	129
	5–7	33	34	72.45	3.81679	83	4.2	112	16.6	96
	8–10	63	42	86.35	1.1655	69	5.1	111	13.8	111
	14–16	101	81	96.6	3.73134	337	9.3	148	67.4	145
	8–10	74	49	107.5	3.87597	59	4.3	132	11.8	95
	11–13	127	59	113.35	6.0241	71	7.2	152	14.2	127
	11–13	136	71	111	4.9505	161	6	136	32.2	99
	14–16	157	65	113.6	7.0922	90	7.4	152	18	146
	14–16	100	43	107.9	2.92398	212	8.3	124	42.4	127
	14–16	85	53	131.75	5.58659	147	5	127	29.4	115
	11–13	24	21	82.85	3.40136	128	4.6	124	25.6	85
	14–16	174	106	99.95	2.7248	380	5.7	128	76	172
	11–13	114	85	120.75	3.26797	79	4.6	111	15.8	64
	11–13	87	56	97.15	2.05761	238	6.6	118	47.6	103
	11–13	169	73	97.917	3.61011	181	7.8	111	36.2	116
	8–10	259	180	89.9	6.49351	74	5.3	127	14.8	102
	8–10	62	45	85.95	2.20751	236	6	128	47.2	116
	14–16	82	35	123.19	2.45098	187	10	144	37.4	62
	11–13	70	51	130.8	4.04858	100	7.7	126	20	101
	17–18	109	68	100.4	6.49351	509	6.8	131	101.8	183
	11–13	95	84	132.334	3.01205	237	5	126	47.4	89
	14–16	74	38	103.25	3.50877	107	9.4	140	21.4	122
	11–13	61	19	102.05	3.01205	176	4.9	106	35.2	114
	11–13	105	49	97.8	4.52489	234	5.4	108	46.8	146
	11–13	130	64	109.6	4.44444	319	6.4	119	63.8	122
	14–16	262	120	115.57	2.26757	128	6.3	110	25.6	142
	11–13	49	29	133.25	10	195	5.7	116	39	146
	14–16	68	35	118.25	4.4843	105	6.3	130	21	131
	11–13	61	55	113.6	3.87597	129	7.5	119	25.8	163
	8–10	78	53	84.2	1.82815	55	5.4	125	11	132
	8–10	55	41	99.25	2.48139	97	5.3	123	19.4	120
	11–13	66	38	126.8	10.8696	122	5.8	119	24.4	98
	14–16	86	47	140.4	1.93798	70	7.7	146	14	105
	8–10	64	49	105.7	11.6279	244	5.5	152	48.8	110
	5–7	108	49	89.85	3.62319	91	5.5	126	18.2	120
	11–13	36	31	84.6	1.63666	122	5.1	108	24.4	115
	14–16	79	49	139.95	6.80272	267	5.7	154	53.4	157
	11–13	261	162	97.75	3.20513	103	6.2	130	20.6	151
	11–13	265	151	102.6	10.3093	146	7.4	128	29.2	103
	11–13	73	45	94.4	2.32558	230	5.2	104	46	131
	17–18	117	55	101.25	2.079	96	7.2	116	19.2	96
	11–13	83	59	81.55	1.51515	35	5.2	119	7	79
	8–10	85	37	92.7	2.43309	39	6.4	123	7.8	86
	14–16	88	65	121.9	3.37838	106	6.9	130	21.2	107
	11–13	96	44	95.6	3.84615	162	7.9	137	32.4	142
	11–13	189	122	109	10.2041	328	5	137	65.6	95
	14–16	94	38	112.6	8.77193	126	6.9	118	25.2	152
	8–10	63	33	101.5	3.01205	88	5.3	131	17.6	89
	14–16	74	34	100.33	3.81679	188	4.4	118	37.6	111
	14–16	64	69	127	3.03951	114	5.2	118	22.8	95
	8–10	73	55	80.9	1.05042	62	4	94	12.4	111
	14–16	167	115	112.3	5.37634	298	8.3	138	59.6	54
	14–16	128	54	99	1.75747	162	7.6	145	32.4	126
	8–10	65	32	91.7	2.6738	152	5.2	104	30.4	110
	14–16	65	46	125.35	3.21543	369	7.6	114	73.8	129
	11–13	144	62	104.4	2.5	212	4.2	112	42.4	213
	11–13	240	95	64.6	5.05051	155	4.6	120	31	123
	17–18	181	78	117.5	5.20833	80	8.7	139	16	91
	14–16	102	58	108.65	4.62963	208	6.8	131	41.6	108
	14–16	73	123	108.5	8.26446	284	8.3	128	56.8	140
	14–16	134	41	104.902	3.55872	143	4.7	111	28.6	79
	8–10	225	120	90.2	3.87597	142	5.6	91	28.4	98
	11–13	108	63	94.996	2.5	144	5.2	129	28.8	107
	14–16	172	92	119.5	5.40541	78	7.8	129	15.6	101
	11–13	244	103	106.7	6.25	133	7.2	107	26.6	149
	11–13	60	39	114.1	3.62319	66	8.3	126	13.2	94
	11–13	227	76	112.95	7.46269	139	6.6	117	27.8	100
	11–13	120	47	90.424	2.50627	166	8.8	105	33.2	132
	11–13	80	39	102.6	3.20513	254	4.2	138	50.8	102
	11–13	33	28	93.85	0.221386	101	5.3	129	20.2	118
	14–16	59	27	122.5	3.22581	271	6.8	105	54.2	55
	14–16	83	41	102.9	4.92611	70	6.6	153	14	88
	8–10	142	81	106.75	5.74713	169	4.6	123	33.8	82
	17–18	76	40	134.5	3.38983	109	8.1	139	21.8	101
	11–13	265	217	110.744	6.06061	227	6.8	133	45.4	145
	8–10	118	70	87.4	2.36967	63	4.2	127	12.6	91
	11–13	328	138	106.45	4.6729	102	4.9	124	20.4	95
	14–16	138	67	104	5.40541	66	7.2	134	13.2	54
	11–13	74	44	100	3.95257	466	7.5	112	93.2	109
	11–13	223	117	114.8	4.90196	69	7.9	112	13.8	71
	14–16	103	57	133.5	6.84932	190	6.2	130	38	132
	8–10	37	31	104.25	4.09836	137	5.8	123	27.4	105
	8–10	155	77	86.5	2.77778	133	3.9	130	26.6	105
	11–13	138	81	108.55	7.5188	136	5.3	128	27.2	93
	11–13	59	48	111.25	10.5263	39	5.7	130	7.8	74
	11–13	52	39	105.7	7.35294	194	4.6	101	38.8	105
	14–16	52	38	118.8	6.89655	177	6.1	150	35.4	73
	5–7	70	53	80	3.18471	121	4.1	107	24.2	76
	8–10	112	61	94	3.20513	52	7.3	111	10.4	57
	11–13	113	60	117.2	5.34759	99	6.3	129	19.8	60
	14–16	48	32	136.25	6.84932	146	6.6	130	29.2	113
	11–13	215	115	100.6	4.87805	151	6.2	137	30.2	103
	8–10	50	43	86.3	2.05761	64	3.2	118	12.8	45
	17–18	107	49	101	4.06504	114	10.3	113	22.8	83
	14–16	43	44	102.5	1.53139	82	3.8	109	16.4	47
	8–10	33	41	105.7	9.90099	110	4.7	120	22	122
	14–16	60	43	125.1	2.89855	176	6.4	147	35.2	101
	14–16	80	58	106.3	1.66667	95	7.1	122	19	156
	14–16	22	32	88.25	1.20627	44	7.8	113	8.8	35
	11–13	20	25	87.7	3.16456	63	5.4	120	12.6	76
	17–18	26	19	98.8	2.27273	84	5.8	114	16.8	65
	11–13	81	60	107	1.8018	161	3.5	102	32.2	74
	14–16	96	60	101	2.6455	58	4.6	124	11.6	73
	14–16	60	40	108.3	4.40529	71	7.7	127	14.2	72
	17–18	80	52	126.5	3.44828	130	6.5	119	26	86
	17–18	76	43	115.5	2.06186	128	8.8	138	25.6	121
	11–13	26	31	120.5	3.63636	55	7.2	125	11	90
	8–10	31	24	111.2	4.7619	77	3.9	113	15.4	74
	17–18	67	35	113.7	2.31481	172	5.8	127	34.4	62
	11–13	48	29	105.25	2.10084	61	2.4	114	12.2	89
	11–13	49	36	114.8	9.17431	364	7.8	125	72.8	56
	14–16	48	38	139	9.43396	158	10.8	129	31.6	126
	8–10	110	79	92.25	3.24675	170	4.3	99	34	134
	8–10	72	65	89	4.34783	82	3.1	116	16.4	110
	14–16	309	141	107.3	6.80272	140	4.2	101	28	98
	11–13	31	39	107	2.0284	180	6	107	36	110
	8–10	59	48	127.75	4.329	159	5.6	122	31.8	52
	8–10	54	47	100.2	2.80112	107	3.4	102	21.4	89
	8–10	65	46	82.5	2.43902	187	4.9	119	37.4	78
	5–7	66	44	87.25	2.46914	43	5.3	102	8.6	47
	14–16	169	74	114.95	7.0922	176	8.3	129	35.2	101
	17–18	85	45	117.65	4.71698	176	9.2	135	35.2	91
	8–10	31	33	78.5	1.65563	110	4.6	112	22	114
	5–7	84	44	88.05	1.73913	87	6.2	124	17.4	75
	11–13	97	69	115.55	4.87805	159	5.4	125	31.8	110
	11–13	55	30	114.65	2.6455	119	5.2	113	23.8	81
	8–10	78	49	94.4	1.28535	57	3.3	119	11.4	71
	8–10	84	48	96.4	2.05761	60	6.4	97	12	52
	17–18	39	23	131.75	4.25532	241	8.3	142	48.2	78
	8–10	124	70	89.1	1.78253	146	6.2	112	29.2	149
	8–10	69	51	94.4	5.71429	219	5.3	115	43.8	126
	11–13	56	36	110.05	4.7619	88	5.2	136	17.6	44
	8–10	83	55	98.6	2.68817	129	4.6	96	25.8	129
	8–10	23	34	81.3	0.75188	65	4.5	112	13	81
	14–16	102	49	115.55	2.80899	144	7.1	109	28.8	104
	14–16	176	78	112	6.89655	417	7.6	137	83.4	97
	11–13	55	43	113.9	5.18135	188	5.6	132	37.6	79
	8–10	56	34	87.25	1.91205	182	3.6	126	36.4	77
	11–13	58	50	89.45	2.5641	76	4.7	119	15.2	47
	17–18	107	52	110.65	5.98802	92	7.2	112	18.4	119
	8–10	80	68	87.45	1.41643	54	5.8	99	10.8	130
	11–13	52	40	112.25	1.93798	139	7.5	105	27.8	58
	8–10	71	41	99.5	4.03226	71	5.6	137	14.2	75
	11–13	154	77	97	6.53595	150	4.5	116	30	104
	8–10	74	54	98.6	2.46305	107	5	140	21.4	86
	17–18	304	109	120.55	2.80899	293	8.5	122	58.6	158
	17–18	126	86	103.25	7.0922	145	9.1	148	29	136
	14–16	62	42	147.9	5.12821	140	7.8	136	28	81
	14–16	96	54	122.5	5.52486	184	9.3	116	36.8	74
	8–10	22	34	95	6.0241	92	6.6	123	18.4	98
	17–18	38	26	121.9	7.19424	159	8.4	141	31.8	118
	17–18	27	48	154.45	4.92611	74	6.6	112	14.8	97
	11–13	94	79	115	3.38983	199	7.7	148	39.8	126
	14–16	35	30	125.95	2.6738	71	8.3	128	14.2	83
	14–16	103	64	98.3	6.13497	183	5.5	125	36.6	51
	14–16	41	62	111.9	6.09756	237	5.8	131	47.4	119
	14–16	72	39	123	5.20833	126	8.7	118	25.2	97
	11–13	36	32	138.4	5.78035	170	5.1	98	34	94
	11–13	112	61	107.8	3.90625	143	8.2	113	28.6	157
	8–10	36	35	95.55	3.77358	152	6.7	120	30.4	115
	8–10	64	53	103.25	2.8169	159	3.3	102	31.8	115
	11–13	40	27	99.85	6.94444	76	5.9	123	15.2	86
	14–16	94	75	137.75	2.76243	220	7.6	133	44	88
	11–13	95	62	122.4	1.48148	72	4.1	139	14.4	97
	17–18	39	39	114.5	1.44509	59	6.1	132	11.8	76
	11–13	191	114	118.65	5.49451	134	6.5	129	26.8	20
	17–18	89	79	103.25	5.49451	152	5.7	151	30.4	62
	8–10	255	127	98.5	4.7619	95	4.7	140	19	130
	11–13	68	65	99.9	2.94118	86	6.1	129	17.2	83
	17–18	121	72	103.25	3.861	134	7.7	113	26.8	138
	14–16	41	39	131	4.01606	80	3.4	130	16	156
	11–13	120	56	103.4	3.21543	81	5.5	139	16.2	109
	17–18	388	143	116.5	5.43478	132	6.6	147	26.4	109
	14–16	50	41	96.5	2.02429	58	7	114	11.6	51
	14–16	95	70	110.4	2.58398	134	4.3	121	26.8	131
	11–13	50	37	104.75	2.849	130	5.2	122	26	89
	14–16	93	44	111.65	2.12766	144	5.7	120	28.8	113
	8–10	126	65	103.5	4.09836	179	5.3	100	35.8	110
	5–7	85	44	102.25	6.53595	218	4.8	104	43.6	92
	8–10	55	30	80.75	1.07066	54	3.5	96	10.8	68
	14–16	147	87	96.5	2.50627	86	6.9	126	17.2	75
	11–13	57	22	113.05	6.28931	210	7.2	95	42	98
	8–10	110	39	86.75	0.729395	158	3.5	106	31.6	105
	11–13	56	33	119.9	2.32558	102	4.5	126	20.4	76
	14–16	59	29	114.6	2.77008	123	9.4	133	24.6	97
	11–13	111	44	103.6	3.73134	103	4.8	85	20.6	113
	11–13	340	171	112.9	7.29927	112	4.8	118	22.4	126
	11–13	109	67	97.35	4.03226	203	5.3	124	40.6	88
	11–13	31	32	104.6	6.66667	198	5.5	138	39.6	128
	11–13	85	48	98.1	3.24675	53	7.8	108	10.6	47
	14–16	39	30	100.2	1.30208	170	5.5	109	34	85
	14–16	148	73	103.4	3.67647	137	8.6	104	27.4	91
	8–10	147	80	95.25	3.95257	74	3	117	14.8	90
	8–10	65	44	82.75	1.86916	90	4.5	123	18	136
	14–16	46	30	106	3.03951	141	6.8	128	28.2	88
	8–10	100	61	116.75	7.5188	77	6.6	135	15.4	85
	11–13	79	46	99.9	2.58398	81	3.5	123	16.2	80
	5–7	89	69	79.65	2.5	62	4.2	116	12.4	96
	11–13	153	84	94.65	4.46429	55	4.9	126	11	88
	14–16	77	40	113	3.7037	87	7.6	121	17.4	156
	17–18	165	72	128.35	5.40541	493	6.9	126	98.6	97
	11–13	212	129	105.75	6.75676	358	6.4	122	71.6	78
	14–16	69	39	123.5	5.98802	201	5.6	118	40.2	95
	11–13	118	50	69.45	3.23625	39	4.3	114	7.8	54
	11–13	201	108	89.45	8.19672	315	6.1	114	63	118
	11–13	43	34	82.05	2.1645	99	5.6	109	19.8	60
	14–16	25	31	129.35	4.58716	221	5.2	131	44.2	108
	8–10	96	70	102.3	4.56621	127	4.7	125	25.4	103
	11–13	258	149	96.7	8.06452	215	5.4	125	43	75
	11–13	35	27	100.5	4.36681	185	6.4	133	37	102
	8–10	152	59	94.15	3.0581	86	6.3	117	17.2	86
	11–13	64	39	89.95	6.62252	106	6.9	110	21.2	88
	11–13	49	37	108	3.003	40	7.4	120	8	107
	11–13	86	49	111.05	3.28947	202	6.1	132	40.4	73
	11–13	43	33	123.75	7.46269	221	5.7	122	44.2	83
	11–13	85	41	104.25	5.58659	262	5.9	125	52.4	158
	11–13	78	59	103.75	4.38596	176	4.4	120	35.2	97
	14–16	478	243	93	3.98406	313	5.7	119	62.6	118
	17–18	220	106	139	10.3093	231	6.3	126	46.2	125
	11–13	316	109	106.95	9.43396	138	5.1	115	27.6	57
	11–13	107	54	90	3.31126	179	5.4	115	35.8	41
	11–13	165	108	91.44	7.8125	85	6.1	111	17	69
	14–16	64	32	113.665	3.81679	202	11	126	40.4	160
	8–10	45	35	87.25	2.80112	36	5.1	104	7.2	45
	11–13	86	55	105.35	2.68817	140	5.4	121	28	73
	11–13	71	44	81.534	1.63666	106	6.2	113	21.2	75
	11–13	22	22	82.55	1.38504	120	6.2	111	24	83
	11–13	376	139	90.25	5.18135	184	6	128	36.8	102
	8–10	165	105	80.01	3.28947	117	4.9	109	23.4	85
	8–10	81	70	104.14	3.7594	268	5.2	121	53.6	76
	5–7	282	184	65.024	2.35294	111	5.8	115	22.2	149
	11–13	84	34	93.345	3.63636	235	5.1	115	47	81
	8–10	46	29	100.33	10.2041	229	4.5	115	45.8	82
	11–13	267	108	98.425	2.66667	125	4.5	103	25	124
	14–16	168	128	112.395	8.06452	155	2.2	132	31	66
	8–10	68	35	102.235	6.45161	97	5.5	122	19.4	112
	5–7	87	50	75.565	3.84615	203	5.2	108	40.6	45
	8–10	55	28	96.52	3.73134	123	4.7	114	24.6	109
	14–16	84	42	110.1	6.17284	77	4.9	122	15.4	65
	11–13	84	61	97.155	5.84795	144	4.5	115	28.8	85
	11–13	271	121	107.95	9.90099	147	3.9	105	29.4	112
	8–10	36	24	128.016	9.34579	92	5.9	132	18.4	95
	14–16	220	121	103.25	1.9084	115	8.8	111	23	72
	11–13	142	69	153.035	13.1579	269	7.6	118	53.8	120
	11–13	365	165	103.505	7.5188	122	5	116	24.4	129
	11–13	46	30	100.965	2.91545	73	4.3	109	14.6	40
	14–16	113	60	126.365	7.29927	197	5.7	128	39.4	77
	11–13	33	25	117.475	7.04225	136	6.8	106	27.2	124
	11–13	74	44	104.775	4.85437	87	5.7	106	17.4	58
	8–10	53	32	112.395	3.02115	116	6.6	107	23.2	144
	8–10	129	53	98.425	2.92398	118	3.9	126	23.6	82
	14–16	60	35	108.204	7.35294	130	5.6	130	26	80
	5–7	365	204	86.614	6.75676	178	3.6	102	35.6	52
	11–13	179	123	120.05	10.4167	113	5.9	122	22.6	148
	11–13	47	36	116.205	16.3934	383	7.3	118	76.6	80
	11–13	322	184	113.03	6.17284	120	7.8	127	24	58
	14–16	68	41	118.11	11.236	51	3	127	10.2	39
	8–10	108	56	88.9	6.57895	117	4.5	112	23.4	135
	14–16	91	92	111.85	1.00402	66	6.2	128	13.2	85
	8–10	61	46	108.95	2.29885	122	4	113	24.4	67
	17–18	85	41	107.6	2.11416	37	6.8	127	7.4	51
	11–13	134	76	82.1	1.76991	151	5.6	99	30.2	89
	11–13	66	30	95.55	2.66667	126	6.7	112	25.2	66
	11–13	55	37	101.75	3.26797	97	6.4	120	19.4	56
	5–7	85	77	65.05	0.678887	103	4.9	103	20.6	117
	14–16	115	60	90.95	1.22249	48	4.6	117	9.6	74
	11–13	187	68	96.95	2.06612	42	6.8	107	8.4	80
	8–10	319	195	108.35	0.691563	46	6.3	124	9.2	88
	14–16	84	40	109.95	8.40336	227	6.4	108	45.4	109
	11–13	44	35	115.75	3.90625	219	7.1	143	43.8	95
	14–16	62	44	121.45	14.7059	195	6.9	130	39	94
	11–13	98	53	107.2	4.38596	226	6.8	108	45.2	95
	11–13	77	51	82.75	2.40964	68	6.7	121	13.6	99
	8–10	80	54	81.05	3.38983	146	4.9	97	29.2	61
	8–10	60	48	105.2	2.13675	74	5	119	14.8	20
	14–16	138	64	98.4	2.85714	257	5.9	104	51.4	109
	11–13	78	53	109.75	4.44444	50	7	125	10	78
	14–16	130	48	106.6	4.7619	236	7.1	114	47.2	141
	11–13	19	20	84.15	0.363901	98	3.1	95	19.6	109
	11–13	57	45	133.65	1.5625	264	7.6	153	52.8	122
	8–10	149	80	95.3	3.367	144	5.2	135	28.8	87
	17–18	155	69	114.8	1.8315	348	7.4	116	69.6	87
	14–16	76	32	116.05	0.530504	211	5.4	155	42.2	136
	14–16	158	84	112.85	2.54453	151	6.3	105	30.2	79
	14–16	128	61	110.2	1.00705	138	6.5	143	27.6	158
	11–13	160	68	89.55	4.29185	134	6.6	116	26.8	97
	14–16	256	171	111.85	4.34783	85	6.7	120	17	137
	14–16	85	51	125	8.19672	140	7.4	137	28	120
	11–13	148	77	91.2	3.84615	154	6	132	30.8	124
	14–16	59	38	114.95	2.21239	324	11.1	124	64.8	120
	11–13	278	114	120.15	1.95312	126	5.4	111	25.2	46
	8–10	99	54	94.05	2.22222	148	4.5	107	29.6	68
	14–16	47	29	98.05	5	137	7	136	27.4	45
	14–16	341	239	98.05	1.64474	234	3.4	110	46.8	105
	11–13	86	56	94.2	2.06186	112	7	122	22.4	60
	11–13	60	38	103.25	3.7594	97	6.9	148	19.4	97
	8–10	197	82	84.25	0.486618	129	5.3	116	25.8	120
	8–10	77	35	82.15	1.3587	208	6.7	100	41.6	65
	14–16	180	76	103.25	5.52486	127	7	127	25.4	105
	11–13	219	110	96.139	15.1515	221	5.5	107	44.2	44
	14–16	300	233	89.154	0.793021	289	7.2	114	57.8	205
	11–13	76	96	96.774	2.48139	206	4.4	111	41.2	106
	8–10	46	35	122.809	3.14465	191	5	135	38.2	127
	11–13	128	110	99.949	1.52207	105	4.3	111	21	127
	17–18	95	58	126.746	2.6178	174	5.4	117	34.8	107
	14–16	60	42	97.663	1.13379	120	4.1	118	24	189
	5–7	78	57	96.139	1.10011	58	5.1	117	11.6	57
	14–16	62	38	108.966	4.83092	367	6.6	120	73.4	103
	8–10	81	55	91.567	1.10865	279	4.3	124	55.8	74
	8–10	215	126	99.314	3.73134	84	5.8	118	16.8	88
	11–13	225	140	108.839	3.84615	165	5	113	33	80
	11–13	175	123	96.774	2.2779	269	4.9	128	53.8	77
	8–10	232	104	102.489	1.23001	436	5.4	103	87.2	97
	11–13	149	123	110.236	7.57576	149	5.1	124	29.8	100
	14–16	181	106	79.629	1.85529	113	7.6	121	22.6	93
	11–13	147	71	94.615	4.38596	158	7.5	106	31.6	84
	8–10	190	88	82.55	4.16667	145	6.3	127	29	163
	11–13	131	76	83.566	1.14155	146	4.5	101	29.2	158
	11–13	140	127	123.952	5.74713	128	6.5	129	25.6	111
	11–13	71	54	86.614	1.38504	113	7.1	137	22.6	67
	8–10	46	34	86.106	2.71739	87	4.4	115	17.4	90
	8–10	40	41	86.995	2.71739	245	6.9	116	49	131
	17–18	200	95	105.664	6.13497	229	5.3	130	45.8	105
	14–16	144	57	110.744	2.53165	88	4.7	120	17.6	115
	11–13	208	147	129.794	2.12314	154	4.9	140	30.8	83
	11–13	161	94	83.82	1.08932	66	4.7	106	13.2	119
	14–16	52	34	106.934	2.69542	165	6.1	126	33	92
	11–13	126	54	86.614	3.69004	84	4.6	111	16.8	86
	17–18	80	36	104.394	2.96736	144	6.8	154	28.8	107
	5–7	90	56	84.074	3.93701	117	5.8	117	23.4	98
	11–13	88	47	98.425	2.7248	230	6.1	130	46	91
	8–10	142	64	98.425	6.25	119	5.6	112	23.8	71
	11–13	70	50	86.995	0.749625	134	4.6	110	26.8	97
	11–13	83	60	107.315	0.829187	115	4.3	129	23	99
	11–13	115	55	91.567	4.5045	116	6	109	23.2	113
	11–13	82	56	92.329	3.38983	289	6.1	116	57.8	167
	14–16	88	67	106.934	4.36681	348	5.6	137	69.6	69
	11–13	91	39	102.235	4.34783	142	6.7	116	28.4	56
	11–13	273	149	107.315	16.6667	154	3.4	123	30.8	107
	11–13	47	30	101.55	2.14592	143	8.6	120	28.6	122
	8–10	255	102	96	0.896861	41	6.3	124	8.2	105
	8–10	145	64	82	1.48148	188	5.9	112	37.6	134
	8–10	274	141	117.65	5.07614	143	4	125	28.6	155
	14–16	177	83	104.1	2.55754	97	3.4	154	19.4	69
	11–13	346	217	108.7	4.40529	102	4.4	120	20.4	88
	17–18	17	15	96.2	4.58716	86	4	115	17.2	69
	11–13	175	70	89.1	2.87356	177	5.5	114	35.4	112
	17–18	96	44	109.4	3.93701	90	5.1	108	18	77
	14–16	62	29	120	5.64972	112	7.2	122	22.4	106
	8–10	240	155	91.5	2.14592	279	4.4	97	55.8	68
	14–16	20	24	124	7.8125	130	6.1	127	26	103
	14–16	33	23	108.95	4.29185	45	6.2	112	9	34
	11–13	24	23	96.2	1.40252	74	5.8	88	14.8	54
	8–10	29	32	83.5	0.893655	113	5	101	22.6	54
	14–16	75	35	127.25	4.71698	83	7.5	110	16.6	88
	11–13	79	49	112.9	5.88235	87	5.3	126	17.4	121
	14–16	177	101	130.25	4.80769	129	7.4	133	25.8	132
	17–18	78	33	96.55	1.60772	121	9.4	132	24.2	132
	17–18	51	28	94.6	3.50877	153	6.7	102	30.6	103
	17–18	229	154	95.6	1.07643	71	5.8	107	14.2	110
	8–10	83	61	86.85	2.42131	135	6.8	97	27	146
	11–13	28	27	100.2	3.7037	141	5.1	150	28.2	91
	14–16	18	17	113.9	3.06748	196	5.4	121	39.2	89
	8–10	60	34	97.8	4.62963	157	4.6	109	31.4	63
	11–13	101	52	108.6	1.7452	151	8.5	115	30.2	135
	14–16	61	30	103.5	4.40529	68	8.1	110	13.6	102
	8–10	73	51	113.5	3.11526	131	6.5	136	26.2	113
	14–16	103	42	118.5	2.04499	131	6.7	122	26.2	106
	11–13	38	24	97.5	5.37634	119	6	112	23.8	110
	11–13	57	43	103.5	4.83092	224	6.7	114	44.8	105
	14–16	69	45	113.5	7.0922	83	7.4	123	16.6	79
	8–10	56	40	83.7	1.36986	61	4.2	105	12.2	46
	11–13	36	25	91.9	10	205	6	113	41	72
	11–13	97	47	106.6	4.23729	81	6.5	123	16.2	61
	14–16	18	17	88.5	1.36054	63	7.7	119	12.6	57
	11–13	33	24	101.9	3.71747	193	6.8	102	38.6	61
	11–13	21	16	110.5	7.29927	303	7.3	140	60.6	164
	14–16	23	21	100.25	2.2779	175	6.4	106	35	92
	8–10	161	87	98.5	2.331	102	4.4	106	20.4	51
	11–13	63	60	88.5	2.76243	242	5.6	132	48.4	122
	8–10	35	25	88.5	1.17647	129	4.5	104	25.8	71
	11–13	249	105	118.2	4.29185	310	6.4	125	62	142
	11–13	36	38	108.5	2.6738	82	6.3	115	16.4	89
	8–10	77	58	91.6	2.0202	142	5.6	107	28.4	89
	11–13	175	119	111.5	6.71141	216	8	125	43.2	85
	17–18	125	56	119.1	2.50627	227	8.2	123	45.4	125
	8–10	90	62	82.4	2.05761	87	5	115	17.4	111
	8–10	23	25	87.75	1.29366	119	4.7	105	23.8	98
	11–13	42	35	117.6	7.57576	113	8	118	22.6	103
	11–13	19	23	118	1.78253	168	6.9	111	33.6	111
	5–7	24	33	82.35	1.40252	67	5	126	13.4	77
	17–18	49	30	96.7	2.91545	50	4.4	121	10	51
	11–13	16	26	102.5	2.55102	105	4.8	128	21	104
	8–10	115	61	100	3.10559	97	6	99	19.4	76
	8–10	290	129	96.6	4.1841	236	4	126	47.2	112
	5–7	31	30	78.2	0.769823	28	5.3	114	5.6	65
	11–13	87	45	119.3	3.5461	103	7.3	127	20.6	48
	8–10	38	22	99.6	5.46448	256	4.7	128	51.2	108
	11–13	34	30	88.9	2.15054	153	5	128	30.6	71
	8–10	38	26	94.1	2.23714	78	4.7	103	15.6	68
	11–13	49	32	106	3.59712	129	4.6	127	25.8	94
	8–10	52	38	85.5	2.91545	258	4.5	111	51.6	133
	11–13	127	74	103.5	2.849	114	7.9	110	22.8	68
	11–13	191	72	98.5	3.27869	232	7	112	46.4	206
	14–16	31	27	119.8	3.89105	126	7.4	134	25.2	120
	11–13	41	33	90.1	1.55039	154	4.3	111	30.8	103
	11–13	236	138	89.4	6.21118	87	5.4	117	17.4	71
	11–13	27	19	115.9	10.6383	154	8.5	119	30.8	63
	8–10	119	52	83.5	3.003	115	4.4	103	23	121
	11–13	334	170	114.6	14.9254	216	3.6	135	43.2	109
	8–10	219	85	108.25	7.19424	199	6.9	132	39.8	134
	14–16	81	51	121.2	2.5641	163	8.3	135	32.6	100
	11–13	84	57	84.5	2.36967	223	6.3	91	44.6	56
	8–10	54	29	103	3.52113	99	7.1	122	19.8	96
	14–16	110	59	119	4.85437	94	6	122	18.8	68
	8–10	59	35	95.2	4.6729	100	5.9	124	20	99
	11–13	44	42	88.4	3.27869	167	4.1	113	33.4	102
	14–16	81	35	125.1	5.84795	176	6.3	117	35.2	88
	11–13	23	28	101.5	5.2356	267	6.1	121	53.4	89
	8–10	219	123	92.25	1.76678	90	5.6	110	18	74
	17–18	177	67	90	1.81818	436	6.3	132	87.2	97
	11–13	277	174	96.52	4.60829	162	4.3	109	32.4	134
	8–10	66	37	103.25	1.62075	137	4.7	112	27.4	106
	8–10	70	49	93.3	5.71429	167	3.6	115	33.4	74
	17–18	62	24	121.75	3.31126	134	5.8	140	26.8	97
	11–13	144	94	106.68	1.41243	93	5.2	117	18.6	134
	14–16	90	53	103.55	1.21655	183	6.5	139	36.6	141
	11–13	38	29	96.45	2.90698	231	6.9	106	46.2	171
	17–18	112	121	143.15	7.46269	156	7.5	120	31.2	172
	14–16	147	99	98.45	3.31126	134	4.8	103	26.8	97
	14–16	211	122	111.25	3.5461	270	6.6	120	54	112
	14–16	194	249	102	3.38983	83	7.8	130	16.6	67
	8–10	73	47	77	0.258665	120	4.2	107	24	111
	17–18	46	25	127.381	1.92308	101	4.7	107	20.2	89
	11–13	27	24	100.6	1.98413	82	4.2	114	16.4	70
	14–16	53	37	123.7	1.29702	184	8.9	140	36.8	81
	17–18	300	79	102	1.79856	95	7.2	133	19	81
	11–13	45	27	91.85	1.7331	302	6.3	108	60.4	141
	5–7	39	33	115.5	1.81159	161	5.5	115	32.2	112
	11–13	160	82	104.05	1.42045	81	5	114	16.2	249
	11–13	56	34	128.15	1.98413	55	4.7	123	11	60
	8–10	60	40	81.3	0.888099	115	3.5	119	23	82
	14–16	122	72	98.425	1.11483	263	6.7	119	52.6	121
	17–18	143	93	86.741	0.85034	92	5.6	111	18.4	92
	11–13	168	89	106.045	1.24688	118	6.7	110	23.6	79
	11–13	47	44	98.425	1.04275	139	4.4	113	27.8	93
	17–18	53	51	128.5	6.94444	160	6.6	113	32	142
	5–7	78	45	106.95	1.10865	45	5.4	111	9	76
	8–10	198	74	89.5	2.80112	122	3.6	104	24.4	90
	11–13	76	26	111	2.95858	139	4	116	27.8	108
	11–13	179	83	111.5	2.51256	139	5.4	123	27.8	105
	11–13	68	35	91.05	1.47493	139	4.9	111	27.8	80
	14–16	68	53	113.25	2.30415	101	6.2	128	20.2	103
	11–13	57	38	106.05	11.3636	223	5.9	129	44.6	163
	17–18	124	58	130.302	4.78469	168	9.4	125	33.6	102
	11–13	111	74	88.7	1.17233	233	4.7	101	46.6	62
	17–18	75	38	100.33	3.15457	85	7.4	105	17	48
	5–7	75	49	85.852	1.89394	86	5.2	95	17.2	118
	8–10	178	90	75.819	1.79211	71	5	106	14.2	72
	11–13	160	94	95.6	6.45161	110	6.1	117	22	48
	11–13	252	136	87.63	2.21239	191	6.2	100	38.2	110
	17–18	560	164	92.583	1.88679	114	8.8	144	22.8	145
	11–13	129	77	103.886	2.14592	134	6.7	104	26.8	77
	11–13	65	36	109.855	1.53139	194	5.5	121	38.8	75
	8–10	43	41	94.234	1.10865	224	6.5	129	44.8	72
	5–7	71	52	76.327	2.80899	157	7.2	92	31.4	103
	14–16	56	38	137.16	3.57143	101	7.4	107	20.2	109
	14–16	112	63	106.68	2.09644	75	4.2	114	15	52
	11–13	49	32	96.52	3.77358	197	2.9	128	39.4	59
	11–13	105	47	92.71	2.2779	145	5.2	101	29	79
	17–18	134	68	104.14	3.7594	120	9	119	24	100
	8–10	60	32	76.2	1.52207	66	4	112	13.2	119
	17–18	92	40	102.87	1.18343	89	5	120	17.8	87
	11–13	61	46	106.68	7.29927	133	6.2	115	26.6	64
	14–16	84	43	119.38	7.24638	162	6.9	101	32.4	88
	14–16	198	73	95.25	2.61097	107	6.3	99	21.4	98
	14–16	201	54	114.3	6.75676	282	10.1	119	56.4	130
	11–13	84	52	96.52	2.12314	129	2.5	107	25.8	97
	8–10	322	140	104.14	2.74725	75	7.8	106	15	66
	8–10	171	102	73.66	2.0202	68	3.8	104	13.6	56
	14–16	54	34	99.06	1.04058	109	6.1	143	21.8	91
	11–13	90	52	92.71	5.74713	148	5.9	110	29.6	88
	11–13	45	42	105.5	3.18471	102	6	116	20.4	61

## Sheet: Figure S2
Figure S2	cluster	Age range	FEMALE	WC..cm.	ALT	AST	HOMA2_IR	TRIG	VLDL	LDL	Uric.acid..mg.dL.	SBP
	1	11–13	0	95.7	104	66	0.588235	136	27.2	95	6.1	126
	3	14–16	0	119.9	168	99	10	190	38	115	6.2	137
	1	11–13	0	94.15	79	38	1.14025	110	22	93	5.4	94
	1	11–13	1	87.75	62	40	3.92157	77	15.4	104	4.9	121
	2	11–13	0	119.38	257	145	3.74532	150	30	111	6.8	145
	1	14–16	1	105.41	40	30	1.83486	122	24.4	117	3.8	104
	3	11–13	0	112.3	63	32	0.492611	228	45.6	130	4.2	133
	3	17–18	0	107.2	109	53	0.641026	149	29.8	99	8.3	115
	3	11–13	0	102	83	41	2.63852	200	40	85	5.8	129
	3	14–16	0	121.2	126	80	1.26904	142	28.4	139	5.6	113
	1	8–10	0	80.4	80	58	2.04499	38	7.6	105	4.8	102
	3	14–16	0	131.55	48	33	5.74713	174	34.8	131	8.2	139
	2	17–18	1	137.25	279	141	10.101	69	13.8	177	5.4	144
	1	11–13	0	105.25	75	41	3.26797	115	23	132	4.9	108
	1	11–13	0	97.7	149	75	2.44499	106	21.2	93	6.3	112
	3	8–10	0	105.1	93	62	12.0482	373	74.6	98	5	122
	2	11–13	0	121.4	180	176	6.99301	84	16.8	160	5.8	142
	3	11–13	0	104.7	71	38	7.29927	85	17	102	7.4	154
	1	11–13	1	97.1	97	51	7.0922	146	29.2	108	4.6	119
	1	5–7	0	75.35	114	89	0.971817	319	63.8	157	5.3	102
	3	11–13	0	114.45	84	56	9.09091	160	32	164	7.6	131
	1	14–16	0	90.45	128	67	3.01205	114	22.8	166	7.3	107
	1	8–10	0	96.05	63	45	2.51889	115	23	90	6.3	151
	3	11–13	0	102.4	138	76	9.43396	234	46.8	94	6.7	127
	1	11–13	0	117.9	65	52	2.84091	134	26.8	101	4.2	129
	3	14–16	1	144.15	99	53	5.15464	54	10.8	61	5.6	128
	2	8–10	0	100.076	248	136	3.31126	146	29.2	68	7.8	132
	3	14–16	0	129.8	79	49	8.13008	217	43.4	118	8.3	152
	3	14–16	1	121.65	64	47	4.80769	158	31.6	126	5.5	129
	1	11–13	0	100.75	132	50	2.76243	103	20.6	128	7.1	104
	1	8–10	1	99.1	27	28	0.749625	163	32.6	93	5.2	130
	1	11–13	0	115.5	85	34	4.5045	105	21	129	5.3	123
	1	5–7	1	72.45	33	34	3.81679	83	16.6	96	4.2	112
	1	8–10	0	86.35	63	42	1.1655	69	13.8	111	5.1	111
	3	14–16	0	96.6	101	81	3.73134	337	67.4	145	9.3	148
	1	8–10	0	107.5	74	49	3.87597	59	11.8	95	4.3	132
	3	11–13	0	113.35	127	59	6.0241	71	14.2	127	7.2	152
	3	11–13	0	111	136	71	4.9505	161	32.2	99	6	136
	3	14–16	0	113.6	157	65	7.0922	90	18	146	7.4	152
	3	14–16	0	107.9	100	43	2.92398	212	42.4	127	8.3	124
	3	14–16	0	131.75	85	53	5.58659	147	29.4	115	5	127
	1	11–13	1	82.85	24	21	3.40136	128	25.6	85	4.6	124
	3	14–16	0	99.95	174	106	2.7248	380	76	172	5.7	128
	1	11–13	0	120.75	114	85	3.26797	79	15.8	64	4.6	111
	3	11–13	0	97.15	87	56	2.05761	238	47.6	103	6.6	118
	3	11–13	0	97.917	169	73	3.61011	181	36.2	116	7.8	111
	2	8–10	0	89.9	259	180	6.49351	74	14.8	102	5.3	127
	1	8–10	0	85.95	62	45	2.20751	236	47.2	116	6	128
	3	14–16	0	123.19	82	35	2.45098	187	37.4	62	10	144
	3	11–13	0	130.8	70	51	4.04858	100	20	101	7.7	126
	3	17–18	1	100.4	109	68	6.49351	509	101.8	183	6.8	131
	3	11–13	0	132.334	95	84	3.01205	237	47.4	89	5	126
	3	14–16	0	103.25	74	38	3.50877	107	21.4	122	9.4	140
	1	11–13	1	102.05	61	19	3.01205	176	35.2	114	4.9	106
	3	11–13	1	97.8	105	49	4.52489	234	46.8	146	5.4	108
	3	11–13	0	109.6	130	64	4.44444	319	63.8	122	6.4	119
	2	14–16	0	115.57	262	120	2.26757	128	25.6	142	6.3	110
	3	11–13	0	133.25	49	29	10	195	39	146	5.7	116
	3	14–16	0	118.25	68	35	4.4843	105	21	131	6.3	130
	3	11–13	1	113.6	61	55	3.87597	129	25.8	163	7.5	119
	1	8–10	1	84.2	78	53	1.82815	55	11	132	5.4	125
	1	8–10	0	99.25	55	41	2.48139	97	19.4	120	5.3	123
	3	11–13	0	126.8	66	38	10.8696	122	24.4	98	5.8	119
	3	14–16	0	140.4	86	47	1.93798	70	14	105	7.7	146
	3	8–10	1	105.7	64	49	11.6279	244	48.8	110	5.5	152
	1	5–7	0	89.85	108	49	3.62319	91	18.2	120	5.5	126
	1	11–13	1	84.6	36	31	1.63666	122	24.4	115	5.1	108
	3	14–16	0	139.95	79	49	6.80272	267	53.4	157	5.7	154
	2	11–13	0	97.75	261	162	3.20513	103	20.6	151	6.2	130
	2	11–13	0	102.6	265	151	10.3093	146	29.2	103	7.4	128
	1	11–13	0	94.4	73	45	2.32558	230	46	131	5.2	104
	3	17–18	0	101.25	117	55	2.079	96	19.2	96	7.2	116
	1	11–13	0	81.55	83	59	1.51515	35	7	79	5.2	119
	1	8–10	0	92.7	85	37	2.43309	39	7.8	86	6.4	123
	3	14–16	0	121.9	88	65	3.37838	106	21.2	107	6.9	130
	3	11–13	0	95.6	96	44	3.84615	162	32.4	142	7.9	137
	2	11–13	0	109	189	122	10.2041	328	65.6	95	5	137
	3	14–16	1	112.6	94	38	8.77193	126	25.2	152	6.9	118
	1	8–10	1	101.5	63	33	3.01205	88	17.6	89	5.3	131
	3	14–16	0	100.33	74	34	3.81679	188	37.6	111	4.4	118
	3	14–16	1	127	64	69	3.03951	114	22.8	95	5.2	118
	1	8–10	0	80.9	73	55	1.05042	62	12.4	111	4	94
	3	14–16	0	112.3	167	115	5.37634	298	59.6	54	8.3	138
	3	14–16	0	99	128	54	1.75747	162	32.4	126	7.6	145
	1	8–10	0	91.7	65	32	2.6738	152	30.4	110	5.2	104
	3	14–16	0	125.35	65	46	3.21543	369	73.8	129	7.6	114
	3	11–13	0	104.4	144	62	2.5	212	42.4	213	4.2	112
	2	11–13	0	64.6	240	95	5.05051	155	31	123	4.6	120
	3	17–18	0	117.5	181	78	5.20833	80	16	91	8.7	139
	3	14–16	0	108.65	102	58	4.62963	208	41.6	108	6.8	131
	3	14–16	1	108.5	73	123	8.26446	284	56.8	140	8.3	128
	1	14–16	1	104.902	134	41	3.55872	143	28.6	79	4.7	111
	2	8–10	0	90.2	225	120	3.87597	142	28.4	98	5.6	91
	1	11–13	0	94.996	108	63	2.5	144	28.8	107	5.2	129
	3	14–16	0	119.5	172	92	5.40541	78	15.6	101	7.8	129
	2	11–13	0	106.7	244	103	6.25	133	26.6	149	7.2	107
	3	11–13	0	114.1	60	39	3.62319	66	13.2	94	8.3	126
	2	11–13	0	112.95	227	76	7.46269	139	27.8	100	6.6	117
	3	11–13	0	90.424	120	47	2.50627	166	33.2	132	8.8	105
	3	11–13	0	102.6	80	39	3.20513	254	50.8	102	4.2	138
	1	11–13	0	93.85	33	28	0.221386	101	20.2	118	5.3	129
	3	14–16	1	122.5	59	27	3.22581	271	54.2	55	6.8	105
	3	14–16	0	102.9	83	41	4.92611	70	14	88	6.6	153
	1	8–10	0	106.75	142	81	5.74713	169	33.8	82	4.6	123
	3	17–18	0	134.5	76	40	3.38983	109	21.8	101	8.1	139
	2	11–13	1	110.744	265	217	6.06061	227	45.4	145	6.8	133
	1	8–10	0	87.4	118	70	2.36967	63	12.6	91	4.2	127
	2	11–13	0	106.45	328	138	4.6729	102	20.4	95	4.9	124
	1	14–16	0	104	138	67	5.40541	66	13.2	54	7.2	134
	3	11–13	0	100	74	44	3.95257	466	93.2	109	7.5	112
	2	11–13	0	114.8	223	117	4.90196	69	13.8	71	7.9	112
	3	14–16	1	133.5	103	57	6.84932	190	38	132	6.2	130
	1	8–10	0	104.25	37	31	4.09836	137	27.4	105	5.8	123
	1	8–10	0	86.5	155	77	2.77778	133	26.6	105	3.9	130
	3	11–13	0	108.55	138	81	7.5188	136	27.2	93	5.3	128
	1	11–13	0	111.25	59	48	10.5263	39	7.8	74	5.7	130
	1	11–13	1	105.7	52	39	7.35294	194	38.8	105	4.6	101
	3	14–16	1	118.8	52	38	6.89655	177	35.4	73	6.1	150
	1	5–7	1	80	70	53	3.18471	121	24.2	76	4.1	107
	1	8–10	0	94	112	61	3.20513	52	10.4	57	7.3	111
	1	11–13	0	117.2	113	60	5.34759	99	19.8	60	6.3	129
	3	14–16	0	136.25	48	32	6.84932	146	29.2	113	6.6	130
	2	11–13	0	100.6	215	115	4.87805	151	30.2	103	6.2	137
	1	8–10	0	86.3	50	43	2.05761	64	12.8	45	3.2	118
	3	17–18	1	101	107	49	4.06504	114	22.8	83	10.3	113
	1	14–16	1	102.5	43	44	1.53139	82	16.4	47	3.8	109
	1	8–10	1	105.7	33	41	9.90099	110	22	122	4.7	120
	3	14–16	0	125.1	60	43	2.89855	176	35.2	101	6.4	147
	3	14–16	0	106.3	80	58	1.66667	95	19	156	7.1	122
	1	14–16	0	88.25	22	32	1.20627	44	8.8	35	7.8	113
	1	11–13	0	87.7	20	25	3.16456	63	12.6	76	5.4	120
	1	17–18	0	98.8	26	19	2.27273	84	16.8	65	5.8	114
	1	11–13	1	107	81	60	1.8018	161	32.2	74	3.5	102
	1	14–16	0	101	96	60	2.6455	58	11.6	73	4.6	124
	3	14–16	0	108.3	60	40	4.40529	71	14.2	72	7.7	127
	3	17–18	1	126.5	80	52	3.44828	130	26	86	6.5	119
	3	17–18	0	115.5	76	43	2.06186	128	25.6	121	8.8	138
	1	11–13	0	120.5	26	31	3.63636	55	11	90	7.2	125
	1	8–10	0	111.2	31	24	4.7619	77	15.4	74	3.9	113
	3	17–18	0	113.7	67	35	2.31481	172	34.4	62	5.8	127
	1	11–13	0	105.25	48	29	2.10084	61	12.2	89	2.4	114
	3	11–13	1	114.8	49	36	9.17431	364	72.8	56	7.8	125
	3	14–16	0	139	48	38	9.43396	158	31.6	126	10.8	129
	1	8–10	0	92.25	110	79	3.24675	170	34	134	4.3	99
	1	8–10	0	89	72	65	4.34783	82	16.4	110	3.1	116
	2	14–16	1	107.3	309	141	6.80272	140	28	98	4.2	101
	1	11–13	1	107	31	39	2.0284	180	36	110	6	107
	1	8–10	0	127.75	59	48	4.329	159	31.8	52	5.6	122
	1	8–10	1	100.2	54	47	2.80112	107	21.4	89	3.4	102
	1	8–10	0	82.5	65	46	2.43902	187	37.4	78	4.9	119
	1	5–7	1	87.25	66	44	2.46914	43	8.6	47	5.3	102
	3	14–16	0	114.95	169	74	7.0922	176	35.2	101	8.3	129
	3	17–18	0	117.65	85	45	4.71698	176	35.2	91	9.2	135
	1	8–10	0	78.5	31	33	1.65563	110	22	114	4.6	112
	1	5–7	0	88.05	84	44	1.73913	87	17.4	75	6.2	124
	3	11–13	0	115.55	97	69	4.87805	159	31.8	110	5.4	125
	1	11–13	1	114.65	55	30	2.6455	119	23.8	81	5.2	113
	1	8–10	0	94.4	78	49	1.28535	57	11.4	71	3.3	119
	1	8–10	1	96.4	84	48	2.05761	60	12	52	6.4	97
	3	17–18	0	131.75	39	23	4.25532	241	48.2	78	8.3	142
	1	8–10	0	89.1	124	70	1.78253	146	29.2	149	6.2	112
	1	8–10	0	94.4	69	51	5.71429	219	43.8	126	5.3	115
	1	11–13	0	110.05	56	36	4.7619	88	17.6	44	5.2	136
	1	8–10	0	98.6	83	55	2.68817	129	25.8	129	4.6	96
	1	8–10	0	81.3	23	34	0.75188	65	13	81	4.5	112
	3	14–16	0	115.55	102	49	2.80899	144	28.8	104	7.1	109
	3	14–16	0	112	176	78	6.89655	417	83.4	97	7.6	137
	3	11–13	1	113.9	55	43	5.18135	188	37.6	79	5.6	132
	1	8–10	0	87.25	56	34	1.91205	182	36.4	77	3.6	126
	1	11–13	1	89.45	58	50	2.5641	76	15.2	47	4.7	119
	3	17–18	1	110.65	107	52	5.98802	92	18.4	119	7.2	112
	1	8–10	0	87.45	80	68	1.41643	54	10.8	130	5.8	99
	1	11–13	1	112.25	52	40	1.93798	139	27.8	58	7.5	105
	1	8–10	0	99.5	71	41	4.03226	71	14.2	75	5.6	137
	1	11–13	0	97	154	77	6.53595	150	30	104	4.5	116
	1	8–10	0	98.6	74	54	2.46305	107	21.4	86	5	140
	2	17–18	0	120.55	304	109	2.80899	293	58.6	158	8.5	122
	3	17–18	0	103.25	126	86	7.0922	145	29	136	9.1	148
	3	14–16	0	147.9	62	42	5.12821	140	28	81	7.8	136
	3	14–16	0	122.5	96	54	5.52486	184	36.8	74	9.3	116
	1	8–10	0	95	22	34	6.0241	92	18.4	98	6.6	123
	3	17–18	0	121.9	38	26	7.19424	159	31.8	118	8.4	141
	3	17–18	1	154.45	27	48	4.92611	74	14.8	97	6.6	112
	3	11–13	0	115	94	79	3.38983	199	39.8	126	7.7	148
	3	14–16	0	125.95	35	30	2.6738	71	14.2	83	8.3	128
	3	14–16	0	98.3	103	64	6.13497	183	36.6	51	5.5	125
	3	14–16	0	111.9	41	62	6.09756	237	47.4	119	5.8	131
	3	14–16	0	123	72	39	5.20833	126	25.2	97	8.7	118
	3	11–13	0	138.4	36	32	5.78035	170	34	94	5.1	98
	3	11–13	1	107.8	112	61	3.90625	143	28.6	157	8.2	113
	1	8–10	1	95.55	36	35	3.77358	152	30.4	115	6.7	120
	1	8–10	0	103.25	64	53	2.8169	159	31.8	115	3.3	102
	1	11–13	1	99.85	40	27	6.94444	76	15.2	86	5.9	123
	3	14–16	0	137.75	94	75	2.76243	220	44	88	7.6	133
	1	11–13	0	122.4	95	62	1.48148	72	14.4	97	4.1	139
	3	17–18	0	114.5	39	39	1.44509	59	11.8	76	6.1	132
	2	11–13	0	118.65	191	114	5.49451	134	26.8	20	6.5	129
	3	17–18	0	103.25	89	79	5.49451	152	30.4	62	5.7	151
	2	8–10	1	98.5	255	127	4.7619	95	19	130	4.7	140
	1	11–13	0	99.9	68	65	2.94118	86	17.2	83	6.1	129
	3	17–18	0	103.25	121	72	3.861	134	26.8	138	7.7	113
	3	14–16	1	131	41	39	4.01606	80	16	156	3.4	130
	1	11–13	0	103.4	120	56	3.21543	81	16.2	109	5.5	139
	2	17–18	0	116.5	388	143	5.43478	132	26.4	109	6.6	147
	1	14–16	0	96.5	50	41	2.02429	58	11.6	51	7	114
	1	14–16	1	110.4	95	70	2.58398	134	26.8	131	4.3	121
	1	11–13	1	104.75	50	37	2.849	130	26	89	5.2	122
	3	14–16	0	111.65	93	44	2.12766	144	28.8	113	5.7	120
	1	8–10	1	103.5	126	65	4.09836	179	35.8	110	5.3	100
	1	5–7	1	102.25	85	44	6.53595	218	43.6	92	4.8	104
	1	8–10	1	80.75	55	30	1.07066	54	10.8	68	3.5	96
	1	14–16	0	96.5	147	87	2.50627	86	17.2	75	6.9	126
	3	11–13	1	113.05	57	22	6.28931	210	42	98	7.2	95
	1	8–10	0	86.75	110	39	0.729395	158	31.6	105	3.5	106
	1	11–13	0	119.9	56	33	2.32558	102	20.4	76	4.5	126
	3	14–16	0	114.6	59	29	2.77008	123	24.6	97	9.4	133
	1	11–13	0	103.6	111	44	3.73134	103	20.6	113	4.8	85
	2	11–13	1	112.9	340	171	7.29927	112	22.4	126	4.8	118
	1	11–13	0	97.35	109	67	4.03226	203	40.6	88	5.3	124
	3	11–13	0	104.6	31	32	6.66667	198	39.6	128	5.5	138
	1	11–13	1	98.1	85	48	3.24675	53	10.6	47	7.8	108
	1	14–16	1	100.2	39	30	1.30208	170	34	85	5.5	109
	3	14–16	0	103.4	148	73	3.67647	137	27.4	91	8.6	104
	1	8–10	0	95.25	147	80	3.95257	74	14.8	90	3	117
	1	8–10	0	82.75	65	44	1.86916	90	18	136	4.5	123
	3	14–16	0	106	46	30	3.03951	141	28.2	88	6.8	128
	1	8–10	0	116.75	100	61	7.5188	77	15.4	85	6.6	135
	1	11–13	0	99.9	79	46	2.58398	81	16.2	80	3.5	123
	1	5–7	0	79.65	89	69	2.5	62	12.4	96	4.2	116
	1	11–13	1	94.65	153	84	4.46429	55	11	88	4.9	126
	3	14–16	0	113	77	40	3.7037	87	17.4	156	7.6	121
	3	17–18	0	128.35	165	72	5.40541	493	98.6	97	6.9	126
	2	11–13	1	105.75	212	129	6.75676	358	71.6	78	6.4	122
	3	14–16	1	123.5	69	39	5.98802	201	40.2	95	5.6	118
	1	11–13	1	69.45	118	50	3.23625	39	7.8	54	4.3	114
	2	11–13	0	89.45	201	108	8.19672	315	63	118	6.1	114
	1	11–13	0	82.05	43	34	2.1645	99	19.8	60	5.6	109
	3	14–16	1	129.35	25	31	4.58716	221	44.2	108	5.2	131
	1	8–10	0	102.3	96	70	4.56621	127	25.4	103	4.7	125
	2	11–13	1	96.7	258	149	8.06452	215	43	75	5.4	125
	3	11–13	1	100.5	35	27	4.36681	185	37	102	6.4	133
	1	8–10	0	94.15	152	59	3.0581	86	17.2	86	6.3	117
	1	11–13	0	89.95	64	39	6.62252	106	21.2	88	6.9	110
	1	11–13	0	108	49	37	3.003	40	8	107	7.4	120
	3	11–13	0	111.05	86	49	3.28947	202	40.4	73	6.1	132
	3	11–13	1	123.75	43	33	7.46269	221	44.2	83	5.7	122
	3	11–13	1	104.25	85	41	5.58659	262	52.4	158	5.9	125
	1	11–13	0	103.75	78	59	4.38596	176	35.2	97	4.4	120
	2	14–16	1	93	478	243	3.98406	313	62.6	118	5.7	119
	3	17–18	0	139	220	106	10.3093	231	46.2	125	6.3	126
	2	11–13	0	106.95	316	109	9.43396	138	27.6	57	5.1	115
	1	11–13	0	90	107	54	3.31126	179	35.8	41	5.4	115
	1	11–13	0	91.44	165	108	7.8125	85	17	69	6.1	111
	3	14–16	0	113.665	64	32	3.81679	202	40.4	160	11	126
	1	8–10	1	87.25	45	35	2.80112	36	7.2	45	5.1	104
	1	11–13	0	105.35	86	55	2.68817	140	28	73	5.4	121
	1	11–13	0	81.534	71	44	1.63666	106	21.2	75	6.2	113
	1	11–13	0	82.55	22	22	1.38504	120	24	83	6.2	111
	2	11–13	0	90.25	376	139	5.18135	184	36.8	102	6	128
	1	8–10	0	80.01	165	105	3.28947	117	23.4	85	4.9	109
	1	8–10	1	104.14	81	70	3.7594	268	53.6	76	5.2	121
	2	5–7	0	65.024	282	184	2.35294	111	22.2	149	5.8	115
	1	11–13	0	93.345	84	34	3.63636	235	47	81	5.1	115
	1	8–10	0	100.33	46	29	10.2041	229	45.8	82	4.5	115
	2	11–13	0	98.425	267	108	2.66667	125	25	124	4.5	103
	2	14–16	1	112.395	168	128	8.06452	155	31	66	2.2	132
	1	8–10	1	102.235	68	35	6.45161	97	19.4	112	5.5	122
	1	5–7	0	75.565	87	50	3.84615	203	40.6	45	5.2	108
	1	8–10	0	96.52	55	28	3.73134	123	24.6	109	4.7	114
	1	14–16	1	110.1	84	42	6.17284	77	15.4	65	4.9	122
	1	11–13	0	97.155	84	61	5.84795	144	28.8	85	4.5	115
	2	11–13	0	107.95	271	121	9.90099	147	29.4	112	3.9	105
	3	8–10	1	128.016	36	24	9.34579	92	18.4	95	5.9	132
	2	14–16	0	103.25	220	121	1.9084	115	23	72	8.8	111
	3	11–13	1	153.035	142	69	13.1579	269	53.8	120	7.6	118
	2	11–13	0	103.505	365	165	7.5188	122	24.4	129	5	116
	1	11–13	0	100.965	46	30	2.91545	73	14.6	40	4.3	109
	3	14–16	0	126.365	113	60	7.29927	197	39.4	77	5.7	128
	3	11–13	0	117.475	33	25	7.04225	136	27.2	124	6.8	106
	1	11–13	0	104.775	74	44	4.85437	87	17.4	58	5.7	106
	1	8–10	0	112.395	53	32	3.02115	116	23.2	144	6.6	107
	1	8–10	0	98.425	129	53	2.92398	118	23.6	82	3.9	126
	3	14–16	1	108.204	60	35	7.35294	130	26	80	5.6	130
	2	5–7	0	86.614	365	204	6.75676	178	35.6	52	3.6	102
	2	11–13	0	120.05	179	123	10.4167	113	22.6	148	5.9	122
	3	11–13	0	116.205	47	36	16.3934	383	76.6	80	7.3	118
	2	11–13	0	113.03	322	184	6.17284	120	24	58	7.8	127
	1	14–16	1	118.11	68	41	11.236	51	10.2	39	3	127
	1	8–10	1	88.9	108	56	6.57895	117	23.4	135	4.5	112
	1	14–16	0	111.85	91	92	1.00402	66	13.2	85	6.2	128
	1	8–10	0	108.95	61	46	2.29885	122	24.4	67	4	113
	1	17–18	0	107.6	85	41	2.11416	37	7.4	51	6.8	127
	1	11–13	0	82.1	134	76	1.76991	151	30.2	89	5.6	99
	1	11–13	0	95.55	66	30	2.66667	126	25.2	66	6.7	112
	1	11–13	1	101.75	55	37	3.26797	97	19.4	56	6.4	120
	1	5–7	1	65.05	85	77	0.678887	103	20.6	117	4.9	103
	1	14–16	1	90.95	115	60	1.22249	48	9.6	74	4.6	117
	1	11–13	0	96.95	187	68	2.06612	42	8.4	80	6.8	107
	2	8–10	0	108.35	319	195	0.691563	46	9.2	88	6.3	124
	3	14–16	0	109.95	84	40	8.40336	227	45.4	109	6.4	108
	3	11–13	0	115.75	44	35	3.90625	219	43.8	95	7.1	143
	3	14–16	1	121.45	62	44	14.7059	195	39	94	6.9	130
	3	11–13	0	107.2	98	53	4.38596	226	45.2	95	6.8	108
	1	11–13	1	82.75	77	51	2.40964	68	13.6	99	6.7	121
	1	8–10	1	81.05	80	54	3.38983	146	29.2	61	4.9	97
	1	8–10	1	105.2	60	48	2.13675	74	14.8	20	5	119
	3	14–16	0	98.4	138	64	2.85714	257	51.4	109	5.9	104
	1	11–13	0	109.75	78	53	4.44444	50	10	78	7	125
	3	14–16	1	106.6	130	48	4.7619	236	47.2	141	7.1	114
	1	11–13	1	84.15	19	20	0.363901	98	19.6	109	3.1	95
	3	11–13	0	133.65	57	45	1.5625	264	52.8	122	7.6	153
	1	8–10	0	95.3	149	80	3.367	144	28.8	87	5.2	135
	3	17–18	0	114.8	155	69	1.8315	348	69.6	87	7.4	116
	3	14–16	0	116.05	76	32	0.530504	211	42.2	136	5.4	155
	1	14–16	0	112.85	158	84	2.54453	151	30.2	79	6.3	105
	3	14–16	0	110.2	128	61	1.00705	138	27.6	158	6.5	143
	1	11–13	0	89.55	160	68	4.29185	134	26.8	97	6.6	116
	2	14–16	1	111.85	256	171	4.34783	85	17	137	6.7	120
	3	14–16	0	125	85	51	8.19672	140	28	120	7.4	137
	1	11–13	1	91.2	148	77	3.84615	154	30.8	124	6	132
	3	14–16	0	114.95	59	38	2.21239	324	64.8	120	11.1	124
	2	11–13	0	120.15	278	114	1.95312	126	25.2	46	5.4	111
	1	8–10	0	94.05	99	54	2.22222	148	29.6	68	4.5	107
	3	14–16	0	98.05	47	29	5	137	27.4	45	7	136
	2	14–16	1	98.05	341	239	1.64474	234	46.8	105	3.4	110
	1	11–13	0	94.2	86	56	2.06186	112	22.4	60	7	122
	3	11–13	0	103.25	60	38	3.7594	97	19.4	97	6.9	148
	1	8–10	0	84.25	197	82	0.486618	129	25.8	120	5.3	116
	1	8–10	0	82.15	77	35	1.3587	208	41.6	65	6.7	100
	3	14–16	0	103.25	180	76	5.52486	127	25.4	105	7	127
	2	11–13	0	96.139	219	110	15.1515	221	44.2	44	5.5	107
	2	14–16	0	89.154	300	233	0.793021	289	57.8	205	7.2	114
	1	11–13	0	96.774	76	96	2.48139	206	41.2	106	4.4	111
	3	8–10	0	122.809	46	35	3.14465	191	38.2	127	5	135
	1	11–13	0	99.949	128	110	1.52207	105	21	127	4.3	111
	3	17–18	0	126.746	95	58	2.6178	174	34.8	107	5.4	117
	1	14–16	1	97.663	60	42	1.13379	120	24	189	4.1	118
	1	5–7	0	96.139	78	57	1.10011	58	11.6	57	5.1	117
	3	14–16	0	108.966	62	38	4.83092	367	73.4	103	6.6	120
	1	8–10	0	91.567	81	55	1.10865	279	55.8	74	4.3	124
	2	8–10	0	99.314	215	126	3.73134	84	16.8	88	5.8	118
	2	11–13	0	108.839	225	140	3.84615	165	33	80	5	113
	2	11–13	1	96.774	175	123	2.2779	269	53.8	77	4.9	128
	2	8–10	1	102.489	232	104	1.23001	436	87.2	97	5.4	103
	2	11–13	0	110.236	149	123	7.57576	149	29.8	100	5.1	124
	1	14–16	1	79.629	181	106	1.85529	113	22.6	93	7.6	121
	1	11–13	0	94.615	147	71	4.38596	158	31.6	84	7.5	106
	2	8–10	0	82.55	190	88	4.16667	145	29	163	6.3	127
	1	11–13	0	83.566	131	76	1.14155	146	29.2	158	4.5	101
	2	11–13	0	123.952	140	127	5.74713	128	25.6	111	6.5	129
	1	11–13	0	86.614	71	54	1.38504	113	22.6	67	7.1	137
	1	8–10	0	86.106	46	34	2.71739	87	17.4	90	4.4	115
	3	8–10	1	86.995	40	41	2.71739	245	49	131	6.9	116
	3	17–18	1	105.664	200	95	6.13497	229	45.8	105	5.3	130
	1	14–16	1	110.744	144	57	2.53165	88	17.6	115	4.7	120
	2	11–13	0	129.794	208	147	2.12314	154	30.8	83	4.9	140
	1	11–13	0	83.82	161	94	1.08932	66	13.2	119	4.7	106
	3	14–16	1	106.934	52	34	2.69542	165	33	92	6.1	126
	1	11–13	0	86.614	126	54	3.69004	84	16.8	86	4.6	111
	3	17–18	0	104.394	80	36	2.96736	144	28.8	107	6.8	154
	1	5–7	1	84.074	90	56	3.93701	117	23.4	98	5.8	117
	3	11–13	0	98.425	88	47	2.7248	230	46	91	6.1	130
	1	8–10	0	98.425	142	64	6.25	119	23.8	71	5.6	112
	1	11–13	0	86.995	70	50	0.749625	134	26.8	97	4.6	110
	1	11–13	0	107.315	83	60	0.829187	115	23	99	4.3	129
	1	11–13	1	91.567	115	55	4.5045	116	23.2	113	6	109
	3	11–13	0	92.329	82	56	3.38983	289	57.8	167	6.1	116
	3	14–16	1	106.934	88	67	4.36681	348	69.6	69	5.6	137
	1	11–13	0	102.235	91	39	4.34783	142	28.4	56	6.7	116
	2	11–13	0	107.315	273	149	16.6667	154	30.8	107	3.4	123
	3	11–13	0	101.55	47	30	2.14592	143	28.6	122	8.6	120
	2	8–10	0	96	255	102	0.896861	41	8.2	105	6.3	124
	1	8–10	0	82	145	64	1.48148	188	37.6	134	5.9	112
	2	8–10	1	117.65	274	141	5.07614	143	28.6	155	4	125
	1	14–16	1	104.1	177	83	2.55754	97	19.4	69	3.4	154
	2	11–13	0	108.7	346	217	4.40529	102	20.4	88	4.4	120
	1	17–18	1	96.2	17	15	4.58716	86	17.2	69	4	115
	1	11–13	0	89.1	175	70	2.87356	177	35.4	112	5.5	114
	1	17–18	1	109.4	96	44	3.93701	90	18	77	5.1	108
	3	14–16	0	120	62	29	5.64972	112	22.4	106	7.2	122
	2	8–10	0	91.5	240	155	2.14592	279	55.8	68	4.4	97
	3	14–16	0	124	20	24	7.8125	130	26	103	6.1	127
	1	14–16	0	108.95	33	23	4.29185	45	9	34	6.2	112
	1	11–13	0	96.2	24	23	1.40252	74	14.8	54	5.8	88
	1	8–10	0	83.5	29	32	0.893655	113	22.6	54	5	101
	3	14–16	0	127.25	75	35	4.71698	83	16.6	88	7.5	110
	1	11–13	0	112.9	79	49	5.88235	87	17.4	121	5.3	126
	3	14–16	0	130.25	177	101	4.80769	129	25.8	132	7.4	133
	3	17–18	0	96.55	78	33	1.60772	121	24.2	132	9.4	132
	3	17–18	0	94.6	51	28	3.50877	153	30.6	103	6.7	102
	2	17–18	1	95.6	229	154	1.07643	71	14.2	110	5.8	107
	1	8–10	1	86.85	83	61	2.42131	135	27	146	6.8	97
	3	11–13	0	100.2	28	27	3.7037	141	28.2	91	5.1	150
	3	14–16	1	113.9	18	17	3.06748	196	39.2	89	5.4	121
	1	8–10	1	97.8	60	34	4.62963	157	31.4	63	4.6	109
	3	11–13	0	108.6	101	52	1.7452	151	30.2	135	8.5	115
	1	14–16	0	103.5	61	30	4.40529	68	13.6	102	8.1	110
	3	8–10	0	113.5	73	51	3.11526	131	26.2	113	6.5	136
	3	14–16	0	118.5	103	42	2.04499	131	26.2	106	6.7	122
	1	11–13	1	97.5	38	24	5.37634	119	23.8	110	6	112
	3	11–13	1	103.5	57	43	4.83092	224	44.8	105	6.7	114
	3	14–16	0	113.5	69	45	7.0922	83	16.6	79	7.4	123
	1	8–10	0	83.7	56	40	1.36986	61	12.2	46	4.2	105
	3	11–13	1	91.9	36	25	10	205	41	72	6	113
	1	11–13	0	106.6	97	47	4.23729	81	16.2	61	6.5	123
	1	14–16	0	88.5	18	17	1.36054	63	12.6	57	7.7	119
	1	11–13	1	101.9	33	24	3.71747	193	38.6	61	6.8	102
	3	11–13	1	110.5	21	16	7.29927	303	60.6	164	7.3	140
	1	14–16	0	100.25	23	21	2.2779	175	35	92	6.4	106
	1	8–10	1	98.5	161	87	2.331	102	20.4	51	4.4	106
	3	11–13	0	88.5	63	60	2.76243	242	48.4	122	5.6	132
	1	8–10	1	88.5	35	25	1.17647	129	25.8	71	4.5	104
	2	11–13	0	118.2	249	105	4.29185	310	62	142	6.4	125
	1	11–13	1	108.5	36	38	2.6738	82	16.4	89	6.3	115
	1	8–10	0	91.6	77	58	2.0202	142	28.4	89	5.6	107
	2	11–13	0	111.5	175	119	6.71141	216	43.2	85	8	125
	3	17–18	0	119.1	125	56	2.50627	227	45.4	125	8.2	123
	1	8–10	0	82.4	90	62	2.05761	87	17.4	111	5	115
	1	8–10	0	87.75	23	25	1.29366	119	23.8	98	4.7	105
	3	11–13	0	117.6	42	35	7.57576	113	22.6	103	8	118
	3	11–13	1	118	19	23	1.78253	168	33.6	111	6.9	111
	1	5–7	1	82.35	24	33	1.40252	67	13.4	77	5	126
	1	17–18	1	96.7	49	30	2.91545	50	10	51	4.4	121
	1	11–13	0	102.5	16	26	2.55102	105	21	104	4.8	128
	1	8–10	1	100	115	61	3.10559	97	19.4	76	6	99
	2	8–10	0	96.6	290	129	4.1841	236	47.2	112	4	126
	1	5–7	0	78.2	31	30	0.769823	28	5.6	65	5.3	114
	3	11–13	0	119.3	87	45	3.5461	103	20.6	48	7.3	127
	3	8–10	1	99.6	38	22	5.46448	256	51.2	108	4.7	128
	1	11–13	0	88.9	34	30	2.15054	153	30.6	71	5	128
	1	8–10	1	94.1	38	26	2.23714	78	15.6	68	4.7	103
	1	11–13	0	106	49	32	3.59712	129	25.8	94	4.6	127
	1	8–10	1	85.5	52	38	2.91545	258	51.6	133	4.5	111
	1	11–13	0	103.5	127	74	2.849	114	22.8	68	7.9	110
	3	11–13	0	98.5	191	72	3.27869	232	46.4	206	7	112
	3	14–16	0	119.8	31	27	3.89105	126	25.2	120	7.4	134
	1	11–13	0	90.1	41	33	1.55039	154	30.8	103	4.3	111
	2	11–13	0	89.4	236	138	6.21118	87	17.4	71	5.4	117
	3	11–13	0	115.9	27	19	10.6383	154	30.8	63	8.5	119
	1	8–10	0	83.5	119	52	3.003	115	23	121	4.4	103
	2	11–13	0	114.6	334	170	14.9254	216	43.2	109	3.6	135
	2	8–10	0	108.25	219	85	7.19424	199	39.8	134	6.9	132
	3	14–16	0	121.2	81	51	2.5641	163	32.6	100	8.3	135
	1	11–13	1	84.5	84	57	2.36967	223	44.6	56	6.3	91
	1	8–10	0	103	54	29	3.52113	99	19.8	96	7.1	122
	3	14–16	0	119	110	59	4.85437	94	18.8	68	6	122
	1	8–10	1	95.2	59	35	4.6729	100	20	99	5.9	124
	1	11–13	0	88.4	44	42	3.27869	167	33.4	102	4.1	113
	3	14–16	0	125.1	81	35	5.84795	176	35.2	88	6.3	117
	3	11–13	0	101.5	23	28	5.2356	267	53.4	89	6.1	121
	1	8–10	1	92.25	219	123	1.76678	90	18	74	5.6	110
	3	17–18	0	90	177	67	1.81818	436	87.2	97	6.3	132
	2	11–13	0	96.52	277	174	4.60829	162	32.4	134	4.3	109
	1	8–10	0	103.25	66	37	1.62075	137	27.4	106	4.7	112
	1	8–10	1	93.3	70	49	5.71429	167	33.4	74	3.6	115
	3	17–18	0	121.75	62	24	3.31126	134	26.8	97	5.8	140
	1	11–13	0	106.68	144	94	1.41243	93	18.6	134	5.2	117
	3	14–16	0	103.55	90	53	1.21655	183	36.6	141	6.5	139
	3	11–13	0	96.45	38	29	2.90698	231	46.2	171	6.9	106
	3	17–18	0	143.15	112	121	7.46269	156	31.2	172	7.5	120
	1	14–16	0	98.45	147	99	3.31126	134	26.8	97	4.8	103
	2	14–16	0	111.25	211	122	3.5461	270	54	112	6.6	120
	2	14–16	0	102	194	249	3.38983	83	16.6	67	7.8	130
	1	8–10	0	77	73	47	0.258665	120	24	111	4.2	107
	3	17–18	1	127.381	46	25	1.92308	101	20.2	89	4.7	107
	1	11–13	0	100.6	27	24	1.98413	82	16.4	70	4.2	114
	3	14–16	0	123.7	53	37	1.29702	184	36.8	81	8.9	140
	2	17–18	0	102	300	79	1.79856	95	19	81	7.2	133
	3	11–13	0	91.85	45	27	1.7331	302	60.4	141	6.3	108
	1	5–7	1	115.5	39	33	1.81159	161	32.2	112	5.5	115
	1	11–13	0	104.05	160	82	1.42045	81	16.2	249	5	114
	1	11–13	0	128.15	56	34	1.98413	55	11	60	4.7	123
	1	8–10	0	81.3	60	40	0.888099	115	23	82	3.5	119
	3	14–16	0	98.425	122	72	1.11483	263	52.6	121	6.7	119
	1	17–18	1	86.741	143	93	0.85034	92	18.4	92	5.6	111
	1	11–13	0	106.045	168	89	1.24688	118	23.6	79	6.7	110
	1	11–13	0	98.425	47	44	1.04275	139	27.8	93	4.4	113
	3	17–18	0	128.5	53	51	6.94444	160	32	142	6.6	113
	1	5–7	1	106.95	78	45	1.10865	45	9	76	5.4	111
	1	8–10	1	89.5	198	74	2.80112	122	24.4	90	3.6	104
	1	11–13	0	111	76	26	2.95858	139	27.8	108	4	116
	1	11–13	0	111.5	179	83	2.51256	139	27.8	105	5.4	123
	1	11–13	1	91.05	68	35	1.47493	139	27.8	80	4.9	111
	3	14–16	0	113.25	68	53	2.30415	101	20.2	103	6.2	128
	3	11–13	0	106.05	57	38	11.3636	223	44.6	163	5.9	129
	3	17–18	0	130.302	124	58	4.78469	168	33.6	102	9.4	125
	1	11–13	0	88.7	111	74	1.17233	233	46.6	62	4.7	101
	1	17–18	0	100.33	75	38	3.15457	85	17	48	7.4	105
	1	5–7	0	85.852	75	49	1.89394	86	17.2	118	5.2	95
	1	8–10	0	75.819	178	90	1.79211	71	14.2	72	5	106
	1	11–13	1	95.6	160	94	6.45161	110	22	48	6.1	117
	2	11–13	0	87.63	252	136	2.21239	191	38.2	110	6.2	100
	2	17–18	0	92.583	560	164	1.88679	114	22.8	145	8.8	144
	1	11–13	0	103.886	129	77	2.14592	134	26.8	77	6.7	104
	1	11–13	0	109.855	65	36	1.53139	194	38.8	75	5.5	121
	1	8–10	1	94.234	43	41	1.10865	224	44.8	72	6.5	129
	1	5–7	1	76.327	71	52	2.80899	157	31.4	103	7.2	92
	3	14–16	0	137.16	56	38	3.57143	101	20.2	109	7.4	107
	1	14–16	0	106.68	112	63	2.09644	75	15	52	4.2	114
	1	11–13	0	96.52	49	32	3.77358	197	39.4	59	2.9	128
	1	11–13	0	92.71	105	47	2.2779	145	29	79	5.2	101
	3	17–18	0	104.14	134	68	3.7594	120	24	100	9	119
	1	8–10	0	76.2	60	32	1.52207	66	13.2	119	4	112
	1	17–18	0	102.87	92	40	1.18343	89	17.8	87	5	120
	1	11–13	0	106.68	61	46	7.29927	133	26.6	64	6.2	115
	3	14–16	0	119.38	84	43	7.24638	162	32.4	88	6.9	101
	1	14–16	0	95.25	198	73	2.61097	107	21.4	98	6.3	99
	3	14–16	0	114.3	201	54	6.75676	282	56.4	130	10.1	119
	1	11–13	0	96.52	84	52	2.12314	129	25.8	97	2.5	107
	2	8–10	0	104.14	322	140	2.74725	75	15	66	7.8	106
	1	8–10	0	73.66	171	102	2.0202	68	13.6	56	3.8	104
	3	14–16	0	99.06	54	34	1.04058	109	21.8	91	6.1	143
	1	11–13	0	92.71	90	52	5.74713	148	29.6	88	5.9	110
	1	11–13	0	105.5	45	42	3.18471	102	20.4	61	6	116

[truncated: 18 more sheets: Figure S3&B, Figure S3C, Figure S4A&B, Figure S4C, Figure S5A&B, Figure S6A&B, Figure S7A&B, Figure S8A&B, Figure S9A&B, Figure S10A&B, Figure S11A&B, Figure S12A&B, FigureS13A&B, Figure S15 & S16, Table S4, Table S5&S7, Table S6, Table S8]
